# Supplementary material for: COPS5 Triggers Ferroptosis Defense by Stabilizing MK2 in Hepatocellular Carcinoma
Source: Adv Sci (Weinh). 2025 Apr 8;12(22):2416360. doi: 10.1002/advs.202416360 (PMC12165036; doi:10.1002/advs.202416360)
Supplement: Supplementary file 2 — Supplemental Table 1 [file ADVS-12-2416360-s003.xlsx]

## Sheet: index
Sheet1	CRISPR screen for sorafenib in BALB/c mice.
Sheet2	CRISPR screen for sorafenib in BALB/c nude mice.
We used MAGeCK-test module to generate these gene-ranking tables that reporting RRA score, p-value, and log2 fold change.

## Sheet: Sheet1
id	num	neg|score	neg|p-value	neg|fdr	neg|rank	neg|goodsgrna	neg|lfc	pos|score	pos|p-value	pos|fdr	pos|rank	pos|goodsgrna	pos|lfc
Ms4a13	6	1.9887e-06	1.0826e-05	0.242574	1	5	-6.7453	0.80724	0.85183	0.998038	18375	1	-6.7453
Cables1	2	1.0292e-05	2.3198e-05	0.259901	2	1	-5.2288	0.70863	0.70846	0.997612	16894	0	-5.2288
Samd4b	6	1.73e-05	0.00010229	0.458416	3	3	-3.8151	0.93215	0.93224	0.998506	20910	0	-3.8151
Lin28a	5	2.1741e-05	8.6828e-05	0.458416	4	5	-6.8601	0.99973	0.99974	0.999955	22402	0	-6.8601
Npy6r	4	2.3978e-05	8.3514e-05	0.458416	5	3	-5.007	0.86292	0.86261	0.998038	19349	0	-5.007
Zbtb44	6	4.4995e-05	0.00025562	0.632178	6	6	-3.6248	0.99996	0.99996	0.999955	22407	0	-3.6248
Pnma3	6	4.6847e-05	0.00026402	0.632178	7	6	-5.0879	0.99741	0.99738	0.999674	22356	0	-5.0879
Rab28	4	6.175e-05	0.00022381	0.632178	8	3	-3.2124	0.55294	0.64249	0.997612	14656	1	-3.2124
Tm4sf19	3	6.8702e-05	0.00020216	0.632178	9	3	-5.8054	0.99993	0.99993	0.999955	22406	0	-5.8054
Izumo4	5	9.1852e-05	0.00041956	0.783416	10	4	-5.9429	0.96377	0.96396	0.998506	21531	0	-5.9429
Ptgs2	6	9.9806e-05	0.00056935	0.812993	11	4	-2.1139	0.98134	0.98124	0.998506	21987	0	-2.1139
Capn5	5	0.00010809	0.00049953	0.812993	12	4	-1.4634	0.83344	0.8423	0.998038	18826	1	-1.4634
Ifna14	4	0.00010937	0.00041956	0.783416	13	4	-4.8196	0.99989	0.9999	0.999955	22405	0	-4.8196
Prl8a6	5	0.00011422	0.00052737	0.812993	14	3	-4.8425	0.69761	0.76641	0.998038	16753	1	-4.8425
Dnajc4	2	0.00013862	0.00028213	0.632178	15	2	-7.6095	0.99986	0.99987	0.999955	22404	0	-7.6095
Tspan17	6	0.00014176	0.00079205	0.812993	16	6	-3.738	0.99986	0.99985	0.999955	22403	0	-3.738
Rhox13	6	0.00014324	0.00080001	0.812993	17	4	-1.4646	0.012317	0.046983	0.991122	862	2	-1.4646
Plac1	6	0.00015437	0.00086143	0.812993	18	3	-1.3074	0.073446	0.1942	0.991983	3773	2	-1.3074
Dlx5	6	0.00015482	0.00086496	0.812993	19	4	-1.9971	0.078766	0.20515	0.993201	3986	2	-1.9971
Gnaz	6	0.00015847	0.00088882	0.812993	20	6	-4.1193	0.99954	0.99953	0.999942	22398	0	-4.1193
Sipa1l3	6	0.00018127	0.0010108	0.812993	21	4	-4.2472	0.75085	0.82981	0.998038	17477	1	-4.2472
Zfp628	6	0.00020261	0.0011151	0.812993	22	4	-5.5482	0.4037	0.60616	0.997612	12232	2	-5.5482
Lamc1	6	0.00021611	0.0011782	0.812993	23	2	-0.21991	0.8016	0.8494	0.998038	18276	1	-0.21991
Atxn7l3b	4	0.0002264	0.00085878	0.812993	24	2	-1.2763	0.73389	0.7486	0.998038	17215	1	-1.2763
Coil	5	0.00022872	0.0010726	0.812993	25	3	-5.9556	0.88415	0.88431	0.998038	19830	1	-5.9556
Grap2	6	0.0002643	0.0014403	0.812993	26	6	-4.9788	0.99921	0.9992	0.999895	22392	0	-4.9788
mmu-mir-103-1	4	0.00026756	0.0010134	0.812993	27	2	0.40966	0.21561	0.35764	0.993201	8183	2	0.40966
Otor	6	0.00027785	0.0015141	0.812993	28	4	-0.61202	0.59629	0.73782	0.997968	15330	2	-0.61202
Top2b	5	0.00028364	0.0013223	0.812993	29	4	-4.7196	0.93325	0.93352	0.998506	20929	0	-4.7196
Lrpprc	5	0.00029548	0.0013802	0.812993	30	4	-5.7403	0.75484	0.79415	0.998038	17538	1	-5.7403
Cnot6l	4	0.00031041	0.0011703	0.812993	31	4	-4.6049	0.99969	0.9997	0.999955	22401	0	-4.6049
Ube2dnl2	5	0.00031511	0.0014699	0.812993	32	5	-2.9533	0.99968	0.99969	0.999955	22400	0	-2.9533
mmu-mir-3082	4	0.00032342	0.001222	0.812993	33	4	-5.867	0.99844	0.99846	0.999834	22376	0	-5.867
Ropn1l	6	0.00032476	0.0017575	0.812993	34	4	-5.1297	0.83617	0.86527	0.998038	18886	1	-5.1297
Znhit3	5	0.00033916	0.0015786	0.812993	35	4	-4.7116	0.51458	0.66066	0.997612	14014	1	-4.7116
Fbxo48	6	0.00034428	0.001857	0.829494	36	5	-4.3466	0.66158	0.78675	0.998038	16243	1	-4.3466
Orc3	3	0.00035503	0.0010338	0.812993	37	2	-2.5447	0.86341	0.8634	0.998038	19422	0	-2.5447
Akap3	4	0.00035806	0.0013554	0.812993	38	3	-4.7833	0.16502	0.30568	0.993201	6841	1	-4.7833
Crlf3	5	0.0003614	0.0016718	0.812993	39	5	-4.5222	0.99964	0.99965	0.999955	22399	0	-4.5222
Ccnt2	6	0.00037991	0.0020421	0.832493	40	5	-4.2263	0.9447	0.94465	0.998506	21164	0	-4.2263
Afap1l2	6	0.00038022	0.0020434	0.832493	41	5	-4.9714	0.9248	0.92498	0.998038	20670	1	-4.9714
Rnaset2a	5	0.0003829	0.0017606	0.812993	42	3	-0.68856	0.033079	0.098342	0.991122	2021	2	-0.68856
Cmtm2a	5	0.00038589	0.0017779	0.812993	43	2	-0.29921	0.92652	0.92674	0.998038	20693	0	-0.29921
Mrgpra1	4	0.00039103	0.001477	0.812993	44	1	1.7201	0.038959	0.099818	0.991122	2335	2	1.7201
Klri1	6	0.00040671	0.0021698	0.863905	45	4	-3.2775	0.13073	0.3024	0.993201	5836	2	-3.2775
B4galnt1	6	0.00041151	0.0021976	0.863905	46	6	-3.6878	0.99939	0.99937	0.999942	22394	0	-3.6878
Lnpep	4	0.0004156	0.00156	0.812993	47	3	-5.6598	0.4676	0.60373	0.997612	13333	1	-5.6598
Adam2	4	0.00042203	0.0015777	0.812993	48	2	-3.9577	0.9003	0.90003	0.998038	20179	0	-3.9577
Elp2	5	0.00042742	0.001978	0.832493	49	3	-5.4402	0.74022	0.78658	0.998038	17340	1	-5.4402
Plvap	4	0.00043219	0.001617	0.812993	50	3	-1.7271	0.94325	0.94307	0.998506	21131	0	-1.7271
Haus5	4	0.00046923	0.0017567	0.812993	51	4	-4.4726	0.99953	0.99954	0.999942	22397	0	-4.4726
Ccnc	6	0.0004709	0.002495	0.88404	52	6	-3.2653	0.99953	0.99952	0.999942	22396	0	-3.2653
Usp5	2	0.00051034	0.00096571	0.812993	53	2	-6.5182	0.99949	0.99948	0.999942	22395	0	-6.5182
Klk9	4	0.00051449	0.001925	0.829494	54	1	1.4268	0.16216	0.30268	0.993201	6748	2	1.4268
Thnsl1	6	0.00052477	0.00278	0.88404	55	3	-1.1681	0.094567	0.237	0.993201	4571	2	-1.1681
Plxdc1	5	0.00053346	0.0024667	0.88404	56	4	-4.5495	0.97122	0.9713	0.998506	21740	0	-4.5495
Vmac	2	0.0005454	0.001032	0.812993	57	1	-4.6871	0.69629	0.69616	0.997612	16737	0	-4.6871
Rgs14	6	0.00056935	0.0030098	0.88404	58	4	-5.4832	0.83256	0.86347	0.998038	18813	1	-5.4832
Ccdc138	5	0.0005828	0.0026727	0.88404	59	4	-4.4938	0.28823	0.47234	0.993246	9965	1	-4.4938
Gm5416	6	0.00059755	0.0031545	0.88404	60	4	-3.9209	0.33876	0.55158	0.996491	11013	2	-3.9209
1810024B03Rik	6	0.0006228	0.0032776	0.88404	61	5	-5.1413	0.95373	0.95374	0.998506	21341	0	-5.1413
4930571K23Rik	5	0.00062531	0.0028419	0.88404	62	2	-0.52546	0.27103	0.45855	0.993246	9561	1	-0.52546
Col16a1	5	0.00063226	0.0028759	0.88404	63	5	-5.7638	0.99846	0.9985	0.999834	22377	0	-5.7638
Esrrb	4	0.00065316	0.0024243	0.88404	64	4	-5.5228	0.96712	0.96701	0.998506	21654	0	-5.5228
Eif3l	3	0.00065557	0.0018928	0.829494	65	3	-6.7409	0.96357	0.96375	0.998506	21511	0	-6.7409
NonTargetingControlGuideForMouse_0222	1	0.00066383	0.00067363	0.812993	66	1	-8.8999	0.99934	0.99937	0.999942	22393	0	-8.8999
Tlx3	5	0.00067361	0.0030721	0.88404	67	5	-4.9232	0.99921	0.99923	0.999895	22389	0	-4.9232
Olfr577	5	0.00069451	0.0031618	0.88404	68	2	-0.52546	0.73863	0.7858	0.998038	17324	1	-0.52546
Sntg1	5	0.00069988	0.0031835	0.88404	69	4	-4.1696	0.72929	0.78116	0.998038	17166	1	-4.1696
Myh4	5	0.00070534	0.0032042	0.88404	70	4	-5.7117	0.79237	0.81538	0.998038	18132	1	-5.7117
Dnal1	4	0.00072024	0.002659	0.88404	71	3	-3.3699	0.1616	0.30212	0.993201	6721	1	-3.3699
Csnk2a2	4	0.00072032	0.0026601	0.88404	72	3	-5.5142	0.43739	0.58435	0.997612	12843	1	-5.5142
Panx3	6	0.00072613	0.0037857	0.886235	73	5	-4.8511	0.87982	0.88989	0.998038	19747	1	-4.8511
Gm1966	5	0.00074594	0.0033704	0.88404	74	4	-3.1874	0.93709	0.93736	0.998506	21009	0	-3.1874
Cul4a	5	0.00078299	0.0035153	0.88404	75	4	-3.4349	0.88175	0.88201	0.998038	19783	1	-3.4349
Tbcd	6	0.00078612	0.0040721	0.886235	76	6	-2.0705	0.99921	0.9992	0.999895	22391	0	-2.0705
Dnajc15	5	0.0007877	0.0035392	0.88404	77	5	-3.3336	0.99921	0.99923	0.999895	22390	0	-3.3336
Mvp	5	0.0007877	0.0035392	0.88404	78	5	-3.2915	0.99921	0.99923	0.999895	22388	0	-3.2915
4930595M18Rik	4	0.00079288	0.0029303	0.88404	79	4	-3.9601	0.99921	0.9992	0.999895	22387	0	-3.9601
Mfap5	4	0.00080252	0.002959	0.88404	80	3	-2.0988	0.095163	0.2065	0.993201	4595	1	-2.0988
Ptplb	5	0.00080823	0.0036297	0.88404	81	2	0.12243	0.25219	0.44348	0.993246	9121	2	0.12243
Hddc3	4	0.00081379	0.0030023	0.88404	82	3	-3.7812	0.036439	0.094733	0.991122	2210	1	-3.7812
Cep192	5	0.00086861	0.0038816	0.886235	83	5	-3.7342	0.99913	0.99915	0.999895	22386	0	-3.7342
Mc4r	6	0.00089023	0.0045957	0.923579	84	6	-3.5995	0.9983	0.99826	0.999826	22372	0	-3.5995
Rpn2	3	0.00093168	0.0026687	0.88404	85	2	-6.854	0.81898	0.81883	0.998038	18595	0	-6.854
Krt4	6	0.00093537	0.0048135	0.923579	86	5	-3.5909	0.53692	0.69524	0.997612	14381	1	-3.5909
Tpi1	2	0.00093634	0.0017611	0.812993	87	2	-6.8372	0.99298	0.99292	0.999528	22237	0	-6.8372
Zmiz2	4	0.00094293	0.0034733	0.88404	88	4	-4.7241	0.99906	0.99905	0.999895	22385	0	-4.7241
Olfr976	5	0.00095164	0.0042355	0.894929	89	3	-2.1276	0.44762	0.60348	0.997612	13037	1	-2.1276
Pja2	5	0.0009601	0.0042682	0.894929	90	4	-5.5589	0.9733	0.97337	0.998506	21788	0	-5.5589
mmu-mir-3074-1	4	0.00096709	0.0035608	0.88404	91	4	-4.463	0.99797	0.99799	0.999826	22363	0	-4.463
Adar	4	0.00098298	0.0036187	0.88404	92	4	-3.6453	0.99902	0.99901	0.999895	22384	0	-3.6453
Helq	6	0.001009	0.0051657	0.925546	93	4	-4.2953	0.51944	0.68307	0.997612	14094	2	-4.2953
Ap1b1	4	0.0010183	0.0037429	0.886235	94	4	-5.3928	0.99804	0.99805	0.999826	22365	0	-5.3928
Sdhaf2	6	0.0010185	0.0052046	0.925546	95	4	-0.64492	0.28313	0.48753	0.993246	9843	2	-0.64492
Ube2r2	4	0.0010494	0.0038591	0.886235	96	3	-2.1292	0.54295	0.63769	0.997612	14487	1	-2.1292
1700030K09Rik	5	0.0010533	0.0046743	0.923579	97	5	-5.5091	0.99477	0.99476	0.999674	22293	0	-5.5091
Mettl2	5	0.0010545	0.0046792	0.923579	98	1	0.12243	0.11894	0.25588	0.993201	5429	2	0.12243
mmu-mir-5709	4	0.001087	0.0040009	0.886235	99	4	-4.4386	0.99891	0.99891	0.999895	22383	0	-4.4386
Olfr713	4	0.0010931	0.0040212	0.886235	100	3	-4.3242	0.89512	0.89493	0.998038	20064	0	-4.3242
Zfp287	3	0.0010957	0.0031256	0.88404	101	2	-1.6135	0.84642	0.84642	0.998038	19063	0	-1.6135
Opn1sw	5	0.0011059	0.004901	0.923579	102	2	0.38231	0.35962	0.53034	0.994171	11447	2	0.38231
Ttpa	5	0.0011068	0.004905	0.923579	103	4	-5.4854	0.7357	0.78432	0.998038	17299	1	-5.4854
Fosl2	3	0.0011174	0.0031826	0.88404	104	3	-6.7425	0.99586	0.99597	0.999674	22318	0	-6.7425
Mmadhc	5	0.0011573	0.0051113	0.925546	105	1	2.0838	0.060782	0.16373	0.991189	3261	3	2.0838
Clcn2	6	0.0011606	0.0058992	0.968267	106	5	-4.8036	0.85887	0.87735	0.998038	19286	1	-4.8036
Mcoln3	4	0.0011631	0.0042735	0.894929	107	4	-4.3828	0.99884	0.99884	0.999895	22382	0	-4.3828
Il9	5	0.0011655	0.005152	0.925546	108	4	-2.3132	0.30119	0.48281	0.993246	10205	1	-2.3132
Sorcs3	5	0.0011698	0.0051697	0.925546	109	3	-4.2715	0.74638	0.78974	0.998038	17422	1	-4.2715
9130023H24Rik	6	0.0011808	0.0059973	0.968267	110	3	-1.8233	0.8942	0.89956	0.998038	20047	1	-1.8233
Tor2a	4	0.0011911	0.0043739	0.907453	111	4	-4.0812	0.99881	0.99881	0.999895	22381	0	-4.0812
mmu-mir-877	3	0.0012199	0.0034658	0.88404	112	3	-4.6296	0.99878	0.99881	0.999895	22380	0	-4.6296
Gngt1	5	0.0012372	0.0054794	0.959197	113	4	-3.0823	0.88022	0.88053	0.998038	19755	1	-3.0823
Tex28	4	0.0012407	0.0045612	0.923579	114	3	-6.0094	0.68881	0.71806	0.997612	16633	1	-6.0094
Sptlc3	5	0.0012601	0.0055879	0.968267	115	2	-0.52546	0.29902	0.4811	0.993246	10168	1	-0.52546
Fgf3	4	0.0012961	0.0047503	0.923579	116	3	-0.95537	0.92966	0.92946	0.998038	20741	0	-0.95537
Klc3	5	0.0013087	0.0057918	0.968267	117	3	-0.9098	0.43225	0.59064	0.997612	12759	2	-0.9098
C1ql2	5	0.0013156	0.0058285	0.968267	118	5	-3.7747	0.9946	0.99459	0.999674	22291	0	-3.7747
4921509C19Rik	6	0.0013269	0.0066932	0.981222	119	6	-2.1751	0.99867	0.99865	0.999895	22379	0	-2.1751
Znhit6	4	0.001332	0.0048798	0.923579	120	4	-4.8437	0.98792	0.98789	0.999001	22141	0	-4.8437
Magoh	4	0.0013373	0.0048979	0.923579	121	2	-1.1723	0.30385	0.44757	0.993246	10255	2	-1.1723
Olfr571	5	0.001338	0.0059111	0.968267	122	4	-4.6456	0.72614	0.77968	0.998038	17121	1	-4.6456
Vmn1r170	5	0.0013596	0.0060066	0.968267	123	4	-5.3831	0.54002	0.68295	0.997612	14439	1	-5.3831
Celf3	5	0.0013697	0.0060525	0.968706	124	4	-5.4339	0.79956	0.81981	0.998038	18236	1	-5.4339
Slc22a3	4	0.0013897	0.005099	0.925546	125	3	-5.6983	0.61644	0.67544	0.997612	15615	1	-5.6983
Cdx1	5	0.0014024	0.0061899	0.976747	126	5	-4.3553	0.9986	0.99862	0.999895	22378	0	-4.3553
Hlcs	6	0.0014037	0.007071	0.981222	127	5	-3.4273	0.035855	0.11295	0.991122	2180	1	-3.4273
Styx	5	0.0014143	0.006243	0.978225	128	1	2.3947	0.014997	0.050174	0.991122	1031	4	2.3947
Zfp407	3	0.001435	0.0040513	0.886235	129	2	-2.8382	0.15234	0.25166	0.993201	6464	1	-2.8382
Scp2	6	0.0014431	0.0072699	0.981222	130	5	-4.012	0.59629	0.73782	0.997968	15329	1	-4.012
Pmfbp1	3	0.0014432	0.0040738	0.886235	131	2	-6.577	0.49947	0.5466	0.996491	13780	1	-6.577
Cxcl9	6	0.00146	0.0073384	0.981222	132	5	-3.474	0.98134	0.98124	0.998506	21979	0	-3.474
2210404O07Rik	4	0.0014627	0.0053522	0.944297	133	4	-4.9687	0.98999	0.98991	0.999528	22182	0	-4.9687
2310039H08Rik	3	0.0014967	0.0042329	0.894929	134	2	-1.4634	0.58475	0.60612	0.997612	15180	1	-1.4634
Zfp867	6	0.0015702	0.0078934	0.981222	135	6	-3.2742	0.99843	0.9984	0.999834	22375	0	-3.2742
Tctex1d1	5	0.0015711	0.0068996	0.981222	136	5	-2.669	0.99843	0.99847	0.999834	22374	0	-2.669
Prr11	6	0.0015765	0.0079318	0.981222	137	5	-3.6382	0.10379	0.25505	0.993201	4904	1	-3.6382
Slc19a1	4	0.0015804	0.0057821	0.968267	138	4	-3.3076	0.99842	0.99844	0.999834	22373	0	-3.3076
2700097O09Rik	4	0.001584	0.0057923	0.968267	139	2	0.3903	0.39434	0.54031	0.995697	12085	2	0.3903
Rab19	4	0.0016224	0.005927	0.968267	140	3	-5.2427	0.91828	0.91811	0.998038	20554	0	-5.2427
Taar8b	4	0.0016251	0.005939	0.968267	141	2	-0.77714	0.74452	0.75646	0.998038	17401	1	-0.77714
Ccdc159	5	0.0016304	0.0071581	0.981222	142	3	-4.9855	0.26909	0.457	0.993246	9514	1	-4.9855
Pfkp	5	0.0016369	0.0071859	0.981222	143	4	-5.2889	0.83509	0.84346	0.998038	18859	1	-5.2889
Rrnad1	6	0.0016447	0.0082605	0.981222	144	4	-3.8218	0.64239	0.77205	0.998038	15964	2	-3.8218
Ctrc	6	0.0016454	0.0082658	0.981222	145	6	-3.9425	0.99575	0.9957	0.999674	22314	0	-3.9425
Gdf5	4	0.0016782	0.0061131	0.971456	146	2	-3.7474	0.92966	0.92946	0.998038	20827	0	-3.7474
Jade2	3	0.0016788	0.004745	0.923579	147	3	-6.4885	0.99693	0.99698	0.999674	22343	0	-6.4885
4933409G03Rik	2	0.0016974	0.0032745	0.88404	148	2	-5.5318	0.93342	0.93356	0.998506	20931	0	-5.5318
Slc9a7	6	0.0017041	0.0085464	0.981222	149	6	-3.608	0.9983	0.99826	0.999826	22371	0	-3.608
Ttc18	5	0.0017152	0.0075164	0.981222	150	4	-5.9176	0.53491	0.67843	0.997612	14356	1	-5.9176
Galnt7	6	0.0017173	0.0086127	0.981222	151	5	-3.6965	0.7874	0.84353	0.998038	18052	1	-3.6965
Ccdc81	6	0.0017173	0.0086127	0.981222	152	5	-3.3511	0.80283	0.84991	0.998038	18302	1	-3.3511
BC048403	5	0.0017227	0.0075544	0.981222	153	1	1.4135	0.0082791	0.031159	0.991122	596	4	1.4135
Rex2	4	0.0017355	0.0063172	0.981222	154	3	-5.4014	0.055474	0.13217	0.991189	3066	1	-5.4014
Gm5464	6	0.0017409	0.0087263	0.981222	155	6	-2.9427	0.99826	0.99822	0.999826	22370	0	-2.9427
Myo7a	4	0.0017485	0.0063649	0.981222	156	3	-4.9094	0.32178	0.46585	0.993246	10658	1	-4.9094
Gnat3	6	0.0017586	0.0088173	0.981222	157	3	-0.22633	0.17316	0.35563	0.993201	7060	1	-0.22633
Golt1a	6	0.0017672	0.0088531	0.981222	158	4	-4.5973	0.89666	0.90139	0.998038	20101	1	-4.5973
Slc30a3	5	0.0017741	0.0077723	0.981222	159	3	-3.4245	0.7865	0.81184	0.998038	18032	1	-3.4245
Ano1	3	0.001775	0.0050119	0.925546	160	3	-5.7382	0.99822	0.99826	0.999826	22369	0	-5.7382
mmu-mir-92a-2	4	0.0017889	0.0065143	0.981222	161	2	-3.433	0.92966	0.92946	0.998038	20861	0	-3.433
Spint1	5	0.0018055	0.0079157	0.981222	162	5	-4.1292	0.99819	0.99821	0.999826	22368	0	-4.1292
Ralbp1	4	0.0018333	0.0066663	0.981222	163	4	-3.6531	0.99817	0.99818	0.999826	22367	0	-3.6531
Agmo	5	0.0018815	0.0082358	0.981222	164	4	-2.3087	0.0037252	0.015679	0.991122	294	1	-2.3087
Myoz1	6	0.0018819	0.0094196	0.981222	165	3	-0.3135	0.33527	0.54759	0.996491	10943	2	-0.3135
Cyp39a1	4	0.0018839	0.0068541	0.981222	166	4	-4.5075	0.97876	0.97872	0.998506	21912	0	-4.5075
Ifngr1	5	0.001893	0.0082804	0.981222	167	4	-4.4563	0.96377	0.96396	0.998506	21540	0	-4.4563
Bbs4	4	0.0019019	0.0069177	0.981222	168	4	-4.0178	0.9981	0.99812	0.999826	22366	0	-4.0178
Rnf144a	6	0.0019122	0.0095667	0.981222	169	4	-2.1859	0.57855	0.72481	0.997612	15095	1	-2.1859
Vipr2	5	0.001917	0.0083706	0.981222	170	5	-4.5164	0.98198	0.98212	0.998912	22030	0	-4.5164
Tanc1	4	0.0019247	0.0070061	0.981222	171	3	-4.8096	0.6937	0.7212	0.997612	16699	1	-4.8096
Cpxcr1	5	0.0019282	0.0084196	0.981222	172	3	-1.7417	0.25718	0.44739	0.993246	9252	2	-1.7417
Tmem59l	5	0.0019414	0.0084682	0.981222	173	4	-4.1574	0.096849	0.22175	0.993201	4641	1	-4.1574
mmu-mir-6346	4	0.0019572	0.0071227	0.981222	174	4	-5.7054	0.98116	0.98111	0.998506	21970	0	-5.7054
mmu-mir-19a	2	0.001985	0.0038622	0.886235	175	2	-5.3935	0.99801	0.99798	0.999826	22364	0	-5.3935
Olfr670	4	0.0019923	0.0072562	0.981222	176	4	-4.6952	0.96712	0.96701	0.998506	21687	0	-4.6952
Lrrc3	6	0.001995	0.0099754	0.981222	177	6	-4.1504	0.99623	0.99619	0.999674	22326	0	-4.1504
Ltc4s	5	0.0020126	0.0087634	0.981222	178	2	-0.52546	0.2238	0.40847	0.993246	8390	2	-0.52546
Tnnt1	4	0.0020285	0.0073755	0.981222	179	2	-2.1059	0.17333	0.31423	0.993201	7066	2	-2.1059
Tra2b	5	0.0020515	0.008926	0.981222	180	4	-5.2054	0.6212	0.73524	0.997612	15674	1	-5.2054
Tacr3	6	0.0020725	0.010351	0.981222	181	5	-3.704	0.70765	0.81562	0.998038	16882	1	-3.704
Alox5	5	0.0020935	0.0091058	0.981222	182	5	-3.5298	0.97486	0.97495	0.998506	21833	0	-3.5298
Olfr117	5	0.0021199	0.0092243	0.981222	183	4	-3.87	0.94147	0.94171	0.998506	21092	0	-3.87
Olfr390	5	0.0021199	0.0092243	0.981222	184	5	-4.8572	0.9949	0.9949	0.999674	22295	0	-4.8572
Olfr895	5	0.0021247	0.0092468	0.981222	185	3	-1.3974	0.51418	0.66032	0.997612	14009	2	-1.3974
Hemk1	6	0.0021362	0.010633	0.981222	186	4	-4.5102	0.41185	0.6114	0.997612	12404	2	-4.5102
Ccl9	4	0.002159	0.0078328	0.981222	187	4	-4.6345	0.99784	0.99786	0.999826	22362	0	-4.6345
Sphkap	5	0.0022428	0.0097563	0.981222	188	5	-2.4313	0.97705	0.97715	0.998506	21876	0	-2.4313
C2	4	0.0022465	0.0081333	0.981222	189	3	-3.8202	0.91085	0.91072	0.998038	20397	0	-3.8202
Insl6	6	0.0022518	0.01118	0.981222	190	2	1.3985	0.11575	0.27797	0.993201	5312	4	1.3985
Cxcl11	5	0.0022637	0.0098447	0.981222	191	2	1.3944	0.19839	0.37285	0.993201	7713	3	1.3944
Sh3glb2	4	0.002264	0.0081951	0.981222	192	3	-5.66	0.70735	0.73009	0.997612	16875	1	-5.66
Olfr459	3	0.0023034	0.0064392	0.981222	193	3	-3.826	0.9977	0.99773	0.999781	22361	0	-3.826
Olfr876	3	0.0023136	0.0064719	0.981222	194	3	-5.5296	0.99769	0.99772	0.999781	22360	0	-5.5296
1700026D08Rik	6	0.0023279	0.01153	0.981222	195	5	-4.3194	0.84988	0.87246	0.998038	19118	1	-4.3194
Hdac11	4	0.0023571	0.0085036	0.981222	196	4	-5.1735	0.9761	0.97602	0.998506	21860	0	-5.1735
Plcb1	4	0.0024047	0.0086719	0.981222	197	3	-4.6431	0.92966	0.92946	0.998038	20802	0	-4.6431
Ifna1	5	0.0024164	0.010474	0.981222	198	5	-3.5476	0.99758	0.99758	0.999732	22359	0	-3.5476
Fbxl14	4	0.0024184	0.0087232	0.981222	199	4	-3.5058	0.99758	0.99759	0.999732	22358	0	-3.5058
Uncx	5	0.0024419	0.010578	0.981222	200	4	-1.0288	0.54757	0.68957	0.997612	14568	1	-1.0288
Dydc1	4	0.0024739	0.0089119	0.981222	201	3	-4.6801	0.08652	0.19076	0.991983	4266	1	-4.6801
Itm2c	5	0.0024944	0.010775	0.981222	202	4	-2.3087	0.38011	0.54732	0.996491	11848	1	-2.3087
H2-D1	6	0.0024958	0.012334	0.981222	203	5	-3.4374	0.94282	0.94277	0.998506	21123	0	-3.4374
Umod	6	0.0024983	0.012347	0.981222	204	3	-0.63987	0.79155	0.84523	0.998038	18112	1	-0.63987
Scgb1b30	6	0.0025324	0.012505	0.981222	205	4	-1.7493	0.74786	0.8288	0.998038	17439	1	-1.7493
Sycp3	5	0.0025446	0.010977	0.981222	206	2	-0.52546	0.56496	0.70505	0.997612	14872	2	-0.52546
Suv420h1	4	0.0025447	0.0091567	0.981222	207	3	-4.8009	0.18927	0.33053	0.993201	7455	1	-4.8009
Rad51d	6	0.0025599	0.012636	0.981222	208	2	1.9759	0.031293	0.10232	0.991122	1928	4	1.9759
Got1l1	6	0.0025771	0.012723	0.981222	209	3	-0.30677	0.24656	0.44445	0.993246	8975	3	-0.30677
NonTargetingControlGuideForMouse_0876	1	0.0025781	0.0025684	0.88404	210	1	-8.232	0.99742	0.99744	0.999674	22357	0	-8.232
Obp2a	6	0.0025858	0.012764	0.981222	211	6	-2.0038	0.99741	0.99738	0.999674	22354	0	-2.0038
Pard3	6	0.0025858	0.012764	0.981222	212	6	-2.7863	0.99741	0.99738	0.999674	22353	0	-2.7863
Arhgdib	6	0.0025858	0.012764	0.981222	213	6	-3.4471	0.99741	0.99738	0.999674	22355	0	-3.4471
4930590J08Rik	6	0.0025858	0.012764	0.981222	214	6	-2.8281	0.99741	0.99738	0.999674	22352	0	-2.8281
Epn2	5	0.0025877	0.011164	0.981222	215	5	-3.4352	0.99741	0.99742	0.999674	22350	0	-3.4352
Olfr47	5	0.0025877	0.011164	0.981222	216	5	-2.8965	0.99741	0.99742	0.999674	22351	0	-2.8965
Rtel1	5	0.002596	0.011193	0.981222	217	3	-0.47426	0.67978	0.75854	0.998038	16503	1	-0.47426
Ubac1	4	0.0026171	0.009397	0.981222	218	4	-4.4661	0.99738	0.9974	0.999674	22349	0	-4.4661
Leprotl1	6	0.0026231	0.012938	0.981222	219	5	-2.5262	0.043259	0.1296	0.991189	2528	1	-2.5262
Spryd7	4	0.0026252	0.0094227	0.981222	220	4	-3.2821	0.99737	0.99739	0.999674	22348	0	-3.2821
mmu-mir-1306	4	0.0026289	0.0094355	0.981222	221	3	-4.5487	0.92966	0.92946	0.998038	20819	0	-4.5487
Bsdc1	4	0.0026755	0.0095844	0.981222	222	3	-3.6561	0.36419	0.50927	0.993246	11545	1	-3.6561
Olfr740	6	0.0026832	0.013212	0.981222	223	2	1.2824	0.26809	0.46994	0.993246	9499	3	1.2824
Diablo	5	0.0026987	0.011592	0.981222	224	2	-0.52546	0.46519	0.61828	0.997612	13303	1	-0.52546
Hook2	5	0.0027063	0.011628	0.981222	225	4	-2.7784	0.93709	0.93736	0.998506	21022	0	-2.7784
Olfr519	6	0.0027075	0.013327	0.981222	226	4	-3.7424	0.31211	0.52117	0.993246	10450	1	-3.7424
Tubgcp6	4	0.0027188	0.0097404	0.981222	227	4	-4.289	0.99728	0.99729	0.999674	22347	0	-4.289
Hmgcr	3	0.0027208	0.0075703	0.981222	228	3	-4.031	0.99728	0.99731	0.999674	22346	0	-4.031
Fam101a	6	0.0027255	0.013416	0.981222	229	3	-1.2621	0.09595	0.23975	0.993201	4621	2	-1.2621
Map3k5	3	0.0027608	0.0076808	0.981222	230	1	-0.52546	0.67443	0.67797	0.997612	16412	1	-0.52546
Krt28	6	0.0028504	0.013986	0.981222	231	5	-3.4299	0.98134	0.98124	0.998506	21998	0	-3.4299
Pla2g2d	5	0.0028527	0.012223	0.981222	232	4	-3.899	0.33848	0.51317	0.993246	11009	1	-3.899
Shh	3	0.0029498	0.0081872	0.981222	233	3	-6.1295	0.90754	0.90764	0.998038	20325	0	-6.1295
Osbp	5	0.0029554	0.012628	0.981222	234	2	4.7658	0.00090384	0.0040235	0.975932	76	3	4.7658
Creb5	5	0.0029769	0.012712	0.981222	235	4	-4.2486	0.35983	0.53053	0.994171	11454	1	-4.2486
6030468B19Rik	5	0.0029769	0.012712	0.981222	236	4	-3.3543	0.68772	0.76203	0.998038	16620	1	-3.3543
Glra4	5	0.0030002	0.012802	0.981222	237	3	-4.949	0.4738	0.62553	0.997612	13405	2	-4.949
Hus1b	5	0.0030068	0.012826	0.981222	238	2	0.32931	0.29821	0.48041	0.993246	10144	2	0.32931
Caly	5	0.0030098	0.012837	0.981222	239	3	-4.9485	0.30107	0.48271	0.993246	10200	2	-4.9485
Cstf1	5	0.0030172	0.012869	0.981222	240	3	-1.4689	0.96377	0.96396	0.998506	21572	0	-1.4689
Cmc1	6	0.0030195	0.014731	0.981222	241	3	-0.71763	0.033696	0.10791	0.991122	2067	2	-0.71763
Mks1	4	0.0030224	0.010813	0.981222	242	2	-2.0304	0.044879	0.1116	0.991122	2608	1	-2.0304
Ptpre	6	0.0030262	0.014761	0.981222	243	6	-1.6243	0.99697	0.99694	0.999674	22345	0	-1.6243
Pdia3	5	0.003033	0.012936	0.981222	244	5	-2.4313	0.99697	0.99696	0.999674	22344	0	-2.4313
Opn3	5	0.0030368	0.012955	0.981222	245	4	-3.841	0.87063	0.87176	0.998038	19593	1	-3.841
Begain	5	0.0030581	0.013035	0.981222	246	3	-0.9098	0.16778	0.32882	0.993201	6916	2	-0.9098
Zfand1	6	0.0030816	0.015021	0.981222	247	5	-3.6178	0.84814	0.87155	0.998038	19098	1	-3.6178
Atp13a1	6	0.0030816	0.015021	0.981222	248	5	-4.063	0.93888	0.93882	0.998506	21044	0	-4.063
Nrg2	3	0.0031306	0.0086839	0.981222	249	2	-6.0928	0.47733	0.53229	0.994489	13460	1	-6.0928
Gm17296	4	0.0031329	0.011199	0.981222	250	4	-4.3921	0.99687	0.99687	0.999674	22342	0	-4.3921
Olfr1318	3	0.0031568	0.0087603	0.981222	251	3	-3.7342	0.99684	0.99691	0.999674	22341	0	-3.7342
Acbd6	3	0.0031568	0.0087603	0.981222	252	3	-4.4938	0.99684	0.99691	0.999674	22340	0	-4.4938
Olfr728	6	0.003192	0.015504	0.981222	253	6	-2.3693	0.99681	0.99677	0.999674	22339	0	-2.3693
mmu-mir-7652	4	0.0032021	0.011435	0.981222	254	4	-2.6459	0.9968	0.9968	0.999674	22338	0	-2.6459
Dnajc27	5	0.0032071	0.013625	0.981222	255	5	-2.5443	0.99679	0.99679	0.999674	22337	0	-2.5443
Rnf152	4	0.003211	0.011469	0.981222	256	2	-2.8018	0.37824	0.5238	0.993246	11803	2	-2.8018
Sult1d1	5	0.0032121	0.013645	0.981222	257	3	-0.9098	0.20582	0.38337	0.993201	7910	1	-0.9098
Klrb1a	5	0.0032195	0.01368	0.981222	258	4	-4.1391	0.5304	0.67447	0.997612	14272	1	-4.1391
Rnf19b	4	0.0032277	0.011522	0.981222	259	3	-1.7075	0.71509	0.7353	0.997636	16969	1	-1.7075
Serpinb13	6	0.0032381	0.015714	0.981222	260	5	-3.8004	0.96614	0.96615	0.998506	21638	0	-3.8004
Clasrp	3	0.0032384	0.0089662	0.981222	261	1	3.4828	0.075465	0.15063	0.991189	3855	2	3.4828
Pbx1	5	0.003249	0.013801	0.981222	262	3	-4.5911	0.56051	0.70107	0.997612	14791	1	-4.5911
Ankrd23	4	0.0032547	0.011625	0.981222	263	4	-4.4948	0.9631	0.96299	0.998506	21503	0	-4.4948
Ptgr2	4	0.0032568	0.011628	0.981222	264	2	-3.3593	0.13381	0.27351	0.993201	5929	1	-3.3593
Noa1	5	0.0032634	0.013871	0.981222	265	3	-0.7638	0.52911	0.67331	0.997612	14248	2	-0.7638
Tyw1	5	0.0032646	0.013875	0.981222	266	5	-4.8933	0.99428	0.99426	0.999606	22287	0	-4.8933
6030498E09Rik	6	0.0032943	0.015963	0.981222	267	3	-1.7574	0.18476	0.36998	0.993201	7337	3	-1.7574
Pnkd	6	0.0032991	0.015979	0.981222	268	3	-0.99443	0.95476	0.95481	0.998506	21361	0	-0.99443
Plxna3	3	0.0033039	0.0091514	0.981222	269	3	-3.7018	0.9967	0.99678	0.999674	22336	0	-3.7018
Slc22a4	6	0.0033215	0.016087	0.981222	270	5	-3.2169	0.18038	0.36457	0.993201	7245	1	-3.2169
Myo7b	5	0.0033302	0.014125	0.981222	271	5	-2.4432	0.99667	0.99666	0.999674	22335	0	-2.4432
Ctsg	5	0.0033334	0.014137	0.981222	272	5	-3.1075	0.99667	0.99665	0.999674	22334	0	-3.1075
Ankrd22	3	0.0033427	0.0092578	0.981222	273	3	-5.7527	0.94376	0.94398	0.998506	21141	0	-5.7527
2610020H08Rik	5	0.0033441	0.014178	0.981222	274	5	-3.6524	0.99666	0.99664	0.999674	22333	0	-3.6524
NonTargetingControlGuideForMouse_0025	1	0.0033603	0.0033244	0.88404	275	1	-8.0919	0.99664	0.99669	0.999674	22332	0	-8.0919
Gas8	6	0.0033607	0.016278	0.981222	276	3	-0.35146	0.34091	0.55399	0.996491	11067	2	-0.35146
Lrrtm2	5	0.003366	0.01427	0.981222	277	2	1.9035	0.091961	0.21402	0.993201	4466	3	1.9035
Ppil1	6	0.0034145	0.016539	0.981222	278	6	-4.3273	0.99584	0.99581	0.999674	22316	0	-4.3273
Cdkn2d	5	0.0034174	0.014483	0.981222	279	4	-0.80055	0.0069533	0.027296	0.991122	508	1	-0.80055
Agtpbp1	5	0.0034687	0.014691	0.981222	280	2	1.0232	0.0055709	0.022986	0.991122	426	3	1.0232
CK137956	5	0.0034688	0.014691	0.981222	281	3	-3.7788	0.1531	0.30739	0.993201	6491	2	-3.7788
Polr2k	5	0.0034868	0.014767	0.981222	282	4	-4.8352	0.75771	0.7957	0.998038	17579	1	-4.8352
Ikzf3	4	0.0035123	0.012526	0.981222	283	4	-5.2194	0.98935	0.98929	0.999528	22175	0	-5.2194
Aif1	4	0.0035152	0.01254	0.981222	284	3	-1.883	0.67951	0.71219	0.997612	16496	1	-1.883
Serpina3i	5	0.0035199	0.014884	0.981222	285	5	-2.2658	0.99648	0.99648	0.999674	22331	0	-2.2658
Cd244	5	0.00352	0.014884	0.981222	286	1	2.6648	0.0097413	0.035391	0.991122	693	4	2.6648
Itprip	4	0.0035251	0.012567	0.981222	287	4	-3.8071	0.99647	0.99648	0.999674	22330	0	-3.8071
Magea8	3	0.0035476	0.009808	0.981222	288	3	-3.4546	0.99645	0.99654	0.999674	22329	0	-3.4546
Ccdc22	3	0.0035476	0.009808	0.981222	289	3	-4.6784	0.99645	0.99654	0.999674	22328	0	-4.6784
Ankle1	3	0.0035575	0.0098327	0.981222	290	3	-5.6996	0.92278	0.9229	0.998038	20626	0	-5.6996
Olfr370	5	0.0035627	0.015048	0.981222	291	4	-3.6016	0.53662	0.67997	0.997612	14373	1	-3.6016
C330007P06Rik	5	0.0035713	0.015085	0.981222	292	5	-1.4634	0.99302	0.993	0.999528	22242	0	-1.4634
Sox18	4	0.0035951	0.012806	0.981222	293	3	-4.4371	0.64183	0.68968	0.997612	15955	1	-4.4371
Pcdhb8	5	0.0036047	0.015222	0.981222	294	3	-0.53005	0.14886	0.30104	0.993201	6370	2	-0.53005
Sytl2	6	0.0036097	0.017454	0.981222	295	5	-3.8184	0.50183	0.67091	0.997612	13817	1	-3.8184
Inpp5j	3	0.0036235	0.010012	0.981222	296	2	-4.7486	0.62638	0.63817	0.997612	15736	1	-4.7486
NonTargetingControlGuideForMouse_0073	1	0.0036382	0.0035816	0.88404	297	1	-7.7329	0.99636	0.99642	0.999674	22327	0	-7.7329
Gm867	5	0.0036398	0.015359	0.981222	298	4	-4.4204	0.16744	0.32833	0.993201	6900	1	-4.4204
Dazap1	5	0.0037134	0.01564	0.981222	299	5	-3.87	0.99302	0.993	0.999528	22255	0	-3.87
Lamb2	5	0.0037252	0.015679	0.981222	300	2	-0.52546	0.61828	0.73419	0.997612	15640	1	-0.52546
Hoxc8	6	0.0037301	0.018013	0.981222	301	3	-1.3027	0.31619	0.52589	0.993473	10544	2	-1.3027
Dpyd	5	0.0037469	0.015766	0.981222	302	4	-1.4634	0.8822	0.88244	0.998038	19792	1	-1.4634
Tmem261	3	0.0037877	0.010457	0.981222	303	3	-3.856	0.99621	0.99631	0.999674	22325	0	-3.856
Ing1	4	0.0038296	0.01364	0.981222	304	4	-3.832	0.97783	0.97778	0.998506	21891	0	-3.832
Ano8	6	0.0038329	0.018489	0.981222	305	2	1.2267	0.067705	0.18225	0.991189	3546	3	1.2267
Acer1	5	0.0038432	0.016156	0.981222	306	5	-2.1752	0.97779	0.97789	0.998506	21890	0	-2.1752
Olfr13	4	0.0039083	0.013897	0.981222	307	3	-4.9171	0.356	0.50084	0.993246	11375	1	-4.9171
Gm906	1	0.0039264	0.0038684	0.886235	308	1	-8.0017	0.99607	0.99612	0.999674	22324	0	-8.0017
Olfr470	5	0.0039304	0.01651	0.981222	309	2	-0.52546	0.90658	0.90665	0.998038	20304	0	-0.52546
Pcdhgc4	2	0.0039388	0.0075929	0.981222	310	2	-6.332	0.99606	0.99603	0.999674	22323	0	-6.332
Kif20a	5	0.0039564	0.016603	0.981222	311	3	-4.4654	0.042659	0.12239	0.991189	2495	2	-4.4654
Rsrc2	3	0.0039788	0.010975	0.981222	312	3	-3.5475	0.99602	0.99612	0.999674	22322	0	-3.5475
Rcn3	5	0.0039817	0.016707	0.981222	313	4	-3.3754	0.30524	0.48606	0.993246	10301	1	-3.3754
Dgcr14	5	0.0039835	0.016714	0.981222	314	4	-4.7747	0.84932	0.85401	0.998038	19114	1	-4.7747
Bco2	5	0.0040028	0.016788	0.981222	315	5	-2.6884	0.996	0.99598	0.999674	22320	0	-2.6884
Cd81	5	0.0040028	0.016788	0.981222	316	5	-2.5671	0.996	0.99598	0.999674	22321	0	-2.5671
Zar1	6	0.0040107	0.019287	0.981222	317	6	-2.8017	0.99599	0.99595	0.999674	22319	0	-2.8017
Zfp184	3	0.0040547	0.011178	0.981222	318	2	-4.8758	0.63088	0.64177	0.997612	15794	1	-4.8758
Inhbe	5	0.0040684	0.017069	0.981222	319	4	-3.4546	0.71852	0.77603	0.998038	17019	1	-3.4546
Tradd	3	0.0040854	0.01126	0.981222	320	2	-0.91795	0.69856	0.69984	0.997612	16761	1	-0.91795
Gpatch1	4	0.0040895	0.014503	0.981222	321	3	-4.7232	0.52802	0.63061	0.997612	14233	1	-4.7232
Skint4	6	0.0041066	0.019711	0.981222	322	5	-3.5895	0.95175	0.95173	0.998506	21305	0	-3.5895
Fam133b	5	0.004107	0.017214	0.981222	323	4	-3.9379	0.55444	0.6957	0.997612	14685	1	-3.9379
mmu-mir-493	3	0.0041341	0.011393	0.981222	324	3	-5.8832	0.98174	0.98188	0.998774	22027	0	-5.8832
Sh2b1	5	0.0041431	0.017351	0.981222	325	3	-4.4713	0.61184	0.73176	0.997612	15551	1	-4.4713
Lingo1	6	0.0041628	0.019971	0.981222	326	6	-2.9243	0.99584	0.99581	0.999674	22317	0	-2.9243
Cxcl17	4	0.004172	0.014769	0.981222	327	3	-3.202	0.92966	0.92946	0.998038	20775	0	-3.202
Mgat4a	4	0.0041774	0.014784	0.981222	328	3	-3.8724	0.25827	0.4012	0.993246	9275	1	-3.8724
Ssh3	6	0.004185	0.020059	0.981222	329	3	-2.3028	0.091017	0.22988	0.993201	4424	2	-2.3028
Fahd2a	5	0.0041869	0.017548	0.981222	330	3	-0.9098	0.80211	0.8214	0.998038	18286	1	-0.9098
Gm572	4	0.0041872	0.014821	0.981222	331	4	-3.6077	0.99581	0.99584	0.999674	22315	0	-3.6077
Parvg	5	0.0042183	0.017662	0.981222	332	4	-4.7434	0.75992	0.79687	0.998038	17614	1	-4.7434
Kcnq1	5	0.0042187	0.017664	0.981222	333	4	-3.334	0.34211	0.51611	0.993246	11088	1	-3.334
Cdkn2a	5	0.0042187	0.017664	0.981222	334	5	-3.1557	0.99302	0.993	0.999528	22241	0	-3.1557
Fjx1	5	0.0042198	0.017668	0.981222	335	2	-0.0066665	0.06816	0.17579	0.991189	3566	2	-0.0066665
mmu-mir-6350	4	0.0042376	0.014998	0.981222	336	3	-4.4462	0.90296	0.90273	0.998038	20234	0	-4.4462
Cstf2t	6	0.0042887	0.020529	0.981222	337	6	-2.6858	0.99571	0.99567	0.999674	22313	0	-2.6858
Zfp948	5	0.0042935	0.017956	0.981222	338	5	-4.4531	0.99302	0.993	0.999528	22247	0	-4.4531
Rassf1	4	0.0043156	0.015266	0.981222	339	2	-1.194	0.82978	0.8294	0.998038	18771	0	-1.194
Gcm2	6	0.004329	0.020707	0.981222	340	4	-2.7459	0.27938	0.48317	0.993246	9762	2	-2.7459
Man1b1	5	0.0043369	0.018123	0.981222	341	4	-4.7271	0.83206	0.84133	0.998038	18807	1	-4.7271
Lhfpl5	6	0.0043456	0.020777	0.981222	342	1	0.45721	0.28762	0.49282	0.993246	9946	3	0.45721
Aldoart2	6	0.0043648	0.020865	0.981222	343	4	-3.887	0.98134	0.98124	0.998506	22011	0	-3.887
Rtp3	6	0.0043708	0.020896	0.981222	344	6	-2.492	0.99563	0.99559	0.999674	22312	0	-2.492
Hdac2	6	0.0043852	0.020958	0.981222	345	3	-1.6689	0.30813	0.51662	0.993246	10369	3	-1.6689
Wdr25	6	0.0043939	0.020997	0.981222	346	6	-2.5492	0.99561	0.99556	0.999674	22311	0	-2.5492
Csf3	3	0.004403	0.012154	0.981222	347	3	-5.8357	0.93196	0.93207	0.998506	20906	0	-5.8357
Cenpj	6	0.0044071	0.021053	0.981222	348	4	-2.4693	0.80366	0.85028	0.998038	18314	1	-2.4693
2900026A02Rik	5	0.0044293	0.018496	0.981222	349	4	-3.6716	0.63797	0.7416	0.998038	15891	1	-3.6716
Hs6st3	3	0.0044418	0.012269	0.981222	350	3	-3.7342	0.99556	0.99567	0.999674	22310	0	-3.7342
Ppm1d	5	0.0044433	0.018555	0.981222	351	2	-0.52546	0.24556	0.43821	0.993246	8958	2	-0.52546
Vps26a	4	0.0044592	0.015765	0.981222	352	1	0.62303	0.37824	0.5238	0.993246	11822	2	0.62303
Prkcd	6	0.0044619	0.021293	0.981222	353	4	-3.348	0.075067	0.1976	0.991983	3839	2	-3.348
Mkrn2	5	0.0044851	0.018725	0.981222	354	4	-3.3127	0.1231	0.26216	0.993201	5591	1	-3.3127
Trabd	4	0.0044886	0.015859	0.981222	355	3	-4.5819	0.92966	0.92946	0.998038	20735	0	-4.5819
Adora2a	6	0.0044907	0.021408	0.981222	356	3	-2.8055	0.31524	0.52482	0.993246	10520	2	-2.8055
Skint6	5	0.0044946	0.018767	0.981222	357	3	-1.1191	0.50217	0.64993	0.997612	13823	1	-1.1191
Dctn5	4	0.0045002	0.0159	0.981222	358	2	-0.71763	0.39263	0.53851	0.99508	12054	1	-0.71763
Lrrc2	4	0.0045006	0.015901	0.981222	359	4	-5.7593	0.97212	0.97204	0.998506	21764	0	-5.7593
Cyp11b2	4	0.0045035	0.015913	0.981222	360	4	-4.2798	0.9955	0.99551	0.999674	22309	0	-4.2798
Aqp3	5	0.004508	0.018809	0.981222	361	3	-3.7218	0.35685	0.52808	0.993934	11397	2	-3.7218
Mfap3	5	0.0045372	0.018925	0.981222	362	5	-3.2489	0.99546	0.99545	0.999674	22307	0	-3.2489
Fgf12	5	0.0045372	0.018925	0.981222	363	5	-2.7468	0.99546	0.99545	0.999674	22308	0	-2.7468
Spred2	6	0.0045488	0.02168	0.981222	364	4	-4.1293	0.89075	0.89714	0.998038	20006	1	-4.1293
Prpf31	4	0.0045495	0.016081	0.981222	365	4	-4.643	0.98792	0.98789	0.999001	22150	0	-4.643
Cyp4a30b-ps	5	0.0045678	0.019051	0.981222	366	3	-4.6949	0.31527	0.49426	0.993246	10521	2	-4.6949
Cops5	5	0.0045746	0.019079	0.981222	367	4	-4.7116	0.70283	0.76878	0.998038	16816	1	-4.7116
Mroh5	5	0.0045794	0.0191	0.981222	368	4	-1.3792	0.77211	0.80359	0.998038	17788	1	-1.3792
Ncoa4	6	0.0045917	0.021872	0.981222	369	3	-1.7331	0.33223	0.54415	0.996491	10874	2	-1.7331
Vmn1r38	4	0.0046251	0.016341	0.981222	370	2	-3.0781	0.70238	0.72675	0.997612	16805	1	-3.0781
Nphs1	6	0.004631	0.022059	0.981222	371	5	-2.2631	0.45851	0.64192	0.997612	13190	1	-2.2631
Scrt1	6	0.0046523	0.022148	0.981222	372	2	0.47264	0.27475	0.4778	0.993246	9647	3	0.47264
Vmn2r105	6	0.0046532	0.022153	0.981222	373	4	-1.4903	0.745	0.82781	0.998038	17408	1	-1.4903
Olfr1057	5	0.0046704	0.019477	0.981222	374	2	1.1809	0.22981	0.41687	0.993246	8551	3	1.1809
Anxa7	5	0.0046997	0.019598	0.981222	375	4	-2.0271	0.89825	0.89834	0.998038	20131	0	-2.0271
Ttc22	6	0.0047129	0.02242	0.981222	376	4	-3.5182	0.76687	0.83562	0.998038	17709	1	-3.5182
Hist1h3g	4	0.0047138	0.016663	0.981222	377	4	-4.302	0.95927	0.95917	0.998506	21457	0	-4.302
Ccnyl1	4	0.0047213	0.016689	0.981222	378	4	-4.3078	0.95099	0.95091	0.998506	21296	0	-4.3078
Ackr4	3	0.0047319	0.013044	0.981222	379	1	2.039	0.17819	0.28498	0.993201	7191	2	2.039
Rsbn1	5	0.0047408	0.019758	0.981222	380	3	-0.5651	0.014316	0.048253	0.991122	980	2	-0.5651
Desi1	3	0.0047627	0.013122	0.981222	381	2	-4.2947	0.88289	0.88307	0.998038	19806	0	-4.2947
Mrfap1	4	0.0047629	0.01682	0.981222	382	4	-2.7871	0.99524	0.99524	0.999674	22306	0	-2.7871
Tmem190	5	0.0047861	0.019932	0.981222	383	4	-3.2697	0.60306	0.72856	0.997612	15439	1	-3.2697
Hmg20b	3	0.0047888	0.013181	0.981222	384	3	-3.9675	0.99521	0.99533	0.999674	22305	0	-3.9675
Ankrd2	6	0.0047928	0.022762	0.981222	385	4	-3.5348	0.18768	0.37353	0.993201	7429	2	-3.5348
Ykt6	5	0.0048022	0.019997	0.981222	386	4	-0.55873	0.28375	0.46873	0.993246	9853	1	-0.55873
Aar2	4	0.004809	0.016982	0.981222	387	4	-3.1053	0.99519	0.99519	0.999674	22303	0	-3.1053
Akap17b	4	0.004809	0.016982	0.981222	388	4	-2.9122	0.99519	0.99519	0.999674	22304	0	-2.9122
Olfr1104	2	0.0048108	0.0092548	0.981222	389	2	-5.219	0.9365	0.93667	0.998506	20975	0	-5.219
Col1a2	3	0.0048332	0.013299	0.981222	390	2	-5.4996	0.25381	0.37965	0.993201	9175	1	-5.4996
Caml	5	0.0048418	0.020161	0.981222	391	5	-2.5495	0.99516	0.99515	0.999674	22302	0	-2.5495
Spatc1	5	0.0048461	0.020179	0.981222	392	5	-2.0713	0.99515	0.99515	0.999674	22301	0	-2.0713
Parp3	4	0.0048694	0.017204	0.981222	393	1	0.52578	0.50692	0.62093	0.997612	13900	1	0.52578
Adad1	5	0.0048991	0.020391	0.981222	394	5	-4.6456	0.98072	0.98083	0.998506	21943	0	-4.6456
Abcc9	6	0.0048992	0.023218	0.981222	395	2	0.722	0.50774	0.67501	0.997612	13914	2	0.722
Speer4a	5	0.0049088	0.020429	0.981222	396	4	-4.0725	0.88427	0.88445	0.998038	19833	1	-4.0725
Tpra1	4	0.004942	0.017448	0.981222	397	3	-4.9301	0.94214	0.94199	0.998506	21105	0	-4.9301
Tas2r135	5	0.0049508	0.020595	0.981222	398	3	-2.6491	0.66289	0.75147	0.998038	16257	1	-2.6491
Aimp1	5	0.0049508	0.020595	0.981222	399	2	0.24932	0.18987	0.3607	0.993201	7481	2	0.24932
Morc3	6	0.0049607	0.023504	0.981222	400	1	2.3005	0.033589	0.10764	0.991122	2059	4	2.3005
Podn	4	0.004972	0.017528	0.981222	401	2	-1.335	0.82663	0.82631	0.998038	18714	1	-1.335
Ube2l3	4	0.0049737	0.017535	0.981222	402	3	-4.4235	0.59788	0.66537	0.997612	15355	1	-4.4235
Olfr1351	3	0.0050246	0.013821	0.981222	403	3	-3.9183	0.99498	0.9951	0.999674	22300	0	-3.9183
Vmn1r58	4	0.0050421	0.017769	0.981222	404	4	-4.3216	0.99496	0.99495	0.999674	22298	0	-4.3216
BC017158	4	0.0050421	0.017769	0.981222	405	4	-3.348	0.99496	0.99495	0.999674	22296	0	-3.348
Mapk9	4	0.0050421	0.017769	0.981222	406	4	-2.8976	0.99496	0.99495	0.999674	22297	0	-2.8976
Spata1	4	0.0050421	0.017769	0.981222	407	4	-4.0654	0.99496	0.99495	0.999674	22299	0	-4.0654
Pxmp4	6	0.0050458	0.023865	0.981222	408	3	0.55706	0.15651	0.33491	0.993201	6581	3	0.55706
Oca2	4	0.005055	0.017811	0.981222	409	2	-3.3742	0.25636	0.39925	0.993246	9233	1	-3.3742
Sae1	4	0.005074	0.017874	0.981222	410	2	-3.3728	0.81105	0.81145	0.998038	18456	1	-3.3728
Kirrel	5	0.0050788	0.021103	0.981222	411	3	-4.62	0.74341	0.78819	0.998038	17388	1	-4.62
Utp14b	6	0.0050943	0.024082	0.981222	412	5	-3.6859	0.87253	0.88536	0.998038	19619	1	-3.6859
Fam65c	6	0.0051452	0.02431	0.981222	413	5	-2.6484	0.97061	0.97053	0.998506	21730	0	-2.6484
Dpysl2	4	0.0051565	0.018132	0.981222	414	2	-1.1564	0.40623	0.55245	0.996491	12283	1	-1.1564
Incenp	5	0.0051629	0.021426	0.981222	415	4	-4.6114	0.29202	0.47541	0.993246	10026	1	-4.6114
Wfdc17	5	0.005177	0.021477	0.981222	416	5	-3.7182	0.99482	0.99482	0.999674	22294	0	-3.7182
Olfr521	4	0.0051975	0.01828	0.981222	417	3	-1.4845	0.91572	0.91555	0.998038	20507	0	-1.4845
Defb20	6	0.0052067	0.024585	0.981222	418	3	-0.66451	0.52923	0.68988	0.997612	14250	2	-0.66451
Mrpl37	5	0.0052542	0.021765	0.981222	419	4	-4.2923	0.5792	0.71755	0.997612	15113	1	-4.2923
S1pr2	4	0.0052587	0.018485	0.981222	420	4	-4.7555	0.98792	0.98789	0.999001	22149	0	-4.7555
Slc5a7	5	0.0052635	0.021799	0.981222	421	2	-0.26112	0.028914	0.087578	0.991122	1792	2	-0.26112
Erich2	6	0.0052707	0.024878	0.981222	422	4	-3.5425	0.012867	0.048859	0.991122	898	1	-3.5425
Rims2	4	0.0052795	0.018567	0.981222	423	3	-2.2299	0.57017	0.65101	0.997612	14961	1	-2.2299
Gm13826	3	0.0052858	0.014544	0.981222	424	2	-2.0993	0.6747	0.67821	0.997612	16413	1	-2.0993
Haus1	2	0.0052893	0.010161	0.981222	425	2	-5.9322	0.99471	0.99464	0.999674	22292	0	-5.9322
Rrp7a	3	0.0053005	0.014582	0.981222	426	3	-5.6961	0.96944	0.96957	0.998506	21711	0	-5.6961
Tns3	5	0.0053147	0.021991	0.981222	427	3	-3.2365	0.8193	0.83258	0.998038	18602	1	-3.2365
B930041F14Rik	6	0.005321	0.025092	0.981222	428	4	-4.329	0.86867	0.88302	0.998038	19560	1	-4.329
Olfr1262	6	0.0053486	0.025213	0.981222	429	5	-3.6703	0.64007	0.77032	0.998038	15923	1	-3.6703
Pus7l	4	0.0053615	0.018837	0.981222	430	1	1.6984	0.14742	0.28749	0.993201	6328	2	1.6984
Nat8l	5	0.0053709	0.022235	0.981222	431	4	-4.1578	0.1582	0.31487	0.993201	6629	1	-4.1578
Aoah	4	0.0054103	0.018993	0.981222	432	2	-1.571	0.084926	0.18787	0.991189	4205	2	-1.571
Stx17	6	0.0054125	0.025486	0.981222	433	3	-0.062238	0.021852	0.078113	0.991122	1402	3	-0.062238
Glmn	6	0.0054526	0.025652	0.981222	434	3	-0.70482	0.91347	0.91472	0.998038	20451	1	-0.70482
Hoxa2	4	0.0054549	0.019136	0.981222	435	2	-3.0229	0.4676	0.60373	0.997612	13329	1	-3.0229
Ugt8a	4	0.0054853	0.019229	0.981222	436	3	-5.2724	0.92966	0.92946	0.998038	20856	0	-5.2724
Atf3	3	0.0055012	0.015089	0.981222	437	1	0.38236	0.65377	0.66056	0.997612	16133	1	0.38236
Olfr1347	4	0.0055122	0.01932	0.981222	438	3	-3.7953	0.78864	0.79147	0.998038	18071	1	-3.7953
Gpr143	5	0.0055133	0.022765	0.981222	439	5	-2.9756	0.99449	0.99447	0.999674	22290	0	-2.9756
L3mbtl4	5	0.0055371	0.022859	0.981222	440	3	-4.2044	0.52856	0.67284	0.997612	14239	1	-4.2044
Gpr125	5	0.0055386	0.022863	0.981222	441	3	-5.0354	0.14856	0.30059	0.993201	6360	2	-5.0354
Sft2d3	3	0.0055515	0.015206	0.981222	442	3	-4.628	0.99445	0.99456	0.999674	22289	0	-4.628
Sos1	4	0.0055665	0.0195	0.981222	443	2	0.25263	0.052987	0.12739	0.991189	2961	2	0.25263
Izumo3	6	0.0055755	0.026197	0.981222	444	4	-1.0957	0.91076	0.91239	0.998038	20391	1	-1.0957
Sik3	6	0.0056097	0.026327	0.981222	445	5	-2.7568	0.97021	0.97012	0.998506	21723	0	-2.7568
Tbc1d31	6	0.0056104	0.026328	0.981222	446	4	-4.0557	0.45549	0.63992	0.997612	13157	2	-4.0557
Oasl2	6	0.0056146	0.026349	0.981222	447	5	-3.5065	0.9852	0.98514	0.998912	22071	0	-3.5065
Nmt2	5	0.0056322	0.023229	0.981222	448	4	-4.7592	0.23425	0.42295	0.993246	8659	1	-4.7592
Upp1	4	0.0056374	0.019727	0.981222	449	3	-4.0821	0.50362	0.61943	0.997612	13840	1	-4.0821
Nmrk1	6	0.0056737	0.026626	0.981222	450	4	-4.0157	0.64609	0.77492	0.998038	16024	1	-4.0157
Eif2ak2	5	0.0056909	0.023453	0.981222	451	5	-2.7806	0.99431	0.9943	0.999606	22288	0	-2.7806
Ascc1	4	0.0056982	0.019928	0.981222	452	3	-4.7898	0.54638	0.63929	0.997612	14548	1	-4.7898
Tes	6	0.0056984	0.026738	0.981222	453	3	0.27968	0.21369	0.40537	0.993246	8118	3	0.27968
Zranb2	6	0.0057211	0.026837	0.981222	454	5	-3.2432	0.93737	0.93737	0.998506	21026	0	-3.2432
Olfr437	5	0.0057246	0.023583	0.981222	455	4	-1.4634	0.7569	0.79524	0.998038	17560	1	-1.4634
mmu-mir-1982	4	0.0057305	0.020035	0.981222	456	1	1.3962	0.12644	0.26157	0.993201	5711	3	1.3962
Snap23	4	0.0057533	0.020104	0.981222	457	4	-4.9645	0.98892	0.98888	0.999492	22170	0	-4.9645
Cdk5r1	4	0.0057646	0.020142	0.981222	458	4	-3.5731	0.99424	0.99421	0.999606	22286	0	-3.5731
Tchh	6	0.0057916	0.027139	0.981222	459	5	-3.9298	0.1579	0.33666	0.993201	6623	1	-3.9298
Zfp386	6	0.0058213	0.027267	0.981222	460	3	0.45568	0.14683	0.32278	0.993201	6305	3	0.45568
Myom2	5	0.005827	0.024001	0.981222	461	4	-2.7383	0.89617	0.89626	0.998038	20089	0	-2.7383
Gbp10	5	0.0058284	0.024006	0.981222	462	5	-4.5401	0.99184	0.99187	0.999528	22223	0	-4.5401
Plcxd2	6	0.0058316	0.027306	0.981222	463	5	-3.6169	0.98134	0.98124	0.998506	21991	0	-3.6169
Serpind1	5	0.0058715	0.024182	0.981222	464	4	-3.0319	0.903	0.90307	0.998038	20237	0	-3.0319
Vmn1r89	4	0.005873	0.020502	0.981222	465	4	-2.707	0.99413	0.9941	0.999543	22285	0	-2.707
Gm5346	6	0.0058828	0.027546	0.981222	466	5	-2.2942	0.56314	0.71378	0.997612	14838	1	-2.2942
Fam171b	4	0.0059062	0.020605	0.981222	467	4	-2.943	0.99409	0.99407	0.999543	22284	0	-2.943
Hgfac	6	0.0059309	0.027766	0.981222	468	5	-3.3955	0.95551	0.95556	0.998506	21388	0	-3.3955
Ppp1r9a	6	0.0059309	0.027766	0.981222	469	5	-3.7893	0.98653	0.98647	0.998912	22126	0	-3.7893
Gm2042	6	0.0059625	0.027888	0.981222	470	6	-2.5102	0.99404	0.99396	0.999528	22282	0	-2.5102
Tas2r115	6	0.0059625	0.027888	0.981222	471	6	-2.7727	0.99404	0.99396	0.999528	22281	0	-2.7727
D430042O09Rik	6	0.0059625	0.027888	0.981222	472	6	-1.5993	0.99404	0.99396	0.999528	22277	0	-1.5993
Map2k6	6	0.0059625	0.027888	0.981222	473	6	-2.0116	0.99404	0.99396	0.999528	22279	0	-2.0116
Tmem208	6	0.0059625	0.027888	0.981222	474	6	-2.714	0.99404	0.99396	0.999528	22276	0	-2.714
Hoxa13	6	0.0059625	0.027888	0.981222	475	6	-2.6681	0.99404	0.99396	0.999528	22278	0	-2.6681
Hint3	6	0.0059625	0.027888	0.981222	476	6	-1.7356	0.99404	0.99396	0.999528	22280	0	-1.7356
Lin28b	6	0.0059625	0.027888	0.981222	477	6	-2.9192	0.99404	0.99396	0.999528	22283	0	-2.9192
Cd22	5	0.0059807	0.024607	0.981222	478	2	5.5231	7.1693e-05	0.000325	0.775165	7	3	5.5231
Ptprn2	6	0.0060002	0.028055	0.981222	479	4	-3.7196	0.3805	0.59132	0.997612	11853	1	-3.7196
Zkscan16	6	0.0060057	0.028082	0.981222	480	4	-2.3217	0.039383	0.12089	0.991189	2351	2	-2.3217
Slc14a2	4	0.0060278	0.021001	0.981222	481	4	-2.8847	0.99397	0.99395	0.999528	22275	0	-2.8847
Nacad	5	0.0060583	0.024909	0.981222	482	5	-3.2024	0.99394	0.99392	0.999528	22274	0	-3.2024
Acot6	6	0.0060584	0.028311	0.981222	483	3	-0.42479	0.12142	0.28867	0.993201	5532	2	-0.42479
Nefh	6	0.0060671	0.028348	0.981222	484	3	-1.9113	0.59947	0.7401	0.998038	15390	2	-1.9113
Olfr65	5	0.0060809	0.024992	0.981222	485	4	-3.994	0.91446	0.91447	0.998038	20476	0	-3.994
Pet100	5	0.0060809	0.024992	0.981222	486	4	-2.9794	0.34031	0.51464	0.993246	11053	1	-2.9794
Olfr1416	5	0.0060809	0.024992	0.981222	487	4	-3.2915	0.96377	0.96396	0.998506	21568	0	-3.2915
Slc7a6os	4	0.006102	0.021237	0.981222	488	4	-3.3547	0.9939	0.99386	0.999528	22273	0	-3.3547
1600015I10Rik	3	0.006128	0.016735	0.981222	489	3	-4.1459	0.99387	0.994	0.999528	22272	0	-4.1459
Odf2l	2	0.0061286	0.011731	0.981222	490	2	-4.9046	0.99387	0.99381	0.999528	22271	0	-4.9046
Gm4302	2	0.0061348	0.011746	0.981222	491	2	-4.4128	0.84232	0.84225	0.998038	18995	0	-4.4128
Pawr	3	0.0061641	0.016835	0.981222	492	3	-5.6116	0.9699	0.97003	0.998506	21719	0	-5.6116
Olfr678	6	0.00619	0.028908	0.981222	493	3	-0.61711	0.21637	0.40856	0.993246	8197	3	-0.61711
Ssc5d	5	0.0061913	0.025428	0.981222	494	4	-3.3952	0.24538	0.43807	0.993246	8952	1	-3.3952
Rasl10b	5	0.0061957	0.025445	0.981222	495	4	-1.7501	0.80708	0.82457	0.998038	18369	1	-1.7501
Rhoc	4	0.0062333	0.021666	0.981222	496	2	-3.2447	0.010804	0.036238	0.991122	757	1	-3.2447
Xrra1	5	0.0062726	0.025746	0.981222	497	3	-5.2039	0.3908	0.55627	0.996491	12023	2	-5.2039
Gal3st3	4	0.0062881	0.021853	0.981222	498	3	-4.1012	0.29341	0.43699	0.993246	10048	1	-4.1012
Dus2	5	0.0063391	0.026014	0.981222	499	3	-3.0823	0.73623	0.7846	0.998038	17305	1	-3.0823
Rpl11	3	0.0063402	0.017287	0.981222	500	2	-5.5638	0.33168	0.44678	0.993246	10853	1	-5.5638
Olfr639	6	0.0063794	0.029711	0.981222	501	4	-3.4015	0.418	0.61536	0.997612	12522	2	-3.4015
Myh15	4	0.0063868	0.022168	0.981222	502	4	-2.9218	0.99361	0.99358	0.999528	22270	0	-2.9218
Kdelr3	4	0.0063868	0.022168	0.981222	503	4	-2.7903	0.99361	0.99358	0.999528	22268	0	-2.7903
Prr15l	4	0.0063868	0.022168	0.981222	504	4	-4.3158	0.99361	0.99358	0.999528	22269	0	-4.3158
Cdc7	5	0.0064066	0.026279	0.981222	505	4	-2.9243	0.88791	0.888	0.998038	19896	1	-2.9243
Lce3d	3	0.0064386	0.017544	0.981222	506	3	-2.9	0.99356	0.99369	0.999528	22267	0	-2.9
Cyth4	5	0.0064881	0.026575	0.981222	507	4	-3.2928	0.57742	0.71598	0.997612	15079	1	-3.2928
Olfr1082	5	0.0065681	0.026886	0.981222	508	3	-2.0959	0.38011	0.54732	0.996491	11850	1	-2.0959
Rpl35	4	0.0065714	0.022788	0.981222	509	3	-4.4029	0.89061	0.89041	0.998038	19942	0	-4.4029
NonTargetingControlGuideForMouse_0747	1	0.0065817	0.0065395	0.981222	510	1	-7.4005	0.99342	0.9934	0.999528	22266	0	-7.4005
Zfp609	6	0.0065926	0.030642	0.981222	511	5	-2.7871	0.88707	0.89462	0.998038	19887	1	-2.7871
Gsto2	5	0.0065957	0.026973	0.981222	512	3	-2.5443	0.38122	0.54821	0.996491	11865	2	-2.5443
Gtpbp1	6	0.0066127	0.030723	0.981222	513	3	-0.11859	0.040646	0.12378	0.991189	2414	3	-0.11859
Acyp2	6	0.0066152	0.030738	0.981222	514	4	-3.6983	0.70454	0.81468	0.998038	16831	1	-3.6983
Prl7b1	6	0.0066199	0.030762	0.981222	515	4	-1.927	0.90048	0.90428	0.998038	20183	1	-1.927
Slc4a8	5	0.0066626	0.027228	0.981222	516	4	-4.6508	0.96377	0.96396	0.998506	21529	0	-4.6508
Srgap2	5	0.0067269	0.027452	0.981222	517	4	-4.1263	0.88347	0.88366	0.998038	19818	1	-4.1263
Bmpr2	6	0.0067314	0.031236	0.981222	518	3	-1.4015	0.0093365	0.036821	0.991122	665	3	-1.4015
Ruvbl1	2	0.0067393	0.012912	0.981222	519	2	-6.2371	0.99326	0.9932	0.999528	22265	0	-6.2371
mmu-mir-1936	1	0.0067463	0.006699	0.981222	520	1	-8.154	0.99325	0.99324	0.999528	22264	0	-8.154
Trp63	5	0.0067569	0.027562	0.981222	521	3	-3.3531	0.31827	0.49669	0.993246	10585	1	-3.3531
Dst	6	0.0068041	0.031548	0.981222	522	4	-1.3662	0.67988	0.80104	0.998038	16512	2	-1.3662
Wdr62	6	0.0068086	0.031565	0.981222	523	5	-3.9037	0.70311	0.81424	0.998038	16821	1	-3.9037
Tmlhe	5	0.0068176	0.0278	0.981222	524	4	-3.6029	0.72268	0.77802	0.998038	17068	1	-3.6029
Ranbp9	5	0.0068219	0.027816	0.981222	525	4	-4.5344	0.85128	0.85558	0.998038	19145	1	-4.5344
Klk1b27	5	0.006851	0.027934	0.981222	526	1	0.39093	0.032828	0.097675	0.991122	2006	2	0.39093
Adpgk	5	0.0068599	0.02797	0.981222	527	3	-4.4271	0.45921	0.61323	0.997612	13201	2	-4.4271
Tas1r2	5	0.0068643	0.02799	0.981222	528	4	-3.4727	0.44967	0.60521	0.997612	13074	1	-3.4727
Mfn2	4	0.0068888	0.023817	0.981222	529	4	-2.2265	0.99311	0.99307	0.999528	22263	0	-2.2265
Vmn2r76	4	0.0069187	0.023901	0.981222	530	1	2.0812	0.11395	0.23986	0.993201	5259	3	2.0812
Lrsam1	4	0.0069194	0.023903	0.981222	531	4	-3.5213	0.99308	0.99304	0.999528	22262	0	-3.5213
Acsl4	6	0.0069269	0.032052	0.981222	532	4	-0.6847	0.94894	0.94893	0.998506	21236	0	-0.6847
NonTargetingControlGuideForMouse_0162	1	0.0069316	0.0068938	0.981222	533	1	-7.6584	0.99307	0.99305	0.999528	22261	0	-7.6584
mmu-mir-6238	3	0.0069463	0.018903	0.981222	534	2	-2.038	0.67817	0.68129	0.997612	16479	1	-2.038
Mcat	4	0.006953	0.024004	0.981222	535	4	-2.2466	0.99305	0.993	0.999528	22260	0	-2.2466
Arhgap25	3	0.0069596	0.018933	0.981222	536	3	-2.8966	0.99304	0.99317	0.999528	22259	0	-2.8966
Rin1	6	0.0069624	0.032194	0.981222	537	5	-3.1349	0.92406	0.92429	0.998038	20658	1	-3.1349
Dda1	6	0.0069745	0.032247	0.981222	538	4	-3.6544	0.033548	0.10755	0.991122	2053	2	-3.6544
4930467E23Rik	6	0.006978	0.03226	0.981222	539	3	-0.22481	0.24294	0.44012	0.993246	8898	3	-0.22481
Mutyh	5	0.0069797	0.028429	0.981222	540	5	-3.5836	0.99302	0.993	0.999528	22244	0	-3.5836
Fzd8	5	0.0069797	0.028429	0.981222	541	5	-1.6767	0.99302	0.993	0.999528	22250	0	-1.6767
Rplp0	5	0.0069797	0.028429	0.981222	542	5	-1.4634	0.99302	0.993	0.999528	22238	0	-1.4634
Il31	5	0.0069797	0.028429	0.981222	543	5	-2.5443	0.99302	0.993	0.999528	22248	0	-2.5443
Rock2	5	0.0069797	0.028429	0.981222	544	5	-2.5081	0.99302	0.993	0.999528	22252	0	-2.5081
Lsm12	5	0.0069797	0.028429	0.981222	545	5	-3.9132	0.99302	0.993	0.999528	22253	0	-3.9132
Myadml2	5	0.0069797	0.028429	0.981222	546	5	-2.5081	0.99302	0.993	0.999528	22246	0	-2.5081
Commd10	5	0.0069797	0.028429	0.981222	547	5	-1.6216	0.99302	0.993	0.999528	22257	0	-1.6216
Mdga1	5	0.0069797	0.028429	0.981222	548	5	-1.8625	0.99302	0.993	0.999528	22243	0	-1.8625
Zfp799	5	0.0069797	0.028429	0.981222	549	5	-2.1947	0.99302	0.993	0.999528	22258	0	-2.1947
Oprk1	5	0.0069797	0.028429	0.981222	550	5	-1.213	0.99302	0.993	0.999528	22251	0	-1.213
Wasf2	5	0.0069797	0.028429	0.981222	551	5	-3.7337	0.99302	0.993	0.999528	22249	0	-3.7337
Dock8	5	0.0069797	0.028429	0.981222	552	5	-2.0271	0.99302	0.993	0.999528	22256	0	-2.0271
Pacsin1	5	0.0069797	0.028429	0.981222	553	5	-2.0931	0.99302	0.993	0.999528	22254	0	-2.0931
Sbno2	5	0.0069797	0.028429	0.981222	554	5	-2.2658	0.99302	0.993	0.999528	22240	0	-2.2658
Cst11	5	0.0069797	0.028429	0.981222	555	5	-3.7499	0.99302	0.993	0.999528	22239	0	-3.7499
Wwp2	5	0.0069797	0.028429	0.981222	556	5	-2.3512	0.99302	0.993	0.999528	22245	0	-2.3512
Wbscr16	4	0.0070006	0.024161	0.981222	557	3	-3.058	0.92966	0.92946	0.998038	20771	0	-3.058
Otogl	5	0.0070166	0.028574	0.981222	558	3	-4.1029	0.87792	0.87835	0.998038	19704	1	-4.1029
Glce	5	0.0070797	0.028811	0.981222	559	4	-1.3567	0.48083	0.63157	0.997612	13505	1	-1.3567
Lpar2	5	0.0071068	0.028909	0.981222	560	3	-0.93368	0.21637	0.39811	0.993246	8198	1	-0.93368
Crybb1	3	0.0071355	0.019391	0.981222	561	2	-5.4757	0.61655	0.63042	0.997612	15618	1	-5.4757
Ttc39b	4	0.0071402	0.0246	0.981222	562	4	-3.9978	0.99148	0.99143	0.999528	22214	0	-3.9978
Ppp4r1	4	0.0071402	0.0246	0.981222	563	3	-4.1625	0.44113	0.5882	0.997612	12911	1	-4.1625
Olfr1388	6	0.0071553	0.033036	0.981222	564	5	-3.6022	0.94767	0.94768	0.998506	21218	0	-3.6022
Rpusd3	5	0.0071654	0.029123	0.981222	565	4	-2.0271	0.61469	0.73285	0.997612	15576	1	-2.0271
Map9	6	0.007176	0.033118	0.981222	566	4	-3.8053	0.34567	0.55943	0.996491	11147	1	-3.8053
Lmod2	4	0.0071928	0.024787	0.981222	567	3	-4.5422	0.85378	0.85345	0.998038	19197	0	-4.5422
Pqbp1	6	0.007193	0.033175	0.981222	568	5	-2.7176	0.18784	0.37371	0.993201	7430	1	-2.7176
Acadm	4	0.0072314	0.024912	0.981222	569	3	-4.335	0.54368	0.63802	0.997612	14507	1	-4.335
Sec61a2	6	0.0072491	0.033395	0.981222	570	5	-3.9388	0.98134	0.98124	0.998506	22009	0	-3.9388
Prl3a1	5	0.0072508	0.029416	0.981222	571	3	-4.3873	0.16075	0.31858	0.993201	6704	2	-4.3873
Gps2	5	0.0072603	0.029454	0.981222	572	5	-2.7468	0.99049	0.99052	0.999528	22196	0	-2.7468
Tacr1	5	0.0072621	0.029459	0.981222	573	4	-2.7069	0.91398	0.91399	0.998038	20466	0	-2.7069
Zmpste24	5	0.0072686	0.029487	0.981222	574	4	-3.423	0.97139	0.97148	0.998506	21745	0	-3.423
Spata25	5	0.0072742	0.029513	0.981222	575	4	-3.4351	0.90531	0.90538	0.998038	20283	0	-3.4351
Fam65b	5	0.0073115	0.029663	0.981222	576	4	-1.0288	0.94138	0.94162	0.998506	21088	0	-1.0288
Gm14625	5	0.0073399	0.029773	0.981222	577	4	-3.6672	0.89697	0.89708	0.998038	20109	0	-3.6672
mmu-mir-5619	3	0.0073458	0.019936	0.981222	578	2	-4.3873	0.54586	0.57805	0.997448	14541	1	-4.3873
S100a11	4	0.0073488	0.02529	0.981222	579	4	-3.3835	0.99265	0.9926	0.999528	22236	0	-3.3835
Sptssb	5	0.0073626	0.029861	0.981222	580	2	0.039794	0.63444	0.74026	0.998038	15839	1	0.039794
1700125H20Rik	6	0.0073678	0.033893	0.981222	581	5	-2.4629	0.98134	0.98124	0.998506	22013	0	-2.4629
1300017J02Rik	5	0.0073911	0.029966	0.981222	582	4	-3.1972	0.74305	0.788	0.998038	17383	1	-3.1972
Marcksl1	5	0.0074138	0.030058	0.981222	583	2	3.6332	0.002116	0.0092061	0.991122	170	3	3.6332
Olfr1220	5	0.0074458	0.030171	0.981222	584	4	-3.9542	0.97252	0.9726	0.998506	21771	0	-3.9542
Adam30	6	0.0074487	0.034225	0.981222	585	5	-2.1763	0.8703	0.88401	0.998038	19583	1	-2.1763
Mogat2	4	0.0074506	0.02562	0.981222	586	4	-4.3797	0.99255	0.9925	0.999528	22235	0	-4.3797
Gm3985	5	0.0074962	0.030355	0.981222	587	4	-3.2651	0.51678	0.66258	0.997612	14052	1	-3.2651
Ptpdc1	6	0.0075045	0.034479	0.981222	588	5	-2.6699	0.98134	0.98124	0.998506	21997	0	-2.6699
Nt5dc1	5	0.0075105	0.030412	0.981222	589	3	-0.54473	0.39633	0.56093	0.996491	12117	2	-0.54473
Psmd9	2	0.0075327	0.014371	0.981222	590	2	-5.4675	0.99247	0.9924	0.999528	22234	0	-5.4675
mmu-mir-1247	4	0.0075329	0.025907	0.981222	591	3	-3.6842	0.64379	0.69077	0.997612	15991	1	-3.6842
Ldlrap1	4	0.0075578	0.025981	0.981222	592	3	-4.7283	0.28765	0.43111	0.993246	9956	1	-4.7283
Prkaa1	6	0.0075634	0.034744	0.981222	593	6	-1.9886	0.99244	0.99238	0.999528	22233	0	-1.9886
Tg	5	0.0075637	0.030621	0.981222	594	3	-4.0472	0.24232	0.43392	0.993246	8887	2	-4.0472
Eif4e2	5	0.0075672	0.030634	0.981222	595	3	-0.9098	0.66587	0.75271	0.998038	16286	1	-0.9098
Rpl18	3	0.007601	0.020587	0.981222	596	2	-5.428	0.59289	0.61226	0.997612	15286	1	-5.428
4933405L10Rik	2	0.0076117	0.014522	0.981222	597	1	-2.189	0.26467	0.31054	0.993201	9425	1	-2.189
Snurf	4	0.0076182	0.026171	0.981222	598	2	-3.2289	0.83957	0.83914	0.998038	18949	0	-3.2289
Zgpat	5	0.0076184	0.030814	0.981222	599	1	2.9026	0.0023392	0.010162	0.991122	191	4	2.9026
Prpf3	5	0.0076261	0.030843	0.981222	600	4	-2.8966	0.72481	0.77905	0.998038	17106	1	-2.8966
Fam193a	4	0.007636	0.02622	0.981222	601	4	-3.9774	0.99236	0.99232	0.999528	22232	0	-3.9774
Atp11a	6	0.0076459	0.035104	0.981222	602	6	-3.2676	0.99018	0.99011	0.999528	22185	0	-3.2676
mmu-mir-7025	3	0.007653	0.020715	0.981222	603	3	-1.4634	0.89872	0.89889	0.998038	20146	0	-1.4634
Ptgdr	4	0.0076557	0.026284	0.981222	604	2	-1.9803	0.17303	0.31393	0.993201	7057	1	-1.9803
Zfp780b	2	0.0076574	0.014609	0.981222	605	2	-6.0672	0.99234	0.99229	0.999528	22231	0	-6.0672
Add3	6	0.0076634	0.035171	0.981222	606	3	-0.44774	0.43014	0.62325	0.997612	12728	2	-0.44774
Armc8	5	0.0076695	0.030996	0.981222	607	3	-1.213	0.54082	0.68368	0.997612	14456	1	-1.213
Pcbp3	6	0.0076812	0.035246	0.981222	608	5	-2.2447	0.95716	0.95721	0.998506	21421	0	-2.2447
Eral1	5	0.0076926	0.031088	0.981222	609	5	-2.1748	0.98117	0.9813	0.998506	21977	0	-2.1748
Atp6v0b	6	0.0077073	0.035343	0.981222	610	5	-2.8762	0.28371	0.48819	0.993246	9852	1	-2.8762
Cdk5rap1	6	0.0077202	0.035396	0.981222	611	6	-2.4615	0.99228	0.99223	0.999528	22230	0	-2.4615
6030419C18Rik	6	0.007763	0.035593	0.981222	612	5	-2.5288	0.9191	0.91968	0.998038	20562	1	-2.5288
Clip3	3	0.0077697	0.02103	0.981222	613	3	-3.3754	0.99223	0.99234	0.999528	22229	0	-3.3754
Ddb2	5	0.0077715	0.031373	0.981222	614	5	-2.0271	0.99223	0.99223	0.999528	22228	0	-2.0271
Cacna1g	4	0.0077951	0.026732	0.981222	615	3	-3.4701	0.53372	0.6333	0.997612	14335	1	-3.4701
Dync2h1	6	0.007799	0.035752	0.981222	616	3	0.1847	0.20861	0.39919	0.993246	7978	3	0.1847
Mettl3	5	0.0078034	0.031494	0.981222	617	3	-2.525	0.22694	0.41287	0.993246	8484	2	-2.525
Klhl38	6	0.0078088	0.035795	0.981222	618	5	-2.6181	0.43571	0.62687	0.997612	12812	1	-2.6181
Pigb	4	0.0078194	0.026804	0.981222	619	3	-2.8733	0.54234	0.63738	0.997612	14477	1	-2.8733
Emp3	5	0.007823	0.031568	0.981222	620	2	0.76982	0.20803	0.3865	0.993201	7959	3	0.76982
Olfr293	4	0.0078603	0.026941	0.981222	621	3	-2.0008	0.34765	0.49233	0.993246	11194	1	-2.0008
Car5a	5	0.0078707	0.031739	0.981222	622	4	-4.3358	0.94272	0.94296	0.998506	21119	0	-4.3358
Axl	5	0.0079209	0.031943	0.981222	623	4	-3.87	0.32527	0.50233	0.993246	10723	1	-3.87
Cav1	5	0.0079209	0.031943	0.981222	624	4	-3.7069	0.94298	0.94321	0.998506	21127	0	-3.7069
Ccdc62	6	0.0079224	0.036265	0.981222	625	6	-2.0926	0.99208	0.99201	0.999528	22227	0	-2.0926
Ccdc153	5	0.0079269	0.031973	0.981222	626	5	-2.1276	0.99207	0.99209	0.999528	22226	0	-2.1276
Spink10	6	0.0079586	0.036409	0.981222	627	6	-1.7621	0.99204	0.99197	0.999528	22225	0	-1.7621
Cdrt4	6	0.0079702	0.036458	0.981222	628	2	0.46085	0.50006	0.6697	0.997612	13791	2	0.46085
Cherp	5	0.0079764	0.032142	0.981222	629	4	-2.2486	0.87858	0.87897	0.998038	19719	1	-2.2486
Prpmp5	2	0.0080013	0.015243	0.981222	630	2	-4.2998	0.81867	0.81851	0.998038	18574	0	-4.2998
Bst2	4	0.0080171	0.027423	0.981222	631	4	-4.0043	0.97369	0.97361	0.998506	21801	0	-4.0043
Nkd1	5	0.0080786	0.032544	0.981222	632	3	-1.213	0.93709	0.93736	0.998506	20984	0	-1.213
Htr2c	4	0.0081058	0.0277	0.981222	633	2	0.23363	0.14579	0.28586	0.993201	6277	2	0.23363
C2cd4a	4	0.0081091	0.027709	0.981222	634	2	-1.5522	0.17149	0.31231	0.993201	7007	2	-1.5522
Olfr558	4	0.0081091	0.027709	0.981222	635	2	-2.1351	0.27393	0.41719	0.993246	9630	2	-2.1351
Iqcf1	5	0.0081297	0.032724	0.981222	636	5	-2.599	0.986	0.98601	0.998912	22112	0	-2.599
Slc6a14	5	0.0081407	0.032776	0.981222	637	5	-3.2371	0.99186	0.99189	0.999528	22224	0	-3.2371
mmu-mir-20b	4	0.0081486	0.027846	0.981222	638	3	-3.7571	0.079731	0.17829	0.991189	4023	1	-3.7571
Ccdc87	4	0.0081486	0.027846	0.981222	639	3	-4.2593	0.75789	0.76661	0.998038	17584	1	-4.2593
Akr1c6	4	0.0081486	0.027846	0.981222	640	3	-4.1929	0.87944	0.87921	0.998038	19738	0	-4.1929
Sycp1	6	0.0081527	0.037219	0.981222	641	4	-0.86265	0.23923	0.43574	0.993246	8807	2	-0.86265
Siah2	5	0.0081661	0.032867	0.981222	642	4	-3.9816	0.33066	0.50676	0.993246	10826	1	-3.9816
Crp	6	0.0081867	0.037358	0.981222	643	6	-1.6026	0.99181	0.99175	0.999528	22222	0	-1.6026
Kat2b	6	0.008189	0.037367	0.981222	644	6	-1.9873	0.99181	0.99175	0.999528	22221	0	-1.9873
Pald1	4	0.0082236	0.028078	0.981222	645	3	-4.4857	0.67868	0.71166	0.997612	16487	1	-4.4857
Gm5617	3	0.0082365	0.022214	0.981222	646	2	-4.3778	0.74099	0.74093	0.998038	17345	0	-4.3778
Fam114a2	2	0.0082391	0.01567	0.981222	647	2	-5.2682	0.99176	0.99169	0.999528	22220	0	-5.2682
Baz2b	5	0.0082513	0.03319	0.981222	648	2	-0.52546	0.12837	0.27019	0.993201	5768	2	-0.52546
Mysm1	3	0.0082672	0.022299	0.981222	649	2	-1.3068	0.47711	0.53216	0.994489	13457	1	-1.3068
Rbms3	6	0.0082769	0.037739	0.981222	650	3	-1.328	0.60185	0.74185	0.998038	15414	2	-1.328
Vmn2r63	5	0.0082809	0.033296	0.981222	651	5	-2.8257	0.99172	0.99175	0.999528	22219	0	-2.8257
Dnajc6	6	0.0082812	0.037763	0.981222	652	5	-2.4073	0.96382	0.96382	0.998506	21614	0	-2.4073
Renbp	5	0.008307	0.033393	0.981222	653	2	-0.52546	0.85408	0.85782	0.998038	19206	1	-0.52546
Cypt7	4	0.0083104	0.028354	0.981222	654	3	-1.7381	0.13274	0.27241	0.993201	5895	1	-1.7381
Brinp3	5	0.0083342	0.033503	0.981222	655	3	-2.787	0.14065	0.28884	0.993201	6123	2	-2.787
1110058L19Rik	6	0.0083342	0.037973	0.981222	656	6	-1.4244	0.99167	0.9916	0.999528	22218	0	-1.4244
mmu-mir-6239	2	0.0083704	0.015923	0.981222	657	2	-5.3424	0.99163	0.99154	0.999528	22217	0	-5.3424
Slc30a5	5	0.0083853	0.03369	0.981222	658	3	-3.4208	0.20071	0.37612	0.993201	7774	1	-3.4208
Olfr1040	6	0.0083995	0.038258	0.981222	659	4	-3.5089	0.76009	0.83311	0.998038	17618	1	-3.5089
mmu-mir-7240	3	0.0084036	0.022656	0.981222	660	2	-5.3524	0.86341	0.8634	0.998038	19372	0	-5.3524
Zic4	5	0.0084415	0.033906	0.981222	661	3	-1.2146	0.35294	0.52491	0.993246	11321	2	-1.2146
Sccpdh	6	0.0084553	0.038487	0.981222	662	4	-3.6686	0.53981	0.69727	0.997612	14436	1	-3.6686
Ctsll3	6	0.0084608	0.03851	0.981222	663	2	-0.48302	0.11221	0.2712	0.993201	5210	2	-0.48302
Vmn1r178	5	0.0085004	0.034112	0.981222	664	4	-4.282	0.40171	0.56535	0.996491	12194	1	-4.282
Hspa1l	5	0.0085004	0.034112	0.981222	665	3	-4.282	0.28617	0.47064	0.993246	9895	1	-4.282
Zbtb8b	4	0.0085178	0.02902	0.981222	666	4	-3.7636	0.99148	0.99143	0.999528	22215	0	-3.7636
Rnf11	4	0.0085178	0.02902	0.981222	667	4	-3.4048	0.99148	0.99143	0.999528	22216	0	-3.4048
Serpinb1b	4	0.0085178	0.02902	0.981222	668	4	-3.9069	0.99148	0.99143	0.999528	22213	0	-3.9069
Rgs4	5	0.0085186	0.03417	0.981222	669	5	-2.7468	0.986	0.98601	0.998912	22093	0	-2.7468
Smad7	5	0.0085387	0.03424	0.981222	670	2	0.12243	0.1762	0.34105	0.993201	7135	2	0.12243
Krt6b	3	0.0085506	0.023037	0.981222	671	3	-5.3415	0.98589	0.98607	0.998912	22082	0	-5.3415
Ceacam1	4	0.0085634	0.029167	0.981222	672	3	-4.275	0.89547	0.89528	0.998038	20071	0	-4.275
Zfp791	5	0.0085648	0.034344	0.981222	673	4	-3.5298	0.90262	0.9027	0.998038	20229	0	-3.5298
Slc41a1	6	0.0085903	0.039066	0.981222	674	4	-3.349	0.98552	0.98546	0.998912	22076	0	-3.349
NonTargetingControlGuideForMouse_0620	1	0.0085989	0.0085557	0.981222	675	1	-7.1944	0.9914	0.99137	0.999528	22212	0	-7.1944
Dixdc1	5	0.0086111	0.034526	0.981222	676	5	-1.578	0.97508	0.97517	0.998506	21840	0	-1.578
Htra4	5	0.0086197	0.034557	0.981222	677	5	-4.0421	0.99138	0.99142	0.999528	22211	0	-4.0421
Dlgap1	5	0.0086455	0.034657	0.981222	678	3	-4.2825	0.041814	0.12035	0.991189	2464	2	-4.2825
Slc35e2	5	0.0086519	0.034679	0.981222	679	5	-1.868	0.99135	0.9914	0.999528	22210	0	-1.868
Ofd1	6	0.0086774	0.039453	0.981222	680	5	-3.4225	0.14199	0.31665	0.993201	6168	1	-3.4225
Arl5b	5	0.008692	0.034816	0.981222	681	3	-1.6772	0.40292	0.56639	0.996491	12216	2	-1.6772
Lmbrd1	2	0.0087187	0.016608	0.981222	682	2	-4.3603	0.83621	0.83609	0.998038	18888	0	-4.3603
Mepce	3	0.0087198	0.023446	0.981222	683	3	-2.7784	0.99128	0.99138	0.999528	22209	0	-2.7784
Olfr1219	5	0.0087422	0.035007	0.981222	684	3	-2.5443	0.97003	0.97009	0.998506	21720	0	-2.5443
Cdh26	3	0.0087584	0.023533	0.981222	685	2	-1.0817	0.27269	0.40295	0.993246	9595	1	-1.0817
Mllt10	4	0.0087603	0.029788	0.981222	686	1	0.65107	0.25766	0.40056	0.993246	9267	2	0.65107
Gstcd	6	0.0087987	0.039979	0.981222	687	4	-3.7932	0.21502	0.40696	0.993246	8156	1	-3.7932
Ccdc60	4	0.0088012	0.029912	0.981222	688	2	-0.17413	0.14927	0.28939	0.993201	6382	2	-0.17413
Diap1	6	0.008812	0.040038	0.981222	689	4	-2.1632	0.55633	0.70897	0.997612	14706	1	-2.1632
Stpg2	5	0.0088224	0.035284	0.981222	690	3	-0.9098	0.96377	0.96396	0.998506	21579	0	-0.9098
Ndufa2	4	0.0088421	0.030043	0.981222	691	4	-2.2927	0.96712	0.96701	0.998506	21688	0	-2.2927
Nup160	3	0.0088533	0.023787	0.981222	692	3	-5.3104	0.96922	0.96936	0.998506	21710	0	-5.3104
Psmc5	3	0.0088917	0.023885	0.981222	693	3	-3.0214	0.99111	0.99121	0.999528	22208	0	-3.0214
H2-M10.4	4	0.0089239	0.030298	0.981222	694	1	2.3023	0.051718	0.12494	0.991189	2910	3	2.3023
Ttll12	5	0.0089475	0.035771	0.981222	695	3	-1.3567	0.87653	0.87704	0.998038	19677	1	-1.3567
Rpl10	5	0.008955	0.035802	0.981222	696	5	-4.1092	0.98365	0.98374	0.998912	22050	0	-4.1092
Tff3	3	0.0089581	0.024067	0.981222	697	3	-3.3616	0.99104	0.99115	0.999528	22207	0	-3.3616
Olfr221	4	0.0089819	0.030484	0.981222	698	4	-4.4528	0.97412	0.97402	0.998506	21813	0	-4.4528
B3gntl1	5	0.0089895	0.035931	0.981222	699	3	-4.6456	0.63119	0.73898	0.998038	15797	1	-4.6456
Arpc1a	5	0.0089986	0.035956	0.981222	700	3	-2.3954	0.29757	0.47991	0.993246	10137	1	-2.3954
Cdc42se2	4	0.0090897	0.03083	0.981222	701	4	-4.4539	0.99091	0.99084	0.999528	22206	0	-4.4539
Acacb	4	0.0090897	0.03083	0.981222	702	4	-3.3091	0.99091	0.99084	0.999528	22205	0	-3.3091
Foxl2	5	0.0090943	0.036293	0.981222	703	3	-1.7735	0.24314	0.43506	0.993246	8909	2	-1.7735
Cma2	5	0.0091007	0.036315	0.981222	704	4	-1.5382	0.35294	0.52491	0.993246	11322	1	-1.5382
Pten	6	0.0091057	0.041287	0.981222	705	5	-3.9671	0.96607	0.96609	0.998506	21634	0	-3.9671
Thbs3	3	0.0091074	0.024456	0.981222	706	3	-3.7182	0.99089	0.99102	0.999528	22204	0	-3.7182
Sp5	5	0.0091324	0.036436	0.981222	707	4	-3.6012	0.96377	0.96396	0.998506	21557	0	-3.6012
Asun	3	0.0091574	0.02459	0.981222	708	2	-3.415	0.7487	0.74869	0.998038	17457	0	-3.415
mmu-mir-6362	4	0.0091913	0.03116	0.981222	709	2	-1.7564	0.17571	0.31667	0.993201	7119	2	-1.7564
Olfr705	5	0.0092029	0.036692	0.981222	710	3	-1.3358	0.89782	0.89791	0.998038	20123	0	-1.3358
Gdpd2	6	0.0092598	0.041909	0.981222	711	5	-1.9674	0.78035	0.84073	0.998038	17935	1	-1.9674
Csmd2os	4	0.0092692	0.031416	0.981222	712	2	-1.4844	0.10411	0.22252	0.993201	4916	2	-1.4844
Nav2	4	0.0092975	0.031504	0.981222	713	4	-2.6144	0.9907	0.99063	0.999528	22203	0	-2.6144
2410124H12Rik	6	0.0093356	0.042218	0.981222	714	5	-2.7596	0.95877	0.95883	0.998506	21449	0	-2.7596
Psg25	6	0.0093418	0.042251	0.981222	715	5	-2.1758	0.90156	0.90512	0.998038	20203	1	-2.1758
Spns2	5	0.0093554	0.037266	0.981222	716	4	-4.1601	0.96377	0.96396	0.998506	21527	0	-4.1601
Vip	5	0.0093561	0.037269	0.981222	717	3	-3.6983	0.48408	0.63438	0.997612	13556	2	-3.6983
Ccar2	5	0.0093589	0.037278	0.981222	718	5	-1.6882	0.99064	0.99068	0.999528	22202	0	-1.6882
Slc8b1	6	0.009363	0.042339	0.981222	719	4	-2.7732	0.50409	0.67253	0.997612	13848	1	-2.7732
Gpr26	4	0.0093655	0.031716	0.981222	720	4	-2.7162	0.99063	0.99055	0.999528	22201	0	-2.7162
Lsm7	3	0.0093738	0.025161	0.981222	721	2	-5.2671	0.58867	0.60909	0.997612	15239	1	-5.2671
1110008J03Rik	6	0.0093761	0.042397	0.981222	722	3	-2.4124	0.30669	0.51493	0.993246	10335	2	-2.4124
Cacna1d	4	0.009389	0.031784	0.981222	723	4	-2.8463	0.99061	0.99053	0.999528	22200	0	-2.8463
Epgn	5	0.0093958	0.037408	0.981222	724	5	-3.5012	0.9906	0.99064	0.999528	22199	0	-3.5012
Slc38a6	4	0.009422	0.03189	0.981222	725	3	-4.3613	0.62884	0.68233	0.997612	15762	1	-4.3613
Ecsit	4	0.009426	0.031898	0.981222	726	3	-3.3366	0.92966	0.92946	0.998038	20795	0	-3.3366
Mtmr9	4	0.0094401	0.031934	0.981222	727	4	-3.8462	0.99056	0.99047	0.999528	22198	0	-3.8462
Msn	5	0.0094678	0.037687	0.981222	728	4	-4.2044	0.54297	0.68557	0.997612	14488	1	-4.2044
Dcpp2	5	0.0094822	0.037749	0.981222	729	5	-3.0348	0.99052	0.99054	0.999528	22197	0	-3.0348
Ctsr	6	0.0095171	0.043012	0.981222	730	6	-2.7474	0.99048	0.99041	0.999528	22195	0	-2.7474
Abce1	2	0.0095281	0.018111	0.981222	731	1	-1.1173	0.033189	0.060499	0.991122	2029	1	-1.1173
Asap1	5	0.0095362	0.037956	0.981222	732	5	-1.7501	0.99046	0.99049	0.999528	22194	0	-1.7501
Tmem30c	5	0.0095719	0.038076	0.981222	733	4	-1.812	0.93365	0.9339	0.998506	20934	0	-1.812
Olfr640	5	0.0095774	0.038092	0.981222	734	4	-4.1929	0.59006	0.72388	0.997612	15255	1	-4.1929
Ddr1	5	0.0095792	0.038099	0.981222	735	5	-4.0213	0.99042	0.99045	0.999528	22193	0	-4.0213
AA414768	5	0.0095892	0.038136	0.981222	736	5	-3.2915	0.99041	0.99044	0.999528	22192	0	-3.2915
4931440F15Rik	4	0.0095985	0.032422	0.981222	737	1	0.76402	0.31189	0.45583	0.993246	10441	2	0.76402
Zcchc16	5	0.0096115	0.03822	0.981222	738	4	-1.8625	0.92711	0.92735	0.998038	20704	0	-1.8625
Gas6	6	0.0096252	0.043473	0.981222	739	4	-2.8363	0.092985	0.23382	0.993201	4505	2	-2.8363
Zfp82	6	0.0096404	0.043531	0.981222	740	3	-0.87658	0.25856	0.45873	0.993246	9288	3	-0.87658
Ptprt	4	0.0096598	0.032627	0.981222	741	2	-1.6026	0.83417	0.83381	0.998038	18841	0	-1.6026
Vmn2r79	4	0.0096846	0.032703	0.981222	742	3	-4.5974	0.85727	0.85697	0.998038	19257	0	-4.5974
Zfp511	5	0.0096886	0.0385	0.981222	743	4	-3.9127	0.67095	0.75484	0.998038	16375	1	-3.9127
Rplp2	4	0.0096916	0.032724	0.981222	744	2	-1.1711	0.059329	0.13957	0.991189	3194	2	-1.1711
Tmem11	4	0.0097006	0.03276	0.981222	745	2	-0.34129	0.408	0.55428	0.996491	12328	2	-0.34129
Zfp623	3	0.0097085	0.026013	0.981222	746	3	-4.9337	0.98495	0.98514	0.998912	22067	0	-4.9337
Fundc2	6	0.0097108	0.043817	0.981222	747	6	-3.2161	0.99029	0.99022	0.999528	22191	0	-3.2161
Dgkg	5	0.0097136	0.038592	0.981222	748	3	-2.9741	0.33451	0.5099	0.993246	10927	2	-2.9741
Tbx10	5	0.0097344	0.038664	0.981222	749	4	-3.4546	0.92475	0.92494	0.998038	20668	0	-3.4546
Sc4mol	4	0.0097352	0.032882	0.981222	750	4	-2.9009	0.99026	0.99017	0.999528	22190	0	-2.9009
Arfip1	5	0.0097401	0.038686	0.981222	751	5	-1.8948	0.99026	0.99029	0.999528	22189	0	-1.8948
Ovch2	6	0.0097632	0.044036	0.981222	752	5	-3.0339	0.66604	0.79027	0.998038	16291	1	-3.0339
NonTargetingControlGuideForMouse_0252	1	0.0097824	0.0097245	0.981222	753	1	-7.382	0.99022	0.9902	0.999528	22188	0	-7.382
Defb50	6	0.0098125	0.04425	0.981222	754	6	-1.3235	0.99019	0.99012	0.999528	22187	0	-1.3235
Smu1	2	0.0098138	0.018645	0.981222	755	2	-5.6989	0.99019	0.99011	0.999528	22186	0	-5.6989
Ipmk	5	0.009827	0.038999	0.981222	756	3	-2.0271	0.60552	0.72945	0.997612	15474	1	-2.0271
G6pc2	4	0.0098641	0.033289	0.981222	757	3	-2.282	0.75925	0.76768	0.998038	17603	1	-2.282
Sult2a7	5	0.0098668	0.039137	0.981222	758	5	-2.1748	0.97711	0.97722	0.998506	21877	0	-2.1748
Cdh11	6	0.0098702	0.0445	0.981222	759	4	-3.3913	0.57582	0.72282	0.997612	15059	1	-3.3913
mmu-mir-6911	2	0.0098771	0.018763	0.981222	760	2	-4.9647	0.99012	0.99005	0.999528	22184	0	-4.9647
Vmn2r94	6	0.0098897	0.044584	0.981222	761	3	0.32221	0.1895	0.37577	0.993201	7464	3	0.32221
Clic1	5	0.0099014	0.039268	0.981222	762	4	-4.1696	0.6422	0.74323	0.998038	15962	1	-4.1696
Scg3	4	0.0099133	0.033448	0.981222	763	3	-3.8268	0.82258	0.82237	0.998038	18656	1	-3.8268
Olfr160	4	0.0099254	0.033487	0.981222	764	4	-3.321	0.99007	0.99	0.999528	22183	0	-3.321
Nupl1	3	0.009929	0.026594	0.981222	765	2	-5.5408	0.88511	0.88528	0.998038	19852	0	-5.5408
Slc35f5	5	0.0099467	0.039434	0.981222	766	5	-2.7472	0.97622	0.97631	0.998506	21864	0	-2.7472
Itpripl1	5	0.0099467	0.039434	0.981222	767	4	-3.87	0.8964	0.8965	0.998038	20093	0	-3.87
Nr5a2	4	0.0099662	0.033602	0.981222	768	3	-1.1422	0.12899	0.26598	0.993201	5781	1	-1.1422
Kng2	4	0.010103	0.034037	0.981222	769	4	-2.2127	0.9899	0.98982	0.999528	22181	0	-2.2127
Ranbp2	6	0.010115	0.045457	0.981222	770	4	-2.173	0.89603	0.90092	0.998038	20084	1	-2.173
mmu-mir-6976	2	0.010135	0.019237	0.981222	771	2	-4.6081	0.98986	0.9898	0.999528	22180	0	-4.6081
Bmp4	5	0.010139	0.040121	0.981222	772	5	-4.1578	0.986	0.98601	0.998912	22107	0	-4.1578
Sfrp2	5	0.010145	0.04015	0.981222	773	4	-3.5298	0.61167	0.73169	0.997612	15547	1	-3.5298
Iapp	6	0.010176	0.045715	0.981222	774	2	0.80794	0.34773	0.56172	0.996491	11196	3	0.80794
Cbs	6	0.010183	0.045742	0.981222	775	5	-2.7896	0.58734	0.73124	0.997612	15212	1	-2.7896
Slc22a1	6	0.010186	0.04575	0.981222	776	4	-3.2763	0.96833	0.96828	0.998506	21700	0	-3.2763
1700057G04Rik	6	0.010186	0.04575	0.981222	777	4	-3.7469	0.51275	0.67846	0.997612	13989	2	-3.7469
Baalc	5	0.010186	0.040318	0.981222	778	3	-4.6469	0.15233	0.30621	0.993201	6462	1	-4.6469
Prr9	4	0.010228	0.034421	0.981222	779	4	-4.4957	0.96712	0.96701	0.998506	21663	0	-4.4957
Fst	6	0.01023	0.045933	0.981222	780	6	-2.0805	0.98977	0.98968	0.999528	22179	0	-2.0805
Tmem52	5	0.010275	0.040652	0.981222	781	2	-0.23738	0.19842	0.37291	0.993201	7716	2	-0.23738
Nlrp12	3	0.010308	0.027577	0.981222	782	2	-5.43	0.86341	0.8634	0.998038	19421	0	-5.43
Kat6b	3	0.010323	0.027613	0.981222	783	2	-0.60256	0.19628	0.30797	0.993201	7651	1	-0.60256
mmu-mir-217	4	0.010324	0.034741	0.981222	784	3	-4.1734	0.65227	0.69563	0.997612	16113	1	-4.1734
Cygb	5	0.010331	0.040835	0.981222	785	3	-4.0082	0.040265	0.11645	0.991122	2395	2	-4.0082
Vmn1r26	4	0.010364	0.034858	0.981222	786	4	-3.6536	0.98964	0.98957	0.999528	22178	0	-3.6536
Galr2	6	0.010398	0.04661	0.981222	787	5	-2.3427	0.56359	0.71408	0.997612	14851	1	-2.3427
Vmn1r29	6	0.010412	0.046669	0.981222	788	3	-0.40536	0.32028	0.53054	0.994171	10635	3	-0.40536
Ntrk2	6	0.010416	0.046682	0.981222	789	5	-2.0463	0.94409	0.94403	0.998506	21150	0	-2.0463
Esp16	5	0.010428	0.041197	0.981222	790	2	2.0787	0.094329	0.21774	0.993201	4556	3	2.0787
Adam5	5	0.010446	0.041258	0.981222	791	4	-3.782	0.61469	0.73285	0.997612	15577	1	-3.782
Mill2	6	0.010447	0.046813	0.981222	792	5	-3.1103	0.94332	0.94327	0.998506	21132	0	-3.1103
Lama4	5	0.010479	0.041387	0.981222	793	3	-0.9098	0.371	0.53977	0.995581	11663	2	-0.9098
Tiam2	5	0.010483	0.041402	0.981222	794	4	-2.9243	0.55325	0.69463	0.997612	14669	1	-2.9243
Olfr569	4	0.010492	0.035262	0.981222	795	4	-3.5997	0.95599	0.9559	0.998506	21400	0	-3.5997
Klf16	4	0.010497	0.035273	0.981222	796	2	-0.55439	0.64844	0.69344	0.997612	16055	1	-0.55439
Rnf215	6	0.010511	0.04707	0.981222	797	5	-3.4964	0.7749	0.83864	0.998038	17845	1	-3.4964
Arl13b	5	0.010558	0.041679	0.981222	798	3	-1.2146	0.85128	0.85558	0.998038	19149	1	-1.2146
Gid4	4	0.010559	0.035464	0.981222	799	3	-1.0626	0.14222	0.28219	0.993201	6173	1	-1.0626
mmu-mir-6337	2	0.010564	0.020048	0.981222	800	2	-5.377	0.98944	0.9894	0.999528	22177	0	-5.377
Arv1	6	0.0106	0.047427	0.981222	801	5	-2.3183	0.91593	0.91686	0.998038	20510	1	-2.3183
Sema4b	6	0.010605	0.047442	0.981222	802	3	-0.72186	0.067278	0.18136	0.991189	3527	3	-0.72186
Fhad1	5	0.010607	0.041852	0.981222	803	3	-4.0632	0.55923	0.69993	0.997612	14759	2	-4.0632
Gm6484	5	0.010644	0.04198	0.981222	804	5	-2.4259	0.98936	0.9894	0.999528	22176	0	-2.4259
Pick1	5	0.010657	0.04202	0.981222	805	4	-3.611	0.76867	0.80167	0.998038	17741	1	-3.611
Loh12cr1	6	0.010666	0.047683	0.981222	806	4	-1.4684	0.90029	0.90414	0.998038	20178	1	-1.4684
Vmn1r123	3	0.01068	0.028547	0.981222	807	3	-3.2752	0.98932	0.98947	0.999528	22174	0	-3.2752
Mpeg1	6	0.010695	0.047792	0.981222	808	5	-3.1762	0.60111	0.74132	0.998038	15406	1	-3.1762
Nmur1	6	0.010695	0.047792	0.981222	809	4	-3.0062	0.95693	0.95697	0.998506	21419	0	-3.0062
mmu-mir-6338	1	0.010729	0.010648	0.981222	810	1	-6.7927	0.98927	0.9893	0.999528	22173	0	-6.7927
Nceh1	5	0.010731	0.042281	0.981222	811	5	-1.2397	0.98927	0.9893	0.999528	22172	0	-1.2397
Cux2	5	0.010734	0.042292	0.981222	812	3	-1.4694	0.49128	0.64054	0.997612	13673	2	-1.4694
Pdlim3	6	0.010743	0.04798	0.981222	813	5	-2.2204	0.95987	0.95992	0.998506	21469	0	-2.2204
Ninj2	5	0.010785	0.042475	0.981222	814	4	-1.5678	0.043851	0.12536	0.991189	2555	1	-1.5678
Helt	5	0.010794	0.042505	0.981222	815	4	-3.7984	0.51298	0.65932	0.997612	13993	1	-3.7984
Eid2	4	0.010804	0.036238	0.981222	816	3	-1.1723	0.12319	0.25595	0.993201	5595	1	-1.1723
Csnka2ip	4	0.010817	0.036272	0.981222	817	3	-4.3085	0.5488	0.64045	0.997612	14589	1	-4.3085
Sftpc	6	0.01085	0.048407	0.981222	818	5	-2.9803	0.40513	0.60706	0.997612	12261	1	-2.9803
Rai14	5	0.010857	0.042715	0.981222	819	5	-2.7342	0.98914	0.98918	0.999528	22171	0	-2.7342
Rnd2	5	0.010901	0.042881	0.981222	820	3	-3.291	0.20721	0.38534	0.993201	7942	2	-3.291
Gm13103	6	0.010908	0.04864	0.981222	821	4	-1.721	0.25081	0.44948	0.993246	9082	2	-1.721
Olfm2	5	0.010917	0.04294	0.981222	822	3	-1.3398	0.54522	0.68751	0.997612	14529	1	-1.3398
Krtap16-3	4	0.010926	0.036628	0.981222	823	1	3.1715	0.032526	0.086769	0.991122	1989	3	3.1715
Nlrp5	5	0.010977	0.043172	0.981222	824	4	-4.9895	0.89066	0.89076	0.998038	19998	0	-4.9895
Ttc37	4	0.010977	0.036793	0.981222	825	4	-4.7326	0.98277	0.98274	0.998912	22036	0	-4.7326
Hyou1	3	0.011062	0.029532	0.981222	826	2	-5.129	0.62118	0.63407	0.997612	15668	1	-5.129
Igj	6	0.011094	0.049408	0.981222	827	3	-0.11585	0.22092	0.41396	0.993246	8321	3	-0.11585
Cd207	5	0.011111	0.043653	0.981222	828	5	-3.8849	0.9751	0.97519	0.998506	21841	0	-3.8849
Olfr113	5	0.011111	0.043653	0.981222	829	4	-3.0054	0.93709	0.93736	0.998506	20988	0	-3.0054
Yy1	5	0.011111	0.043653	0.981222	830	4	-2.8382	0.5792	0.71755	0.997612	15110	1	-2.8382
Fam89a	4	0.011116	0.037233	0.981222	831	4	-4.0583	0.98116	0.98111	0.998506	21953	0	-4.0583
Figf	5	0.011117	0.043681	0.981222	832	5	-2.0889	0.98888	0.98893	0.999498	22169	0	-2.0889
Dis3l	6	0.011155	0.049643	0.981222	833	3	-1.9982	0.34004	0.55298	0.996491	11047	2	-1.9982
Bicd1	6	0.011156	0.049648	0.981222	834	4	-2.1507	0.18617	0.37169	0.993201	7393	2	-2.1507
Prss30	5	0.011193	0.043939	0.981222	835	3	-0.9098	0.88499	0.88515	0.998038	19849	1	-0.9098
mmu-mir-7009	3	0.011206	0.02988	0.981222	836	2	-5.1168	0.1302	0.22306	0.993201	5823	1	-5.1168
Hpn	4	0.011238	0.037605	0.981222	837	4	-4.0391	0.98792	0.98789	0.999001	22145	0	-4.0391
Prm2	4	0.011238	0.037605	0.981222	838	4	-4.0497	0.95578	0.95567	0.998506	21394	0	-4.0497
Il1rl2	6	0.011259	0.050073	0.981222	839	6	-1.1868	0.98874	0.98866	0.999348	22168	0	-1.1868
S100a16	5	0.011278	0.044233	0.981222	840	3	-1.0528	0.67419	0.75617	0.998038	16410	1	-1.0528
Calr4	5	0.011295	0.04429	0.981222	841	3	-5.0449	0.055215	0.15281	0.991189	3057	2	-5.0449
Fam163a	6	0.011313	0.050281	0.981222	842	3	-2.0001	0.28249	0.4868	0.993246	9829	3	-2.0001
mmu-mir-19b-2	3	0.011319	0.030168	0.981222	843	1	-0.52546	0.77008	0.77003	0.998038	17755	0	-0.52546
Mcf2	3	0.011365	0.030271	0.981222	844	2	-0.9098	0.86341	0.8634	0.998038	19462	0	-0.9098
Itpr1	5	0.011388	0.044615	0.981222	845	5	-1.9783	0.98861	0.98864	0.999348	22167	0	-1.9783
Tmem69	5	0.011397	0.044646	0.981222	846	2	0.16867	0.16628	0.32662	0.993201	6878	1	0.16867
Arel1	6	0.0114	0.050623	0.981222	847	2	-0.49258	0.48953	0.66266	0.997612	13662	2	-0.49258
Timp3	6	0.011409	0.050651	0.981222	848	6	-2.0856	0.98859	0.98852	0.999334	22166	0	-2.0856
P2ry14	5	0.011429	0.044754	0.981222	849	3	-1.4634	0.45949	0.61347	0.997612	13206	1	-1.4634
Fbxo41	4	0.011436	0.03822	0.981222	850	2	-0.12379	0.76536	0.77249	0.998038	17694	1	-0.12379
Aifm1	6	0.011439	0.050758	0.981222	851	4	-2.9715	0.44681	0.63419	0.997612	13023	2	-2.9715
Ifnab	4	0.011469	0.038322	0.981222	852	2	-1.9528	0.12442	0.2581	0.993201	5651	2	-1.9528
Bfar	5	0.011477	0.044914	0.981222	853	5	-1.4165	0.98852	0.98854	0.999334	22165	0	-1.4165
mmu-mir-7231	3	0.01149	0.030556	0.981222	854	3	-2.6491	0.98851	0.98869	0.999348	22164	0	-2.6491
Cxcl13	5	0.011498	0.044987	0.981222	855	3	-4.0724	0.78475	0.81084	0.998038	17994	1	-4.0724
Mtss1l	6	0.011532	0.051119	0.981222	856	4	-2.7922	0.90585	0.90844	0.998038	20292	1	-2.7922
Per1	3	0.011549	0.030697	0.981222	857	2	-1.5478	0.80979	0.80958	0.998038	18417	0	-1.5478
Pnlip	6	0.01155	0.051187	0.981222	858	4	-3.5719	0.1993	0.38785	0.993201	7738	1	-3.5719
Gpr126	6	0.011595	0.05138	0.981222	859	5	-3.0846	0.98134	0.98124	0.998506	22008	0	-3.0846
Aurkaip1	6	0.011595	0.05138	0.981222	860	5	-2.7223	0.79155	0.84523	0.998038	18113	1	-2.7223
Olfr613	6	0.011595	0.05138	0.981222	861	5	-2.7626	0.86495	0.88078	0.998038	19492	1	-2.7626
Klrc1	6	0.011595	0.05138	0.981222	862	5	-3.1365	0.70611	0.81516	0.998038	16847	1	-3.1365
Zfp78	6	0.011595	0.05138	0.981222	863	5	-2.9974	0.56125	0.71245	0.997612	14810	1	-2.9974
Psg18	5	0.011599	0.045342	0.981222	864	3	-4.0719	0.24794	0.44015	0.993246	9021	2	-4.0719
D630033O11Rik	5	0.011599	0.045342	0.981222	865	4	-4.0719	0.71747	0.77554	0.998038	17008	1	-4.0719
Gm5150	5	0.011599	0.045342	0.981222	866	4	-4.0719	0.24733	0.43966	0.993246	8991	1	-4.0719
Kng1	6	0.0116	0.051403	0.981222	867	5	-4.3172	0.59417	0.73627	0.997968	15306	1	-4.3172
Sdccag3	4	0.011617	0.038777	0.981222	868	2	-2.5787	0.11479	0.24131	0.993201	5284	1	-2.5787
Senp2	4	0.01162	0.038786	0.981222	869	1	1.4671	0.12999	0.2677	0.993201	5816	3	1.4671
Psmc6	6	0.011645	0.051581	0.981222	870	5	-1.8888	0.63984	0.77013	0.998038	15919	1	-1.8888
Pigl	5	0.011652	0.045513	0.981222	871	3	-1.1619	0.51491	0.66094	0.997612	14021	2	-1.1619
Gm7168	5	0.011654	0.045523	0.981222	872	4	-4.5222	0.58313	0.72104	0.997612	15164	1	-4.5222
Pdzd9	5	0.011667	0.045573	0.981222	873	3	-4.2693	0.86707	0.86864	0.998038	19527	1	-4.2693
Vnn1	5	0.011685	0.045644	0.981222	874	4	-4.1352	0.60361	0.72877	0.997612	15449	1	-4.1352
Cyb5b	5	0.011685	0.045644	0.981222	875	4	-2.5443	0.95463	0.95479	0.998506	21357	0	-2.5443
Olfr750	3	0.011687	0.031056	0.981222	876	1	0.90783	0.23765	0.35965	0.993201	8756	2	0.90783
Olfr1100	4	0.011702	0.039036	0.981222	877	3	-3.6007	0.7709	0.77691	0.998038	17769	1	-3.6007
Crispld1	6	0.011702	0.0518	0.981222	878	6	-2.2929	0.9883	0.98823	0.999153	22163	0	-2.2929
Magee2	5	0.011703	0.045726	0.981222	879	4	-3.4246	0.77017	0.80249	0.998038	17760	1	-3.4246
Tmem106c	5	0.011725	0.045803	0.981222	880	5	-3.3955	0.98828	0.98827	0.999153	22162	0	-3.3955
Zfp580	4	0.01174	0.039144	0.981222	881	3	-4.7069	0.57183	0.65186	0.997612	14979	1	-4.7069
Fem1b	5	0.011754	0.045909	0.981222	882	4	-4.1726	0.96377	0.96396	0.998506	21550	0	-4.1726
Adam6b	6	0.011768	0.052062	0.981222	883	3	0.12574	0.0017549	0.0087952	0.991122	144	3	0.12574
Asb5	4	0.011778	0.039272	0.981222	884	3	-4.3062	0.8732	0.87296	0.998038	19631	0	-4.3062
Adipoq	4	0.011778	0.039272	0.981222	885	3	-3.1652	0.83398	0.83362	0.998038	18836	0	-3.1652
Swap70	5	0.011784	0.046008	0.981222	886	4	-3.4878	0.97445	0.97453	0.998506	21825	0	-3.4878
Olfr981	4	0.011817	0.039387	0.981222	887	2	-1.694	0.24945	0.39222	0.993201	9051	2	-1.694
Ncs1	6	0.011828	0.052294	0.981222	888	4	-2.0565	0.4544	0.63922	0.997612	13142	2	-2.0565
Abcg2	5	0.01187	0.046322	0.981222	889	3	-4.2538	0.74638	0.78974	0.998038	17418	1	-4.2538
Adprh	5	0.011881	0.046357	0.981222	890	3	-4.4745	0.29999	0.48186	0.993246	10177	2	-4.4745
S100a2	5	0.011893	0.046394	0.981222	891	4	-4.0248	0.92428	0.92448	0.998038	20663	0	-4.0248
Gtf2f2	2	0.011927	0.022595	0.981222	892	2	-4.6871	0.98807	0.98801	0.999001	22161	0	-4.6871
Hcn1	5	0.011945	0.046585	0.981222	893	3	-4.047	0.62395	0.73629	0.997968	15716	1	-4.047
Grap	5	0.011945	0.046585	0.981222	894	3	-4.047	0.89509	0.89519	0.998038	20063	0	-4.047
Nemf	5	0.011953	0.046616	0.981222	895	5	-1.213	0.98805	0.98803	0.999001	22160	0	-1.213
Ccdc93	6	0.011961	0.052818	0.981222	896	6	-1.3197	0.98804	0.98797	0.999001	22159	0	-1.3197
Epn3	5	0.011962	0.046648	0.981222	897	5	-3.4318	0.98804	0.98802	0.999001	22158	0	-3.4318
Ndufa7	5	0.011968	0.046665	0.981222	898	5	-3.7929	0.98803	0.98802	0.999001	22157	0	-3.7929
Ifitm5	4	0.012069	0.040161	0.981222	899	2	-0.65498	0.13912	0.27901	0.993201	6078	2	-0.65498
Anapc5	5	0.012069	0.04704	0.981222	900	5	-3.1557	0.98793	0.98792	0.999001	22156	0	-3.1557
mmu-mir-3084-1	3	0.01207	0.032039	0.981222	901	2	-0.43421	0.88694	0.8871	0.998038	19884	0	-0.43421
NonTargetingControlGuideForMouse_0110	1	0.012072	0.011987	0.981222	902	1	-6.7028	0.98793	0.98796	0.999001	22155	0	-6.7028
1700034E13Rik	4	0.012075	0.040181	0.981222	903	4	-2.5962	0.98792	0.98789	0.999001	22153	0	-2.5962
AI597468	4	0.012075	0.040181	0.981222	904	4	-2.6084	0.98792	0.98789	0.999001	22151	0	-2.6084
Lyrm1	4	0.012075	0.040181	0.981222	905	4	-2.5911	0.98792	0.98789	0.999001	22143	0	-2.5911
Clec4d	4	0.012075	0.040181	0.981222	906	4	-2.9748	0.98792	0.98789	0.999001	22140	0	-2.9748
mmu-mir-5124a	4	0.012075	0.040181	0.981222	907	4	-2.7829	0.98792	0.98789	0.999001	22146	0	-2.7829
Plxnb1	4	0.012075	0.040181	0.981222	908	4	-2.4176	0.98792	0.98789	0.999001	22152	0	-2.4176
Igf2bp1	4	0.012075	0.040181	0.981222	909	4	-1.881	0.98792	0.98789	0.999001	22144	0	-1.881
Clec3a	4	0.012075	0.040181	0.981222	910	4	-1.7452	0.98792	0.98789	0.999001	22147	0	-1.7452
Igsf3	4	0.012075	0.040181	0.981222	911	4	-2.6912	0.98792	0.98789	0.999001	22154	0	-2.6912
Gm5886	4	0.012075	0.040181	0.981222	912	4	-3.3238	0.98792	0.98789	0.999001	22142	0	-3.3238
mmu-mir-6908	4	0.012075	0.040181	0.981222	913	4	-2.9352	0.98792	0.98789	0.999001	22139	0	-2.9352
Oas3	4	0.012075	0.040181	0.981222	914	4	-1.5008	0.98792	0.98789	0.999001	22148	0	-1.5008
Sdk2	4	0.012089	0.040224	0.981222	915	3	-3.9642	0.92966	0.92946	0.998038	20817	0	-3.9642
Omp	4	0.01211	0.04029	0.981222	916	2	0.71018	0.0087614	0.029793	0.991122	622	2	0.71018
Atxn7l3	5	0.012116	0.047199	0.981222	917	3	-1.4569	0.89066	0.89076	0.998038	19977	0	-1.4569
Prx	5	0.012162	0.047369	0.981222	918	2	0.70408	0.16641	0.32682	0.993201	6880	2	0.70408
Tmem209	6	0.012195	0.053682	0.981222	919	3	-0.39369	0.31857	0.5286	0.994067	10594	1	-0.39369
Tmbim7	4	0.012208	0.040596	0.981222	920	4	-4.2449	0.98116	0.98111	0.998506	21963	0	-4.2449
Mavs	3	0.01224	0.032452	0.981222	921	2	-5.0481	0.049861	0.11593	0.991122	2816	1	-5.0481
Gimap9	6	0.012248	0.05385	0.981222	922	4	-1.9205	0.95906	0.95911	0.998506	21453	0	-1.9205
Gm3376	2	0.012251	0.023197	0.981222	923	2	-5.852	0.98775	0.98769	0.999001	22138	0	-5.852
Pcca	4	0.012264	0.040767	0.981222	924	2	-2.6738	0.23316	0.37562	0.993201	8630	2	-2.6738
Tmprss13	6	0.012271	0.053918	0.981222	925	4	-3.2924	0.82397	0.85939	0.998038	18675	1	-3.2924
2210016F16Rik	6	0.012271	0.053918	0.981222	926	5	-3.0565	0.67932	0.80061	0.998038	16494	1	-3.0565
Zscan18	5	0.012271	0.047746	0.981222	927	4	-4.1097	0.47353	0.62529	0.997612	13400	1	-4.1097
Socs3	6	0.012277	0.053934	0.981222	928	2	0.44403	0.19301	0.38012	0.993201	7563	3	0.44403
Eci3	5	0.012282	0.047786	0.981222	929	3	-0.80778	0.90737	0.90741	0.998038	20321	0	-0.80778
Sgca	4	0.012287	0.040838	0.981222	930	2	-1.6288	0.29345	0.43704	0.993246	10050	2	-1.6288
Tmem184b	5	0.012308	0.047875	0.981222	931	4	-2.5074	0.97099	0.97106	0.998506	21738	0	-2.5074
Abca2	5	0.012308	0.047875	0.981222	932	5	-2.8382	0.97867	0.97877	0.998506	21910	0	-2.8382
Ptpn11	3	0.012316	0.032635	0.981222	933	3	-2.9243	0.98768	0.98786	0.999001	22137	0	-2.9243
Fbxo5	4	0.012326	0.040957	0.981222	934	3	-3.1234	0.91371	0.91356	0.998038	20458	0	-3.1234
Nkx3-2	5	0.012347	0.048006	0.981222	935	3	-4.0213	0.2301	0.41727	0.993246	8558	2	-4.0213
Tssk3	5	0.012366	0.048075	0.981222	936	3	-2.282	0.088518	0.20852	0.993201	4329	2	-2.282
Hspa9	3	0.012376	0.032795	0.981222	937	1	-0.52546	0.68127	0.68406	0.997612	16525	1	-0.52546
Cstf3	4	0.012379	0.041116	0.981222	938	3	-3.8669	0.74163	0.75428	0.998038	17370	1	-3.8669
Col28a1	5	0.01245	0.048392	0.981222	939	3	-2.5081	0.27325	0.46031	0.993246	9609	2	-2.5081
mmu-mir-761	3	0.012454	0.032973	0.981222	940	2	-5.5061	0.6137	0.62823	0.997612	15563	1	-5.5061
Serpina3n	5	0.01246	0.048428	0.981222	941	4	-4.021	0.80283	0.82187	0.998038	18303	1	-4.021
Stag1	6	0.012507	0.054681	0.981222	942	3	-2.1572	0.39727	0.60201	0.997612	12128	2	-2.1572
mmu-mir-7677	3	0.012515	0.033124	0.981222	943	2	-5.029	0.36956	0.46783	0.993246	11647	1	-5.029
Serpina1b	3	0.012515	0.033124	0.981222	944	2	-5.029	0.5773	0.60057	0.997612	15074	1	-5.029
AI846148	3	0.012529	0.033165	0.981222	945	1	1.1827	0.19988	0.31252	0.993201	7750	2	1.1827
Cluh	4	0.012543	0.041608	0.981222	946	3	-3.1144	0.74671	0.7581	0.998038	17429	1	-3.1144
Ss18l1	4	0.012548	0.041629	0.981222	947	2	-3.0355	0.92966	0.92946	0.998038	20829	0	-3.0355
Gpr160	6	0.012565	0.054873	0.981222	948	5	-3.3656	0.94091	0.94088	0.998506	21078	0	-3.3656
Mrps31	4	0.012567	0.041684	0.981222	949	3	-3.9405	0.84347	0.84308	0.998038	19007	0	-3.9405
Ptprm	4	0.012567	0.041684	0.981222	950	3	-3.8433	0.406	0.5522	0.996491	12277	1	-3.8433
Gm1322	6	0.012576	0.054909	0.981222	951	2	0.97179	0.12781	0.29863	0.993201	5755	3	0.97179
Npsr1	4	0.012599	0.041783	0.981222	952	2	-1.8293	0.89061	0.89041	0.998038	19919	0	-1.8293
Mrpl41	4	0.012638	0.041909	0.981222	953	4	-3.8937	0.96712	0.96701	0.998506	21651	0	-3.8937
NonTargetingControlGuideForMouse_0438	1	0.012659	0.012575	0.981222	954	1	-7.1933	0.98734	0.98736	0.999001	22136	0	-7.1933
Adipor1	3	0.012677	0.033533	0.981222	955	2	-5.0225	0.5538	0.58364	0.997612	14681	1	-5.0225
Olfr490	5	0.012682	0.049206	0.981222	956	4	-4.5162	0.19869	0.37327	0.993201	7725	1	-4.5162
Cby1	6	0.012684	0.055237	0.981222	957	3	-0.48498	0.16806	0.34935	0.993201	6923	2	-0.48498
Hes6	6	0.012688	0.055244	0.981222	958	4	-2.7275	0.5822	0.72747	0.997612	15155	1	-2.7275
Uts2b	6	0.012688	0.055244	0.981222	959	4	-3.5259	0.56699	0.71654	0.997612	14906	2	-3.5259
Pbdc1	5	0.012725	0.049357	0.981222	960	4	-3.3128	0.94705	0.94724	0.998506	21206	0	-3.3128
Lztr1	3	0.012746	0.033721	0.981222	961	2	-5.0159	0.76025	0.7602	0.998038	17620	0	-5.0159
Trim10	4	0.012762	0.042296	0.981222	962	3	-3.9818	0.78228	0.78612	0.998038	17969	1	-3.9818
Nme3	3	0.012805	0.033867	0.981222	963	2	-2.3087	0.78551	0.78537	0.998038	18022	0	-2.3087
Cabp4	5	0.012806	0.04962	0.981222	964	4	-3.995	0.5682	0.70789	0.997612	14918	1	-3.995
Cttnbp2nl	3	0.012831	0.033929	0.981222	965	2	-4.8751	0.16331	0.26595	0.993201	6786	1	-4.8751
Zfp35	6	0.012845	0.055759	0.981222	966	4	-2.8652	0.70723	0.8155	0.998038	16867	1	-2.8652
Arrb1	5	0.012852	0.04978	0.981222	967	4	-4.8162	0.90298	0.90305	0.998038	20235	0	-4.8162
Tas2r143	4	0.012884	0.042669	0.981222	968	2	-1.695	0.28639	0.42983	0.993246	9898	2	-1.695
Kdelr1	4	0.012885	0.042672	0.981222	969	3	-3.7987	0.7651	0.77229	0.998038	17688	1	-3.7987
Pkia	4	0.012932	0.042821	0.981222	970	3	-4.0279	0.85378	0.85345	0.998038	19196	0	-4.0279
Olfr1155	6	0.012974	0.056177	0.981222	971	5	-2.9491	0.84413	0.8694	0.998038	19021	1	-2.9491
Jak1	5	0.012998	0.050275	0.981222	972	3	-4.1846	0.24794	0.44015	0.993246	9016	2	-4.1846
Magea2	5	0.013028	0.050384	0.981222	973	2	-0.52546	0.86059	0.86313	0.998038	19312	1	-0.52546
BC005537	4	0.013045	0.043161	0.981222	974	2	-0.6948	0.014962	0.049041	0.991122	1028	2	-0.6948
2025-09-05	4	0.013065	0.043224	0.981222	975	4	-2.5869	0.98694	0.98689	0.999001	22133	0	-2.5869
Ranbp1	4	0.013066	0.043226	0.981222	976	3	-3.2122	0.3325	0.47682	0.993246	10878	1	-3.2122
Trmt10c	3	0.013084	0.034563	0.981222	977	3	-4.9962	0.98108	0.9812	0.998506	21950	0	-4.9962
Serpinb3c	4	0.013113	0.043373	0.981222	978	4	-2.6921	0.98689	0.98683	0.999001	22132	0	-2.6921
Trpc4	4	0.013136	0.043439	0.981222	979	2	-3.0173	0.87339	0.87315	0.998038	19634	0	-3.0173
Hdac4	3	0.013166	0.034762	0.981222	980	2	-4.9896	0.34197	0.45238	0.993246	11083	1	-4.9896
Abcf1	4	0.013201	0.043634	0.981222	981	3	-3.3688	0.84677	0.84641	0.998038	19074	0	-3.3688
Strn4	6	0.013206	0.056901	0.981222	982	4	-3.2908	0.68931	0.8084	0.998038	16649	2	-3.2908
Spop	6	0.013206	0.056901	0.981222	983	3	-1.8256	0.32736	0.53855	0.99508	10771	2	-1.8256
Lacc1	6	0.013218	0.056931	0.981222	984	4	-4.3045	0.31432	0.52379	0.993246	10495	2	-4.3045
Otud1	5	0.013232	0.051121	0.981222	985	2	0.019606	0.87687	0.87735	0.998038	19686	1	0.019606
Spns3	5	0.013278	0.051287	0.981222	986	3	-1.1941	0.17633	0.34124	0.993201	7139	1	-1.1941
Taco1	6	0.013287	0.057148	0.981222	987	3	-2.0007	0.1469	0.32285	0.993201	6307	2	-2.0007
Sema3f	6	0.013295	0.057175	0.981222	988	3	0.076738	0.49547	0.6666	0.997612	13734	2	0.076738
Gm11563	5	0.013295	0.051337	0.981222	989	4	-3.1553	0.12018	0.25775	0.993201	5478	1	-3.1553
Ptchd1	5	0.013295	0.051337	0.981222	990	4	-2.8966	0.85815	0.8611	0.998038	19272	1	-2.8966
B9d1	4	0.013296	0.04393	0.981222	991	3	-4.2932	0.13855	0.27843	0.993201	6056	1	-4.2932
Chsy3	4	0.013312	0.043979	0.981222	992	1	2.358	0.074694	0.16884	0.991189	3827	3	2.358
Ankrd63	4	0.013323	0.04401	0.981222	993	4	-4.3471	0.98596	0.98592	0.998912	22085	0	-4.3471
Ccnt1	6	0.013358	0.057382	0.981222	994	5	-2.7646	0.97379	0.97369	0.998506	21803	0	-2.7646
Ica1	4	0.01338	0.044191	0.981222	995	3	-3.4467	0.21305	0.35503	0.993201	8104	1	-3.4467
Olfr1107	4	0.013384	0.044208	0.981222	996	3	-4.7727	0.7775	0.78221	0.998038	17881	1	-4.7727
Pon3	5	0.013384	0.051644	0.981222	997	4	-1.9747	0.79714	0.81831	0.998038	18206	1	-1.9747
4931440L10Rik	4	0.013455	0.044408	0.981222	998	3	-3.4402	0.5271	0.63019	0.997612	14221	1	-3.4402
Med10	5	0.013467	0.051918	0.981222	999	4	-3.6455	0.41026	0.57249	0.996491	12375	1	-3.6455
Gm14085	6	0.013478	0.057763	0.981222	1000	5	-2.3727	0.69344	0.81136	0.998038	16694	1	-2.3727
Crisp4	6	0.013486	0.057795	0.981222	1001	5	-3.567	0.25134	0.4501	0.993246	9095	1	-3.567
Nup107	3	0.013492	0.03558	0.981222	1002	2	-5.4285	0.60211	0.6193	0.997612	15428	1	-5.4285
Tmem64	4	0.013537	0.044651	0.981222	1003	2	-1.2251	0.81216	0.81249	0.998038	18478	1	-1.2251
T	5	0.013537	0.052162	0.981222	1004	3	-0.9989	0.87978	0.88011	0.998038	19744	1	-0.9989
Epc1	3	0.013539	0.03569	0.981222	1005	1	1.1755	0.25918	0.38634	0.993201	9305	2	1.1755
Lrrc58	3	0.01357	0.035766	0.981222	1006	1	-0.52546	0.10947	0.19582	0.991983	5136	1	-0.52546
Snx1	5	0.01357	0.052273	0.981222	1007	4	-4.3801	0.83952	0.84661	0.998038	18948	1	-4.3801
Foxl1	4	0.01357	0.044751	0.981222	1008	4	-2.6906	0.98643	0.98637	0.998912	22125	0	-2.6906
Ptprh	3	0.013575	0.035784	0.981222	1009	3	-4.6624	0.93917	0.93938	0.998506	21048	0	-4.6624
Apip	5	0.013578	0.052303	0.981222	1010	4	-3.9544	0.43028	0.58902	0.997612	12731	1	-3.9544
Fabp1	5	0.013588	0.052334	0.981222	1011	2	0.61333	0.12955	0.27199	0.993201	5801	2	0.61333
Tmem211	6	0.0136	0.058144	0.981222	1012	4	-2.0114	0.89142	0.8976	0.998038	20009	1	-2.0114
Lrrc40	3	0.013611	0.035881	0.981222	1013	2	-5.6148	0.39139	0.48033	0.993246	12034	1	-5.6148
Phf20l1	4	0.013618	0.044895	0.981222	1014	2	-0.57661	0.8449	0.84453	0.998038	19039	0	-0.57661
Emid1	4	0.013657	0.045012	0.981222	1015	3	-3.6122	0.85378	0.85345	0.998038	19198	0	-3.6122
Cds2	4	0.013657	0.045012	0.981222	1016	3	-3.8503	0.69657	0.72297	0.997612	16743	1	-3.8503
Zfp239	4	0.013659	0.045014	0.981222	1017	1	3.4383	0.027147	0.075852	0.991122	1686	3	3.4383
Pcsk5	6	0.013702	0.058475	0.981222	1018	5	-2.1556	0.92977	0.92989	0.998038	20873	0	-2.1556
Pth	5	0.013705	0.05273	0.981222	1019	3	-3.6334	0.47513	0.62665	0.997612	13426	2	-3.6334
Tslp	6	0.013722	0.058523	0.981222	1020	4	-0.9098	0.38265	0.59269	0.997612	11882	2	-0.9098
Ddc	3	0.013735	0.036192	0.981222	1021	3	-2.7472	0.98627	0.98645	0.998912	22123	0	-2.7472
Id4	3	0.013735	0.036192	0.981222	1022	3	-3.3337	0.98627	0.98645	0.998912	22122	0	-3.3337
Rdh14	3	0.013758	0.036252	0.981222	1023	3	-4.9491	0.98108	0.9812	0.998506	21949	0	-4.9491
Rbm47	6	0.013773	0.058678	0.981222	1024	5	-2.175	0.55967	0.71133	0.997612	14772	1	-2.175
Dusp14	6	0.013783	0.058711	0.981222	1025	4	-1.7188	0.38333	0.5931	0.997612	11898	1	-1.7188
Mrps10	3	0.013784	0.036314	0.981222	1026	2	-1.9488	0.76028	0.76024	0.998038	17623	0	-1.9488
Pomt2	5	0.013786	0.053028	0.981222	1027	4	-4.3783	0.53821	0.68136	0.997612	14401	1	-4.3783
Sp9	5	0.013792	0.053048	0.981222	1028	2	0.57739	0.30524	0.48606	0.993246	10294	2	0.57739
Skor1	6	0.013813	0.058804	0.981222	1029	5	-1.9856	0.033516	0.10748	0.991122	2051	1	-1.9856
NonTargetingControlGuideForMouse_0653	1	0.013817	0.013713	0.981222	1030	1	-7.1113	0.98618	0.98619	0.998912	22120	0	-7.1113
Thrap3	5	0.013828	0.053178	0.981222	1031	3	-3.9409	0.12782	0.26934	0.993201	5756	2	-3.9409
Vmn1r75	6	0.013857	0.058946	0.981222	1032	5	-2.3253	0.6374	0.76826	0.998038	15871	1	-2.3253
Mrps25	5	0.013858	0.053287	0.981222	1033	4	-3.9405	0.89066	0.89076	0.998038	19987	0	-3.9405
Fgd6	5	0.013859	0.053292	0.981222	1034	4	-3.1557	0.95405	0.95421	0.998506	21346	0	-3.1557
Ttc5	4	0.013863	0.045639	0.981222	1035	3	-1.0614	0.81722	0.81724	0.998038	18543	1	-1.0614
1110004F10Rik	4	0.013876	0.045683	0.981222	1036	3	-4.1958	0.08286	0.18409	0.991189	4118	1	-4.1958
Nupr1	4	0.013876	0.045683	0.981222	1037	2	-1.9729	0.38622	0.53191	0.994489	11941	2	-1.9729
Erg	2	0.013897	0.026193	0.981222	1038	1	-1.7323	0.17736	0.24669	0.993201	7163	1	-1.7323
Olfr805	6	0.013905	0.059097	0.981222	1039	4	-2.3652	0.14941	0.32601	0.993201	6386	2	-2.3652
Tyrobp	6	0.013908	0.059106	0.981222	1040	3	-0.84261	0.2188	0.41144	0.993246	8248	3	-0.84261
Nipsnap3b	6	0.013916	0.059138	0.981222	1041	4	-3.6511	0.20318	0.39255	0.993201	7840	2	-3.6511
Gfm1	4	0.013922	0.045825	0.981222	1042	4	-1.6889	0.98608	0.98604	0.998912	22118	0	-1.6889
Gipc1	5	0.013938	0.053551	0.981222	1043	3	-1.213	0.84487	0.85063	0.998038	19036	1	-1.213
Fgg	5	0.013944	0.053567	0.981222	1044	2	1.8276	0.10099	0.22823	0.993201	4796	3	1.8276
Mrpl10	2	0.013958	0.026308	0.981222	1045	1	-2.9319	0.40707	0.42303	0.993246	12302	1	-2.9319
Usp1	6	0.013959	0.059274	0.981222	1046	3	-1.2109	0.45465	0.63938	0.997612	13149	2	-1.2109
Atp6v0e	4	0.013981	0.045995	0.981222	1047	2	-1.7323	0.2495	0.39227	0.993201	9053	2	-1.7323
Gypa	5	0.014002	0.053775	0.981222	1048	5	-3.1011	0.986	0.98601	0.998912	22099	0	-3.1011
Zscan2	5	0.014002	0.053775	0.981222	1049	5	-1.4634	0.986	0.98601	0.998912	22091	0	-1.4634
Ola1	5	0.014002	0.053775	0.981222	1050	5	-2.6474	0.986	0.98601	0.998912	22114	0	-2.6474
Mat2b	5	0.014002	0.053775	0.981222	1051	5	-2.5921	0.986	0.98601	0.998912	22098	0	-2.5921
Ccnd2	5	0.014002	0.053775	0.981222	1052	5	-1.1191	0.986	0.98601	0.998912	22100	0	-1.1191
Ablim2	5	0.014002	0.053775	0.981222	1053	5	-4.3083	0.986	0.98601	0.998912	22115	0	-4.3083
Tmed9	5	0.014002	0.053775	0.981222	1054	5	-2.9243	0.986	0.98601	0.998912	22094	0	-2.9243
Pam16	5	0.014002	0.053775	0.981222	1055	5	-1.4634	0.986	0.98601	0.998912	22095	0	-1.4634
Pura	5	0.014002	0.053775	0.981222	1056	5	-1.9016	0.986	0.98601	0.998912	22096	0	-1.9016
Tlk1	5	0.014002	0.053775	0.981222	1057	5	-1.2158	0.986	0.98601	0.998912	22106	0	-1.2158
Adora2b	5	0.014002	0.053775	0.981222	1058	5	-2.3091	0.986	0.98601	0.998912	22116	0	-2.3091
Nono	5	0.014002	0.053775	0.981222	1059	5	-2.5443	0.986	0.98601	0.998912	22111	0	-2.5443
Snx19	5	0.014002	0.053775	0.981222	1060	5	-1.6791	0.986	0.98601	0.998912	22097	0	-1.6791
Sry	5	0.014002	0.053775	0.981222	1061	5	-2.5081	0.986	0.98601	0.998912	22088	0	-2.5081
Stxbp5	5	0.014002	0.053775	0.981222	1062	5	-2.3087	0.986	0.98601	0.998912	22117	0	-2.3087
Ahsa2	5	0.014002	0.053775	0.981222	1063	5	-3.0406	0.986	0.98601	0.998912	22105	0	-3.0406
Htr4	5	0.014002	0.053775	0.981222	1064	5	-2.3919	0.986	0.98601	0.998912	22102	0	-2.3919
Gadd45gip1	5	0.014002	0.053775	0.981222	1065	5	-1.6767	0.986	0.98601	0.998912	22110	0	-1.6767
Eif4g3	5	0.014002	0.053775	0.981222	1066	5	-1.213	0.986	0.98601	0.998912	22113	0	-1.213
U2af1l4	5	0.014002	0.053775	0.981222	1067	5	-2.4061	0.986	0.98601	0.998912	22103	0	-2.4061
Coro1b	5	0.014002	0.053775	0.981222	1068	5	-3.2029	0.986	0.98601	0.998912	22101	0	-3.2029
Tmem89	5	0.014002	0.053775	0.981222	1069	5	-3.415	0.986	0.98601	0.998912	22092	0	-3.415
Adck4	5	0.014002	0.053775	0.981222	1070	5	-1.4638	0.986	0.98601	0.998912	22104	0	-1.4638
Mrps27	5	0.014002	0.053775	0.981222	1071	5	-2.0846	0.986	0.98601	0.998912	22108	0	-2.0846
Eme1	5	0.014002	0.053775	0.981222	1072	5	-1.4638	0.986	0.98601	0.998912	22109	0	-1.4638
Ctu2	5	0.014002	0.053775	0.981222	1073	5	-2.0271	0.986	0.98601	0.998912	22090	0	-2.0271
Gzmb	5	0.014002	0.053775	0.981222	1074	5	-1.8628	0.986	0.98601	0.998912	22089	0	-1.8628
NonTargetingControlGuideForMouse_0551	1	0.014012	0.013913	0.981222	1075	1	-7.0962	0.98599	0.98598	0.998912	22087	0	-7.0962
Ccl19	6	0.014021	0.059461	0.981222	1076	5	-2.1558	0.90873	0.91075	0.998038	20347	1	-2.1558
Sec14l5	4	0.014025	0.046116	0.981222	1077	2	1.0346	0.016955	0.054382	0.991122	1132	2	1.0346
1700026L06Rik	5	0.014029	0.053868	0.981222	1078	4	-3.6017	0.741	0.78698	0.998038	17346	1	-3.6017
Vmn2r103	6	0.014033	0.059498	0.981222	1079	3	-0.36893	0.63508	0.76651	0.998038	15854	2	-0.36893
mmu-mir-6999	3	0.014035	0.036928	0.981222	1080	3	-3.8556	0.98596	0.98613	0.998912	22086	0	-3.8556
Rasgef1a	4	0.014066	0.046234	0.981222	1081	4	-2.4008	0.97851	0.97848	0.998506	21904	0	-2.4008
Upk3b	3	0.014066	0.037008	0.981222	1082	3	-4.9283	0.92278	0.9229	0.998038	20630	0	-4.9283
Vsnl1	5	0.014116	0.054171	0.981222	1083	3	-0.9098	0.12254	0.26131	0.993201	5571	1	-0.9098
Gcc2	4	0.014125	0.046416	0.981222	1084	4	-1.8428	0.98588	0.98583	0.998912	22081	0	-1.8428
Ermp1	4	0.014188	0.0466	0.981222	1085	2	-1.4712	0.42255	0.56912	0.996491	12603	2	-1.4712
Mob2	6	0.014211	0.060035	0.981222	1086	3	-0.41103	0.60958	0.74751	0.998038	15526	2	-0.41103
Bbs2	2	0.014222	0.026801	0.981222	1087	2	-4.4727	0.98578	0.98576	0.998912	22080	0	-4.4727
1110057K04Rik	5	0.014275	0.054725	0.981222	1088	3	-2.3087	0.1254	0.26568	0.993201	5678	2	-2.3087
Olfr801	3	0.014304	0.037604	0.981222	1089	2	-1.6083	0.05647	0.12505	0.991189	3108	1	-1.6083
Slc34a3	4	0.014311	0.046978	0.981222	1090	1	0.63945	0.74163	0.75428	0.998038	17359	1	0.63945
Ffar1	6	0.014327	0.060391	0.981222	1091	5	-3.2401	0.36855	0.58384	0.997612	11636	1	-3.2401
Nmu	6	0.014327	0.060391	0.981222	1092	4	-3.0149	0.53981	0.69727	0.997612	14435	2	-3.0149
Inmt	3	0.014332	0.037679	0.981222	1093	3	-2.9346	0.98567	0.98584	0.998912	22079	0	-2.9346
Mbd2	4	0.014363	0.047154	0.981222	1094	3	-4.5207	0.92966	0.92946	0.998038	20777	0	-4.5207
Npr3	4	0.014393	0.047253	0.981222	1095	4	-4.272	0.98561	0.98557	0.998912	22078	0	-4.272
Fam71a	5	0.014402	0.055169	0.981222	1096	3	-2.1748	0.33219	0.50802	0.993246	10873	2	-2.1748
Spaca3	3	0.01442	0.037879	0.981222	1097	3	-2.3087	0.98558	0.98575	0.998912	22077	0	-2.3087
mmu-mir-7084	4	0.014433	0.047382	0.981222	1098	2	0.30435	0.35478	0.4996	0.993246	11365	2	0.30435
Nsg1	5	0.014453	0.05535	0.981222	1099	4	-1.8399	0.96377	0.96396	0.998506	21583	0	-1.8399
Runx1t1	5	0.01446	0.05537	0.981222	1100	4	-4.6912	0.71595	0.77483	0.998038	16979	1	-4.6912
Tmem206	4	0.014486	0.04754	0.981222	1101	4	-3.3128	0.98551	0.98549	0.998912	22075	0	-3.3128
Hexim2	5	0.0145	0.055521	0.981222	1102	3	-2.438	0.40818	0.57075	0.996491	12330	2	-2.438
Olfr1230	5	0.01451	0.055556	0.981222	1103	4	-2.9508	0.22939	0.41628	0.993246	8550	1	-2.9508
Nbn	5	0.014531	0.055628	0.981222	1104	4	-3.1793	0.5304	0.67447	0.997612	14273	1	-3.1793
Uchl5	4	0.014549	0.047745	0.981222	1105	3	-3.7537	0.74163	0.75428	0.998038	17361	1	-3.7537
Ptpn12	5	0.014707	0.056245	0.981222	1106	3	-1.2584	0.12152	0.25979	0.993201	5534	1	-1.2584
Tmem184a	3	0.014709	0.038625	0.981222	1107	3	-3.4733	0.98529	0.98547	0.998912	22073	0	-3.4733
Fsd2	6	0.01471	0.061586	0.981222	1108	3	-1.5046	0.17319	0.35566	0.993201	7061	3	-1.5046
BC017643	3	0.014732	0.038679	0.981222	1109	3	-2.5503	0.96981	0.96993	0.998506	21718	0	-2.5503
mmu-mir-6345	4	0.014733	0.048322	0.981222	1110	4	-2.3885	0.98527	0.98523	0.998912	22072	0	-2.3885
Ficd	6	0.014735	0.061657	0.981222	1111	5	-2.5254	0.90203	0.90549	0.998038	20208	1	-2.5254
1700067K01Rik	5	0.014736	0.056348	0.981222	1112	3	-3.0054	0.67978	0.75854	0.998038	16507	1	-3.0054
Coq5	4	0.014738	0.04834	0.981222	1113	2	-0.11367	0.056635	0.13441	0.991189	3113	2	-0.11367
Rab3gap1	4	0.014738	0.04834	0.981222	1114	2	-2.2036	0.77318	0.77872	0.998038	17809	1	-2.2036
Olfr99	5	0.014751	0.056404	0.981222	1115	3	-3.8848	0.2588	0.44873	0.993246	9291	2	-3.8848
Slc10a6	5	0.014758	0.056428	0.981222	1116	2	-0.52546	0.54522	0.68751	0.997612	14530	1	-0.52546
Vamp7	5	0.014809	0.05662	0.981222	1117	1	-0.17612	0.47905	0.63003	0.997612	13487	2	-0.17612
Pex3	5	0.014818	0.056653	0.981222	1118	3	-3.5675	0.19483	0.36772	0.993201	7608	2	-3.5675
Abcf3	4	0.014819	0.04859	0.981222	1119	4	-3.2207	0.96712	0.96701	0.998506	21658	0	-3.2207
Nthl1	4	0.01484	0.048653	0.981222	1120	3	-0.76264	0.43576	0.58267	0.997612	12817	1	-0.76264
Tex21	6	0.014863	0.062042	0.981222	1121	5	-2.4226	0.51149	0.67757	0.997612	13963	1	-2.4226
Shfm1	4	0.014864	0.048735	0.981222	1122	4	-3.1079	0.96712	0.96701	0.998506	21662	0	-3.1079
Egfl7	5	0.014896	0.056922	0.981222	1123	3	-2.1748	0.71786	0.77573	0.998038	17011	1	-2.1748
Gli1	3	0.014898	0.03908	0.981222	1124	3	-2.7784	0.9851	0.98529	0.998912	22070	0	-2.7784
Ccdc39	6	0.014912	0.062193	0.981222	1125	2	2.2446	0.056139	0.15774	0.991189	3091	4	2.2446
G6pc3	5	0.014951	0.057115	0.981222	1126	2	-0.52546	0.33261	0.50837	0.993246	10879	1	-0.52546
Slc35b4	6	0.014977	0.062377	0.981222	1127	5	-1.6939	0.065945	0.17857	0.991189	3478	1	-1.6939
Gm17689	4	0.014991	0.049126	0.981222	1128	3	-4.6369	0.65544	0.6975	0.997612	16159	1	-4.6369
H1foo	3	0.014992	0.039307	0.981222	1129	3	-2.9556	0.98501	0.98519	0.998912	22069	0	-2.9556
Oas1d	6	0.015004	0.062459	0.981222	1130	2	-0.30543	0.88234	0.89152	0.998038	19794	1	-0.30543
Kcnj11	6	0.015014	0.062495	0.981222	1131	5	-2.2773	0.37261	0.58632	0.997612	11702	1	-2.2773
Trib2	4	0.015051	0.049313	0.981222	1132	4	-2.8249	0.98495	0.9849	0.998912	22068	0	-2.8249
Zfp870	4	0.015057	0.04933	0.981222	1133	2	-2.5742	0.38071	0.52633	0.99375	11858	1	-2.5742
Accs	5	0.01506	0.057511	0.981222	1134	4	-3.0617	0.67536	0.75668	0.998038	16443	1	-3.0617
Pwwp2b	6	0.015064	0.062644	0.981222	1135	3	0.34025	0.13066	0.30231	0.993201	5834	3	0.34025
Kif18a	3	0.015099	0.039578	0.981222	1136	1	1.4135	0.17286	0.27818	0.993201	7048	2	1.4135
C2cd4b	4	0.015104	0.049468	0.981222	1137	4	-3.0805	0.9849	0.98485	0.998912	22066	0	-3.0805
Nrl	6	0.015186	0.063028	0.981222	1138	3	0.95891	0.042723	0.12843	0.991189	2499	3	0.95891
Eqtn	5	0.015216	0.058044	0.981222	1139	3	-4.2788	0.68401	0.76038	0.998038	16582	1	-4.2788
Tgfb1	3	0.015222	0.039874	0.981222	1140	2	-4.8573	0.68387	0.6864	0.997612	16579	1	-4.8573
Best3	3	0.015222	0.039874	0.981222	1141	2	-4.8573	0.86341	0.8634	0.998038	19393	0	-4.8573
Olfr181	5	0.015234	0.058113	0.981222	1142	4	-3.7342	0.79122	0.81469	0.998038	18108	1	-3.7342
mmu-mir-664	3	0.015252	0.039951	0.981222	1143	2	-2.0012	0.82486	0.82472	0.998038	18687	0	-2.0012
mmu-mir-5131	1	0.015268	0.01518	0.981222	1144	1	-6.7124	0.98473	0.98473	0.998912	22065	0	-6.7124
Pik3cb	3	0.015276	0.040007	0.981222	1145	3	-3.2247	0.98472	0.98491	0.998912	22064	0	-3.2247
Art4	4	0.015306	0.050065	0.981222	1146	3	-3.6623	0.19252	0.33392	0.993201	7550	1	-3.6623
Chrna9	6	0.015308	0.063411	0.981222	1147	3	-0.90331	0.46588	0.6468	0.997612	13315	2	-0.90331
Olfr592	6	0.015344	0.063516	0.981222	1148	5	-1.9299	0.93818	0.93813	0.998506	21039	0	-1.9299
NonTargetingControlGuideForMouse_0483	1	0.01535	0.015257	0.981222	1149	1	-6.7075	0.98465	0.98466	0.998912	22063	0	-6.7075
Cwc25	5	0.015368	0.058573	0.981222	1150	2	0.60881	0.48452	0.63475	0.997612	13561	2	0.60881
Nme7	5	0.015369	0.058575	0.981222	1151	3	-3.856	0.094617	0.21818	0.993201	4577	1	-3.856
Gins3	2	0.015409	0.028946	0.981222	1152	2	-5.3713	0.97762	0.97762	0.998506	21888	0	-5.3713
Ccdc85c	4	0.01541	0.050369	0.981222	1153	1	2.6122	0.050489	0.12253	0.991189	2850	3	2.6122
NonTargetingControlGuideForMouse_0300	1	0.015464	0.015369	0.981222	1154	1	-6.7	0.98454	0.98455	0.998912	22062	0	-6.7
Mblac1	5	0.01547	0.058958	0.981222	1155	4	-1.5557	0.78475	0.81084	0.998038	18010	1	-1.5557
Olfr1046	3	0.015483	0.040507	0.981222	1156	3	-3.6573	0.98452	0.9847	0.998912	22061	0	-3.6573
Olfr282	6	0.015491	0.063971	0.981222	1157	3	-1.0208	0.24945	0.44784	0.993246	9052	2	-1.0208
Unc13d	2	0.015512	0.029139	0.981222	1158	2	-5.1598	0.98449	0.98449	0.998912	22060	0	-5.1598
Brs3	5	0.015521	0.059144	0.981222	1159	1	0.76609	0.40688	0.56967	0.996491	12296	2	0.76609
Pdcl2	4	0.015534	0.050751	0.981222	1160	4	-2.0533	0.98447	0.98442	0.998912	22059	0	-2.0533
Mpzl1	5	0.015535	0.059202	0.981222	1161	3	-1.1059	0.45974	0.61368	0.997612	13209	2	-1.1059
Acbd5	6	0.015552	0.064182	0.981222	1162	2	2.058	0.035073	0.11112	0.991122	2144	4	2.058
Il15ra	5	0.015597	0.059415	0.981222	1163	2	-0.52546	0.85341	0.85728	0.998038	19185	1	-0.52546
1700003M02Rik	5	0.015597	0.059415	0.981222	1164	1	0.87323	0.54122	0.68401	0.997612	14461	2	0.87323
Zscan20	4	0.01565	0.051101	0.981222	1165	2	-2.6388	0.5564	0.64418	0.997612	14710	1	-2.6388
mmu-mir-491	3	0.015679	0.040997	0.981222	1166	2	-4.3041	0.8847	0.88489	0.998038	19844	0	-4.3041
Capza3	6	0.015688	0.064618	0.981222	1167	5	-3.3962	0.94048	0.94045	0.998506	21067	0	-3.3962
Cpsf3l	4	0.015706	0.051271	0.981222	1168	2	-2.9492	0.51604	0.62503	0.997612	14035	1	-2.9492
Pank2	4	0.015738	0.051355	0.981222	1169	4	-2.4396	0.98426	0.98421	0.998912	22058	0	-2.4396
Bach1	6	0.015748	0.064806	0.981222	1170	5	-2.8503	0.93258	0.93266	0.998506	20918	0	-2.8503
Pdcl	4	0.015763	0.051428	0.981222	1171	3	-3.7389	0.89061	0.89041	0.998038	19917	0	-3.7389
Bmp8a	3	0.015771	0.041215	0.981222	1172	2	-1.9923	0.59907	0.617	0.997612	15382	1	-1.9923
Tmem237	6	0.015781	0.06491	0.981222	1173	4	-2.6341	0.47509	0.65295	0.997612	13423	2	-2.6341
mmu-mir-1896	2	0.015795	0.029657	0.981222	1174	2	-4.7173	0.9842	0.9842	0.998912	22057	0	-4.7173
G0s2	5	0.015826	0.060189	0.981222	1175	3	-1.3849	0.24794	0.44015	0.993246	9020	2	-1.3849
Trim43c	3	0.015863	0.041449	0.981222	1176	1	1.4135	0.17286	0.27818	0.993201	7052	2	1.4135
Olfr1311	6	0.015863	0.065154	0.981222	1177	3	-2.1002	0.92548	0.92561	0.998038	20682	1	-2.1002
Olfr1337	5	0.015876	0.06036	0.981222	1178	3	-1.5394	0.13056	0.27352	0.993201	5831	2	-1.5394
Kdm5b	4	0.015885	0.051806	0.981222	1179	4	-2.0357	0.98412	0.98407	0.998912	22056	0	-2.0357
1200014J11Rik	6	0.015918	0.065331	0.981222	1180	4	-3.5526	0.5479	0.70297	0.997612	14575	2	-3.5526
Ephb1	6	0.015929	0.065366	0.981222	1181	5	-2.6165	0.31432	0.52379	0.993246	10497	1	-2.6165
Huwe1	6	0.015979	0.065515	0.981222	1182	3	-0.88294	0.19839	0.38676	0.993201	7714	3	-0.88294
E2f5	3	0.016002	0.041803	0.981222	1183	3	-2.8382	0.984	0.98416	0.998912	22055	0	-2.8382
Cdh20	5	0.016034	0.060897	0.981222	1184	3	-3.8265	0.46837	0.62098	0.997612	13342	2	-3.8265
Ovca2	4	0.016043	0.052301	0.981222	1185	3	-3.3772	0.82978	0.8294	0.998038	18742	0	-3.3772
Gar1	4	0.016043	0.052301	0.981222	1186	3	-4.0036	0.37774	0.52328	0.993246	11792	1	-4.0036
Mrps34	4	0.016043	0.052301	0.981222	1187	3	-3.4299	0.48547	0.61149	0.997612	13601	1	-3.4299
Dedd	6	0.016053	0.065729	0.981222	1188	4	-3.59	0.88489	0.89313	0.998038	19848	1	-3.59
Dus1l	5	0.016098	0.061114	0.981222	1189	4	-2.7153	0.83177	0.84113	0.998038	18803	1	-2.7153
Slc29a4	5	0.016098	0.061114	0.981222	1190	4	-3.3921	0.088135	0.20791	0.993201	4319	1	-3.3921
Olfr1501	5	0.016098	0.061114	0.981222	1191	4	-2.3087	0.10286	0.23109	0.993201	4870	1	-2.3087
Rrp36	5	0.016098	0.061114	0.981222	1192	4	-3.5629	0.96377	0.96396	0.998506	21589	0	-3.5629
Zdhhc18	5	0.016098	0.061114	0.981222	1193	5	-3.1075	0.97499	0.97507	0.998506	21837	0	-3.1075
Golga7	6	0.016101	0.065869	0.981222	1194	3	0.15102	0.32302	0.53368	0.994571	10683	3	0.15102
Elf1	5	0.016103	0.061133	0.981222	1195	2	0.56793	0.50629	0.65351	0.997612	13890	2	0.56793
Vmn1r88	5	0.01613	0.061239	0.981222	1196	3	-0.93363	0.53821	0.68136	0.997612	14406	1	-0.93363
Prr12	4	0.016142	0.052605	0.981222	1197	4	-1.9277	0.95956	0.95947	0.998506	21462	0	-1.9277
Taf1c	6	0.016147	0.066017	0.981222	1198	5	-3.2849	0.88085	0.89056	0.998038	19766	1	-3.2849
Mdp1	5	0.016173	0.061385	0.981222	1199	5	-0.99571	0.98383	0.98392	0.998912	22054	0	-0.99571
Cc2d2a	5	0.016181	0.061425	0.981222	1200	3	-2.5648	0.96377	0.96396	0.998506	21604	0	-2.5648
Slc26a9	5	0.016184	0.061439	0.981222	1201	4	-3.826	0.94238	0.94262	0.998506	21109	0	-3.826
Mlh3	5	0.016184	0.061439	0.981222	1202	4	-3.826	0.97407	0.97415	0.998506	21809	0	-3.826
Nxph3	6	0.01621	0.066205	0.981222	1203	4	-2.8805	0.52847	0.68935	0.997612	14237	1	-2.8805
Tmem181a	5	0.016232	0.061617	0.981222	1204	4	-2.7468	0.82695	0.83773	0.998038	18719	1	-2.7468
Ube2i	5	0.016245	0.06167	0.981222	1205	5	-1.213	0.98376	0.98384	0.998912	22053	0	-1.213
Cela3b	5	0.016321	0.061924	0.981222	1206	5	-0.99114	0.98368	0.98377	0.998912	22052	0	-0.99114
Agpat2	4	0.016339	0.053194	0.981222	1207	4	-2.7437	0.98366	0.98361	0.998912	22051	0	-2.7437
Prdm15	6	0.01649	0.067076	0.981222	1208	4	-1.9003	0.2592	0.45946	0.993246	9306	2	-1.9003
Tfrc	3	0.016504	0.043037	0.981222	1209	2	-2.1417	0.41774	0.49572	0.993246	12513	1	-2.1417
Havcr1	6	0.016504	0.067109	0.981222	1210	4	-1.6582	0.4217	0.6178	0.997612	12596	2	-1.6582
Ndst2	4	0.016522	0.053746	0.981222	1211	3	-3.7232	0.48196	0.60996	0.997612	13520	1	-3.7232
Dlec1	4	0.016522	0.053746	0.981222	1212	4	-3.8875	0.94807	0.94804	0.998506	21227	0	-3.8875
Rnasek	4	0.016532	0.053777	0.981222	1213	4	-3.738	0.98116	0.98111	0.998506	21961	0	-3.738
Olfr694	4	0.016549	0.053828	0.981222	1214	3	-3.2271	0.72722	0.74378	0.998038	17136	1	-3.2271
Olfr134	4	0.016553	0.053846	0.981222	1215	2	-0.06237	0.0093936	0.031801	0.991122	668	2	-0.06237
mmu-mir-7067	2	0.016581	0.031054	0.981222	1216	2	-5.6494	0.98342	0.98342	0.998912	22049	0	-5.6494
Spta1	4	0.016581	0.053925	0.981222	1217	4	-2.6313	0.98342	0.98339	0.998912	22048	0	-2.6313
Mia3	4	0.016581	0.053925	0.981222	1218	4	-2.0233	0.98342	0.98339	0.998912	22047	0	-2.0233
Slc44a5	5	0.016612	0.062953	0.981222	1219	4	-3.9635	0.96377	0.96396	0.998506	21563	0	-3.9635
Fbxo39	5	0.016614	0.062961	0.981222	1220	5	-2.5443	0.98339	0.98348	0.998912	22046	0	-2.5443
Bmper	5	0.016614	0.062961	0.981222	1221	3	-1.9152	0.06357	0.16833	0.991189	3388	2	-1.9152
mmu-mir-376b	2	0.016634	0.031132	0.981222	1222	2	-4.0859	0.98337	0.98337	0.998912	22045	0	-4.0859
Aco1	6	0.016649	0.067571	0.981222	1223	5	-1.9799	0.92151	0.92187	0.998038	20586	1	-1.9799
Klrb1f	4	0.016711	0.05431	0.981222	1224	3	-3.3078	0.92966	0.92946	0.998038	20742	0	-3.3078
mmu-mir-6340	3	0.016719	0.043542	0.981222	1225	3	-2.5443	0.98328	0.98343	0.998912	22044	0	-2.5443
1700123K08Rik	5	0.016755	0.06346	0.981222	1226	4	-3.3548	0.91736	0.91741	0.998038	20537	0	-3.3548
Ccdc68	5	0.016776	0.063532	0.981222	1227	5	-2.9761	0.98322	0.98331	0.998912	22043	0	-2.9761
Cyp1a1	5	0.016784	0.063559	0.981222	1228	3	-3.7964	0.85449	0.85815	0.998038	19211	1	-3.7964
Soga2	6	0.01679	0.068	0.981222	1229	4	-2.5191	0.55925	0.71104	0.997612	14761	2	-2.5191
Dmrtc2	3	0.016803	0.043742	0.981222	1230	3	-3.1075	0.9832	0.98334	0.998912	22042	0	-3.1075
Kcnj4	3	0.016807	0.043753	0.981222	1231	3	-3.4975	0.98319	0.98334	0.998912	22041	0	-3.4975
mmu-mir-193b	2	0.016818	0.031463	0.981222	1232	2	-4.4787	0.91286	0.91298	0.998038	20444	0	-4.4787
Vmn2r31	5	0.016895	0.063917	0.981222	1233	4	-2.9624	0.9724	0.97249	0.998506	21770	0	-2.9624
Cdc37	3	0.016895	0.043962	0.981222	1234	2	-4.767	0.58287	0.6047	0.997612	15163	1	-4.767
2210013O21Rik	5	0.016916	0.063989	0.981222	1235	3	-3.7963	0.95253	0.95269	0.998506	21320	0	-3.7963
Scamp4	6	0.016923	0.068405	0.981222	1236	4	-0.77538	0.90937	0.91125	0.998038	20357	1	-0.77538
Atg7	5	0.01694	0.064075	0.981222	1237	3	-3.7962	0.32502	0.50214	0.993246	10708	2	-3.7962
Cpeb2	4	0.016974	0.055105	0.981222	1238	3	-4.3062	0.91023	0.91008	0.998038	20380	0	-4.3062
Mgat1	4	0.016986	0.055145	0.981222	1239	4	-3.5026	0.9719	0.97183	0.998506	21754	0	-3.5026
Igip	5	0.016989	0.064225	0.981222	1240	3	-0.9098	0.83076	0.84038	0.998038	18790	1	-0.9098
Ldlr	3	0.016992	0.044214	0.981222	1241	3	-4.7592	0.94915	0.94937	0.998506	21241	0	-4.7592
Proz	5	0.017001	0.064265	0.981222	1242	3	-3.1412	0.51658	0.6624	0.997612	14047	2	-3.1412
Cyp2j12	6	0.017006	0.068643	0.981222	1243	3	-0.1679	0.04772	0.13941	0.991189	2718	2	-0.1679
Olfr1431	6	0.017014	0.06867	0.981222	1244	2	-0.24553	0.54052	0.69777	0.997612	14454	2	-0.24553
Olfr1338	4	0.01702	0.055251	0.981222	1245	2	-2.7458	0.69657	0.72297	0.997612	16744	1	-2.7458
Ybx3	4	0.017044	0.055325	0.981222	1246	4	-2.7615	0.98296	0.98292	0.998912	22040	0	-2.7615
Gpr146	4	0.017077	0.055413	0.981222	1247	2	1.5762	0.0043937	0.01554	0.991122	343	2	1.5762
Fxyd7	4	0.017083	0.055434	0.981222	1248	3	-3.1399	0.90282	0.90259	0.998038	20232	0	-3.1399
Clk4	6	0.017094	0.068906	0.981222	1249	4	-3.1215	0.97385	0.97375	0.998506	21804	0	-3.1215
E2f3	5	0.017095	0.064598	0.981222	1250	4	-1.7834	0.93709	0.93736	0.998506	20983	0	-1.7834
Nsg2	3	0.01711	0.044488	0.981222	1251	3	-2.2526	0.98289	0.98303	0.998912	22039	0	-2.2526
Xpnpep2	5	0.017133	0.064718	0.981222	1252	3	-0.26191	0.15568	0.3112	0.993201	6557	1	-0.26191
Fermt1	4	0.017175	0.05571	0.981222	1253	4	-3.1483	0.98283	0.98279	0.998912	22038	0	-3.1483
E130309D14Rik	5	0.017176	0.064873	0.981222	1254	4	-2.6005	0.19437	0.36706	0.993201	7596	1	-2.6005
Exosc8	4	0.017181	0.055729	0.981222	1255	2	-1.447	0.14579	0.28586	0.993201	6273	2	-1.447
2210407C18Rik	5	0.017197	0.064941	0.981222	1256	4	-2.4704	0.21098	0.39067	0.993201	8048	1	-2.4704
Chrna4	6	0.017197	0.06922	0.981222	1257	2	0.12243	0.58408	0.72886	0.997612	15169	2	0.12243
9430023L20Rik	3	0.017207	0.044729	0.981222	1258	3	-2.9653	0.98279	0.98294	0.998912	22037	0	-2.9653
Psmd13	6	0.01721	0.069267	0.981222	1259	4	-3.2408	0.36855	0.58384	0.997612	11637	2	-3.2408
Gm5868	4	0.01721	0.05582	0.981222	1260	3	-3.4734	0.38826	0.53401	0.994585	11969	1	-3.4734
Brdt	4	0.01724	0.05591	0.981222	1261	3	-3.5655	0.86819	0.8679	0.998038	19544	0	-3.5655
Vmn1r202	5	0.017247	0.065123	0.981222	1262	1	1.64	0.1544	0.30933	0.993201	6533	3	1.64
Ubac2	6	0.017255	0.069397	0.981222	1263	4	-3.4948	0.7701	0.83684	0.998038	17756	1	-3.4948
Ccl3	5	0.017284	0.065234	0.981222	1264	5	-1.6767	0.98272	0.9828	0.998912	22035	0	-1.6767
Rdh16	4	0.017295	0.056079	0.981222	1265	2	-1.3367	0.15658	0.29695	0.993201	6591	2	-1.3367
Akt1s1	5	0.017349	0.065469	0.981222	1266	4	-2.5081	0.84487	0.85063	0.998038	19030	1	-2.5081
LOC100038947	5	0.017366	0.065527	0.981222	1267	5	-1.5713	0.98263	0.98272	0.998912	22034	0	-1.5713
Nin	4	0.01737	0.056302	0.981222	1268	4	-3.1816	0.97625	0.97616	0.998506	21868	0	-3.1816
Ufm1	6	0.017382	0.069773	0.981222	1269	5	-2.0554	0.32736	0.53855	0.99508	10770	1	-2.0554
6330408A02Rik	6	0.017382	0.069773	0.981222	1270	5	-2.7908	0.56699	0.71654	0.997612	14907	1	-2.7908
Memo1	6	0.017382	0.069773	0.981222	1271	5	-2.4498	0.62714	0.76056	0.998038	15740	1	-2.4498
Prkg1	6	0.017382	0.069773	0.981222	1272	5	-1.6629	0.75708	0.83203	0.998038	17562	1	-1.6629
Cep57	6	0.017382	0.069773	0.981222	1273	5	-2.3658	0.91486	0.91592	0.998038	20484	1	-2.3658
Ccdc116	6	0.017382	0.069773	0.981222	1274	5	-2.6231	0.56512	0.71521	0.997612	14876	1	-2.6231
Cyp2c70	6	0.017382	0.069773	0.981222	1275	5	-3.0518	0.65019	0.77802	0.998038	16084	1	-3.0518
Pde10a	6	0.017382	0.069773	0.981222	1276	5	-2.5902	0.30041	0.50761	0.993246	10189	1	-2.5902
Rnf148	6	0.017382	0.069773	0.981222	1277	5	-2.4313	0.013356	0.050495	0.991122	918	1	-2.4313
Efr3b	6	0.017382	0.069773	0.981222	1278	5	-3.9234	0.49864	0.66876	0.997612	13765	1	-3.9234
Aaas	4	0.017402	0.056393	0.981222	1279	2	-1.4755	0.88343	0.88321	0.998038	19817	0	-1.4755
Gsg1	5	0.017409	0.065657	0.981222	1280	4	-3.2024	0.21574	0.3972	0.993201	8185	1	-3.2024
Vmn1r231	5	0.017409	0.065657	0.981222	1281	4	-2.5443	0.40295	0.56642	0.996491	12219	1	-2.5443
Muc20	6	0.017429	0.069911	0.981222	1282	2	1.2549	0.094586	0.23703	0.993201	4574	3	1.2549
Lmo4	6	0.017462	0.070019	0.981222	1283	4	-1.4774	0.91786	0.91856	0.998038	20545	1	-1.4774
Tmtc4	5	0.017463	0.065844	0.981222	1284	5	-4.6004	0.97714	0.97724	0.998506	21879	0	-4.6004
Olfr744	4	0.017483	0.056625	0.981222	1285	2	-0.82145	0.23364	0.37611	0.993201	8639	2	-0.82145
Surf2	5	0.017501	0.065969	0.981222	1286	4	-2.3576	0.029342	0.088677	0.991122	1816	1	-2.3576
Macrod2	4	0.017517	0.056721	0.981222	1287	3	-3.4818	0.029615	0.08088	0.991122	1832	1	-3.4818
Lphn3	6	0.01752	0.07019	0.981222	1288	5	-2.7929	0.82985	0.86215	0.998038	18781	1	-2.7929
Npm3	6	0.017529	0.070212	0.981222	1289	5	-2.3155	0.73654	0.82493	0.998038	17310	1	-2.3155
Slc7a7	5	0.017552	0.066163	0.981222	1290	3	-2.2415	0.29058	0.47426	0.993246	10004	1	-2.2415
Zfp945	5	0.017552	0.066163	0.981222	1291	2	2.4726	0.0044455	0.018567	0.991122	349	3	2.4726
Cts6	5	0.017552	0.066163	0.981222	1292	3	-0.80778	0.26016	0.44979	0.993246	9327	1	-0.80778
Neurod2	5	0.01758	0.066256	0.981222	1293	4	-1.3912	0.42903	0.58797	0.997612	12708	1	-1.3912
Atrnl1	6	0.017603	0.070447	0.981222	1294	4	-3.1606	0.42584	0.6205	0.997612	12660	2	-3.1606
Olfr663	2	0.017624	0.032917	0.981222	1295	1	-2.8862	0.52082	0.52336	0.993246	14110	1	-2.8862
Gm5148	5	0.017628	0.066412	0.981222	1296	2	0.94044	0.0097902	0.035524	0.991122	696	2	0.94044
Ccl27b	6	0.017634	0.070558	0.981222	1297	4	-2.0289	0.48487	0.65956	0.997612	13568	1	-2.0289
AF366264	4	0.017646	0.057089	0.981222	1298	2	-2.2614	0.85127	0.8509	0.998038	19136	0	-2.2614
Abcc2	4	0.017682	0.057186	0.981222	1299	3	-3.6292	0.84017	0.83973	0.998038	18964	0	-3.6292
Adamts7	5	0.017687	0.066627	0.981222	1300	4	-2.7633	0.97071	0.97079	0.998506	21732	0	-2.7633
Olfr913	4	0.017727	0.057313	0.981222	1301	3	-0.91369	0.021337	0.063649	0.991122	1381	1	-0.91369
2310005G13Rik	5	0.017739	0.066788	0.981222	1302	5	-1.4691	0.98226	0.98239	0.998912	22033	0	-1.4691
mmu-mir-6961	3	0.017748	0.046094	0.981222	1303	2	-5.1705	0.8353	0.83519	0.998038	18866	0	-5.1705
Lst1	5	0.017755	0.06684	0.981222	1304	1	0.99174	0.50583	0.65313	0.997612	13866	2	0.99174
Rassf3	5	0.017805	0.067031	0.981222	1305	3	-0.45542	0.57506	0.71391	0.997612	15044	2	-0.45542
2010015L04Rik	4	0.017808	0.057556	0.981222	1306	3	-2.8239	0.24086	0.38338	0.993201	8844	1	-2.8239
1190007I07Rik	5	0.017822	0.067091	0.981222	1307	4	-3.1073	0.37334	0.54169	0.996123	11717	1	-3.1073
Qk	5	0.01784	0.067153	0.981222	1308	5	-3.2247	0.98216	0.98228	0.998912	22032	0	-3.2247
Pabpn1l	6	0.01789	0.071327	0.981222	1309	4	-2.8216	0.09902	0.2458	0.993201	4719	2	-2.8216
Slc28a3	3	0.017908	0.046467	0.981222	1310	2	-4.2044	0.45327	0.51711	0.993246	13127	1	-4.2044
Kcnh8	4	0.01792	0.057888	0.981222	1311	3	-3.7564	0.86813	0.86783	0.998038	19542	0	-3.7564
Cpsf1	4	0.017971	0.058024	0.981222	1312	2	-1.6914	0.27305	0.41626	0.993246	9605	1	-1.6914
Eid2b	6	0.017988	0.071615	0.981222	1313	2	1.3157	0.071593	0.19039	0.991983	3691	3	1.3157
Olfr6	3	0.01801	0.046711	0.981222	1314	3	-2.6395	0.98199	0.98215	0.998912	22031	0	-2.6395
Carns1	5	0.018021	0.067782	0.981222	1315	4	-2.8197	0.94102	0.94126	0.998506	21081	0	-2.8197
Xylt1	5	0.018084	0.067999	0.981222	1316	3	-1.2071	0.80001	0.82007	0.998038	18252	1	-1.2071
Bod1	3	0.018105	0.046945	0.981222	1317	3	-4.7032	0.94915	0.94937	0.998506	21254	0	-4.7032
Zfp809	4	0.018128	0.058503	0.981222	1318	4	-3.517	0.96712	0.96701	0.998506	21656	0	-3.517
Acsbg1	6	0.01817	0.072178	0.981222	1319	2	1.8052	0.10896	0.26499	0.993201	5110	4	1.8052
Ly86	3	0.01818	0.047113	0.981222	1320	2	-4.3939	0.86341	0.8634	0.998038	19408	0	-4.3939
mmu-mir-6241	3	0.018183	0.04712	0.981222	1321	3	-2.5918	0.98182	0.98198	0.998825	22029	0	-2.5918
Defb35	2	0.018205	0.03395	0.981222	1322	1	-2.5598	0.33396	0.36367	0.993201	10903	1	-2.5598
5530400C23Rik	6	0.018257	0.072461	0.981222	1323	4	-2.6365	0.68584	0.80568	0.998038	16598	2	-2.6365
Gm13125	3	0.018262	0.0473	0.981222	1324	3	-4.0128	0.98174	0.98188	0.998774	22028	0	-4.0128
Nop16	3	0.018276	0.047335	0.981222	1325	2	-4.6953	0.066312	0.13835	0.991189	3492	1	-4.6953
Mrpl45	4	0.018296	0.05901	0.981222	1326	3	-3.0759	0.92966	0.92946	0.998038	20825	0	-3.0759
Tmem120a	5	0.018299	0.068698	0.981222	1327	5	-3.6386	0.9817	0.98184	0.998774	22026	0	-3.6386
Tex101	4	0.018337	0.059132	0.981222	1328	4	-3.2326	0.97138	0.97131	0.998506	21744	0	-3.2326
Cd9	4	0.018337	0.059132	0.981222	1329	3	-3.8635	0.63171	0.6839	0.997612	15801	1	-3.8635
Bud13	5	0.018345	0.068859	0.981222	1330	4	-2.3087	0.86605	0.86776	0.998038	19510	1	-2.3087
NonTargetingControlGuideForMouse_0840	1	0.018371	0.018296	0.981222	1331	1	-6.8044	0.98163	0.98167	0.998726	22025	0	-6.8044
Slc39a5	4	0.018377	0.059246	0.981222	1332	3	-1.9448	0.6298	0.68285	0.997612	15785	1	-1.9448
Tfap2d	5	0.018381	0.068977	0.981222	1333	4	-3.7337	0.96377	0.96396	0.998506	21562	0	-3.7337
Zranb3	5	0.018381	0.068977	0.981222	1334	3	-3.7337	0.90321	0.90325	0.998038	20240	0	-3.7337
Psmb7	4	0.018382	0.059263	0.981222	1335	3	-3.0726	0.20422	0.3459	0.993201	7859	1	-3.0726
Frmd7	4	0.018382	0.059263	0.981222	1336	3	-3.0726	0.06815	0.15642	0.991189	3565	1	-3.0726
Btbd3	4	0.018382	0.059263	0.981222	1337	3	-3.214	0.85096	0.85057	0.998038	19133	0	-3.214
Tet1	5	0.018431	0.069141	0.981222	1338	5	-3.2779	0.98157	0.9817	0.998726	22024	0	-3.2779
Gpx2	4	0.018457	0.059495	0.981222	1339	3	-3.229	0.86461	0.86429	0.998038	19486	0	-3.229
Epha3	5	0.018465	0.069261	0.981222	1340	2	0.56793	0.60704	0.72999	0.997612	15490	1	0.56793
Hus1	6	0.018521	0.073253	0.981222	1341	4	-2.7311	0.57785	0.72428	0.997612	15084	2	-2.7311
Arhgap19	5	0.018524	0.069461	0.981222	1342	5	-0.9098	0.98148	0.98161	0.998721	22023	0	-0.9098
Olfr350	5	0.018526	0.069471	0.981222	1343	3	-3.4118	0.57001	0.70946	0.997612	14955	1	-3.4118
Duox2	4	0.018539	0.059734	0.981222	1344	3	-1.8177	0.90482	0.9046	0.998038	20271	0	-1.8177
Fam181b	4	0.018549	0.059765	0.981222	1345	2	-2.1408	0.39745	0.54351	0.996491	12131	2	-2.1408
Rarb	5	0.018552	0.069555	0.981222	1346	4	-4.6105	0.96377	0.96396	0.998506	21575	0	-4.6105
Nostrin	5	0.018554	0.06956	0.981222	1347	3	-1.3476	0.24794	0.44015	0.993246	9025	2	-1.3476
Cpne3	4	0.01858	0.059861	0.981222	1348	2	-0.044931	0.34493	0.4896	0.993246	11135	2	-0.044931
Ccdc173	5	0.018585	0.069672	0.981222	1349	5	-1.8493	0.98141	0.98155	0.998713	22022	0	-1.8493
Degs1	5	0.018588	0.069678	0.981222	1350	4	-2.3737	0.84487	0.85063	0.998038	19031	1	-2.3737
Gabpb1	6	0.018645	0.073637	0.981222	1351	3	-0.34209	0.04363	0.13044	0.991189	2545	2	-0.34209
Mybphl	5	0.018667	0.069942	0.981222	1352	4	-2.4315	0.042013	0.12082	0.991189	2475	1	-2.4315
Smc1b	5	0.018667	0.069943	0.981222	1353	2	-0.37004	0.37111	0.53984	0.995581	11667	2	-0.37004
Atat1	6	0.018717	0.073849	0.981222	1354	4	-2.5595	0.76497	0.83492	0.998038	17686	1	-2.5595
Amz1	5	0.018718	0.070113	0.981222	1355	2	2.5713	0.086368	0.20508	0.993201	4259	3	2.5713
Olfr514	5	0.018736	0.070171	0.981222	1356	3	-0.51697	0.56013	0.70075	0.997612	14775	2	-0.51697
Gpatch2l	6	0.018773	0.074017	0.981222	1357	5	-2.014	0.31882	0.52889	0.994067	10602	1	-2.014
Serpinb3a	5	0.018811	0.070412	0.981222	1358	4	-3.7178	0.94537	0.94557	0.998506	21177	0	-3.7178
Aff3	4	0.018813	0.060523	0.981222	1359	2	-2.4384	0.65437	0.69685	0.997612	16142	1	-2.4384
5330417C22Rik	5	0.01882	0.070436	0.981222	1360	5	-2.351	0.98118	0.9813	0.998506	21978	0	-2.351
Naip1	4	0.018839	0.060595	0.981222	1361	4	-1.9982	0.98116	0.98111	0.998506	21960	0	-1.9982
Supt4a	4	0.018839	0.060595	0.981222	1362	4	-2.9523	0.98116	0.98111	0.998506	21973	0	-2.9523
Prob1	4	0.018839	0.060595	0.981222	1363	4	-1.8691	0.98116	0.98111	0.998506	21955	0	-1.8691
Cldn22	4	0.018839	0.060595	0.981222	1364	4	-1.7011	0.98116	0.98111	0.998506	21956	0	-1.7011
Bmp10	4	0.018839	0.060595	0.981222	1365	4	-2.6614	0.98116	0.98111	0.998506	21958	0	-2.6614
Arf6	4	0.018839	0.060595	0.981222	1366	4	-3.0495	0.98116	0.98111	0.998506	21967	0	-3.0495
Syngr2	4	0.018839	0.060595	0.981222	1367	4	-1.9832	0.98116	0.98111	0.998506	21976	0	-1.9832
Rpl10a	4	0.018839	0.060595	0.981222	1368	4	-1.7073	0.98116	0.98111	0.998506	21957	0	-1.7073
Zfp787	4	0.018839	0.060595	0.981222	1369	4	-3.2729	0.98116	0.98111	0.998506	21975	0	-3.2729
Hsp90aa1	4	0.018839	0.060595	0.981222	1370	4	-2.2046	0.98116	0.98111	0.998506	21971	0	-2.2046
Baz1a	4	0.018839	0.060595	0.981222	1371	4	-3.2054	0.98116	0.98111	0.998506	21954	0	-3.2054
Thap2	4	0.018839	0.060595	0.981222	1372	4	-1.8033	0.98116	0.98111	0.998506	21962	0	-1.8033
Olfr825	4	0.018839	0.060595	0.981222	1373	4	-1.8602	0.98116	0.98111	0.998506	21968	0	-1.8602
Fibp	4	0.018839	0.060595	0.981222	1374	4	-2.3818	0.98116	0.98111	0.998506	21952	0	-2.3818
Zfp354b	4	0.018839	0.060595	0.981222	1375	4	-2.9673	0.98116	0.98111	0.998506	21969	0	-2.9673
mmu-mir-29c	4	0.018839	0.060595	0.981222	1376	4	-3.1296	0.98116	0.98111	0.998506	21972	0	-3.1296
Gm5771	4	0.018839	0.060595	0.981222	1377	4	-1.9089	0.98116	0.98111	0.998506	21964	0	-1.9089
Usp7	4	0.018839	0.060595	0.981222	1378	4	-1.2632	0.98116	0.98111	0.998506	21974	0	-1.2632
Nsun3	4	0.018839	0.060595	0.981222	1379	4	-2.7085	0.98116	0.98111	0.998506	21966	0	-2.7085
Adam9	4	0.018839	0.060595	0.981222	1380	4	-2.5421	0.98116	0.98111	0.998506	21965	0	-2.5421
Cenpe	4	0.018839	0.060595	0.981222	1381	4	-1.4634	0.98116	0.98111	0.998506	21959	0	-1.4634
Sesn2	4	0.018854	0.060637	0.981222	1382	3	-3.3458	0.47617	0.60743	0.997612	13437	1	-3.3458
Ccdc28b	4	0.01888	0.060709	0.981222	1383	3	-3.8885	0.48647	0.61192	0.997612	13610	1	-3.8885
Gm14393	3	0.018898	0.048888	0.981222	1384	2	-4.6621	0.18276	0.29084	0.993201	7301	1	-4.6621
Cnih3	4	0.018904	0.060782	0.981222	1385	1	1.5581	0.076079	0.1715	0.991189	3882	3	1.5581
mmu-mir-219a-2	3	0.018921	0.048938	0.981222	1386	3	-3.6692	0.98108	0.9812	0.998506	21951	0	-3.6692
Smpdl3b	5	0.018927	0.070793	0.981222	1387	3	-3.291	0.11837	0.25502	0.993201	5412	2	-3.291
Gja6	5	0.018972	0.070941	0.981222	1388	4	-1.854	0.97336	0.97343	0.998506	21789	0	-1.854
Tmem37	5	0.018979	0.070968	0.981222	1389	5	-2.3087	0.97684	0.97693	0.998506	21874	0	-2.3087
Ercc6l2	5	0.018979	0.070968	0.981222	1390	4	-1.7032	0.9477	0.94788	0.998506	21220	0	-1.7032
Tpbpa	6	0.018998	0.074724	0.981222	1391	4	-3.6342	0.69275	0.8111	0.998038	16684	1	-3.6342
Gm6592	5	0.019022	0.071121	0.981222	1392	3	-1.213	0.27651	0.46293	0.993246	9694	2	-1.213
Tex14	5	0.019025	0.071129	0.981222	1393	5	-1.103	0.98098	0.98109	0.998506	21948	0	-1.103
Fam25c	5	0.019055	0.071237	0.981222	1394	5	-2.1981	0.98095	0.98105	0.998506	21947	0	-2.1981
Morn1	5	0.019066	0.071269	0.981222	1395	5	-2.5003	0.98093	0.98105	0.998506	21946	0	-2.5003
Gys1	5	0.019066	0.071269	0.981222	1396	5	-2.0416	0.98093	0.98105	0.998506	21945	0	-2.0416
Esd	5	0.019073	0.071295	0.981222	1397	5	-2.1748	0.97933	0.97943	0.998506	21918	0	-2.1748
Zfp219	5	0.019073	0.071296	0.981222	1398	4	-3.7017	0.89066	0.89076	0.998038	19992	0	-3.7017
9930013L23Rik	5	0.019081	0.071322	0.981222	1399	3	-4.5616	0.89066	0.89076	0.998038	19979	0	-4.5616
Arhgap22	5	0.01911	0.071423	0.981222	1400	4	-4.521	0.82354	0.83538	0.998038	18667	1	-4.521
Vmn1r70	5	0.019124	0.071469	0.981222	1401	3	-1.6767	0.14136	0.28988	0.993201	6144	1	-1.6767
Rnf121	5	0.019139	0.071508	0.981222	1402	4	-3.3734	0.46939	0.62182	0.997612	13351	1	-3.3734
Gm44	6	0.019143	0.075154	0.981222	1403	3	0.97911	0.014994	0.05588	0.991122	1030	3	0.97911
Slc25a35	5	0.019173	0.071611	0.981222	1404	4	-1.4634	0.026801	0.082147	0.991122	1672	1	-1.4634
9030617O03Rik	5	0.019177	0.07163	0.981222	1405	5	-1.6675	0.98082	0.98093	0.998506	21944	0	-1.6675
Rbm4	5	0.019202	0.07172	0.981222	1406	4	-2.7275	0.76117	0.79756	0.998038	17636	1	-2.7275
Pml	6	0.019222	0.075389	0.981222	1407	4	-3.9412	0.58085	0.7265	0.997612	15134	2	-3.9412
Hao1	5	0.019255	0.071886	0.981222	1408	2	0.35201	0.52509	0.6698	0.997612	14191	2	0.35201
Mapk8ip2	4	0.019257	0.061807	0.981222	1409	3	-3.0036	0.92966	0.92946	0.998038	20841	0	-3.0036
2510049J12Rik	5	0.019276	0.071963	0.981222	1410	1	2.3811	0.015303	0.05104	0.991122	1049	4	2.3811
Hdlbp	5	0.019281	0.071985	0.981222	1411	3	-3.6855	0.8681	0.86955	0.998038	19541	1	-3.6855
Gck	5	0.019301	0.072041	0.981222	1412	5	-1.6927	0.9807	0.98081	0.998506	21942	0	-1.6927
Igf1r	5	0.019326	0.072117	0.981222	1413	3	-0.49993	0.34633	0.51955	0.993246	11170	1	-0.49993
Depdc1a	5	0.019402	0.07238	0.981222	1414	4	-2.1748	0.82546	0.83668	0.998038	18700	1	-2.1748
Mup6	5	0.01941	0.07241	0.981222	1415	5	-1.213	0.98059	0.98069	0.998506	21941	0	-1.213
Oxld1	5	0.019417	0.072431	0.981222	1416	5	-3.1384	0.98058	0.98068	0.998506	21940	0	-3.1384
Hoxc12	3	0.019463	0.050243	0.981222	1417	1	1.4247	0.046634	0.11145	0.991122	2679	2	1.4247
Cep44	6	0.019507	0.076265	0.981222	1418	4	-1.9482	0.92216	0.9225	0.998038	20589	1	-1.9482
Mapre3	6	0.019512	0.076277	0.981222	1419	5	-1.8257	0.43508	0.62645	0.997612	12803	1	-1.8257
Glipr2	6	0.019518	0.076298	0.981222	1420	3	-0.96849	0.10813	0.26343	0.993201	5081	3	-0.96849
Mras	5	0.019529	0.072815	0.981222	1421	3	-2.6826	0.00069451	0.0031618	0.896792	62	2	-2.6826
Zfp825	4	0.019542	0.06263	0.981222	1422	3	-3.6125	0.37348	0.51888	0.993246	11721	1	-3.6125
mmu-mir-1843b	3	0.019558	0.050469	0.981222	1423	3	-4.628	0.96977	0.9699	0.998506	21717	0	-4.628
Il1r1	6	0.019561	0.076432	0.981222	1424	4	-2.951	0.017379	0.063683	0.991122	1148	2	-2.951
Zfp790	6	0.019568	0.076453	0.981222	1425	4	-1.826	0.31278	0.52196	0.993246	10461	1	-1.826
Hmgn2	5	0.019582	0.072989	0.981222	1426	5	-2.3488	0.98042	0.98052	0.998506	21939	0	-2.3488
Nol6	4	0.019593	0.062781	0.981222	1427	3	-4.0239	0.94704	0.94701	0.998506	21205	0	-4.0239
NonTargetingControlGuideForMouse_0784	1	0.019606	0.019588	0.981222	1428	1	-6.7307	0.98039	0.98041	0.998506	21938	0	-6.7307
Lnx1	4	0.019631	0.06288	0.981222	1429	4	-2.9648	0.95629	0.9562	0.998506	21407	0	-2.9648
Dars2	6	0.01966	0.076727	0.981222	1430	4	-2.5095	0.66818	0.79194	0.998038	16322	1	-2.5095
Gm694	4	0.019675	0.063008	0.981222	1431	3	-2.519	0.91587	0.91569	0.998038	20509	0	-2.519
Ros1	6	0.01972	0.076924	0.981222	1432	2	0.69917	0.19472	0.38229	0.993201	7600	3	0.69917
mmu-mir-8104	2	0.019734	0.036724	0.981222	1433	2	-4.0193	0.77587	0.77541	0.998038	17853	0	-4.0193
Fastk	3	0.019768	0.050958	0.981222	1434	2	-3.3543	0.86341	0.8634	0.998038	19459	0	-3.3543
Pilrb1	5	0.019782	0.07366	0.981222	1435	2	2.9614	0.073703	0.18475	0.991189	3780	3	2.9614
Tdp1	5	0.0198	0.073722	0.981222	1436	4	-3.4119	0.93142	0.93172	0.998506	20891	0	-3.4119
Fam184a	5	0.019814	0.073771	0.981222	1437	5	-2.7798	0.98019	0.9803	0.998506	21937	0	-2.7798
Rgmb	6	0.019826	0.077233	0.981222	1438	5	-2.9705	0.95115	0.95114	0.998506	21299	0	-2.9705
Dpy19l4	6	0.019826	0.077233	0.981222	1439	5	-2.899	0.98608	0.98602	0.998912	22119	0	-2.899
Olfr1176	5	0.019833	0.073831	0.981222	1440	4	-3.2949	0.81579	0.83031	0.998038	18523	1	-3.2949
Tnip2	5	0.019836	0.073839	0.981222	1441	4	-2.8846	0.96377	0.96396	0.998506	21561	0	-2.8846
Pes1	5	0.019836	0.073839	0.981222	1442	4	-2.3087	0.1533	0.30769	0.993201	6495	1	-2.3087
mmu-mir-369	4	0.019869	0.063558	0.981222	1443	2	-1.5263	0.17978	0.32083	0.993201	7223	2	-1.5263
Dusp9	5	0.019874	0.073965	0.981222	1444	5	-1.213	0.98013	0.98024	0.998506	21936	0	-1.213
Gm14430	3	0.01989	0.051255	0.981222	1445	2	-1.8092	0.79861	0.7984	0.998038	18228	0	-1.8092
NonTargetingControlGuideForMouse_0112	1	0.019899	0.019874	0.981222	1446	1	-6.7066	0.9801	0.98012	0.998506	21935	0	-6.7066
Vmn1r230	5	0.019923	0.074121	0.981222	1447	5	-1.4634	0.98008	0.98019	0.998506	21934	0	-1.4634
Vmn1r-ps103	5	0.019923	0.074121	0.981222	1448	5	-1.4634	0.98008	0.98019	0.998506	21933	0	-1.4634
Bcl2a1b	4	0.019959	0.06382	0.981222	1449	2	-0.92592	0.28424	0.4276	0.993246	9862	1	-0.92592
Siglec5	5	0.019977	0.074284	0.981222	1450	5	-1.0343	0.98002	0.98014	0.998506	21932	0	-1.0343
Slc2a13	5	0.01998	0.074295	0.981222	1451	5	-1.7746	0.98002	0.98014	0.998506	21931	0	-1.7746
Sgsm1	5	0.02003	0.074461	0.981222	1452	4	-1.4634	0.8702	0.87138	0.998038	19580	1	-1.4634
Pcgf5	6	0.02004	0.077883	0.981222	1453	4	-3.0325	0.90666	0.90906	0.998038	20307	1	-3.0325
Foxk2	3	0.020042	0.051643	0.981222	1454	3	-3.6852	0.95605	0.95629	0.998506	21402	0	-3.6852
Sec14l4	6	0.020054	0.077928	0.981222	1455	3	0.42337	0.00095676	0.0049092	0.991122	83	3	0.42337
4930505A04Rik	3	0.020063	0.051698	0.981222	1456	3	-3.189	0.97994	0.98004	0.998506	21930	0	-3.189
Sart1	3	0.020063	0.051698	0.981222	1457	3	-2.7864	0.97994	0.98004	0.998506	21928	0	-2.7864
Mettl7a3	3	0.020063	0.051698	0.981222	1458	3	-2.3769	0.97994	0.98004	0.998506	21929	0	-2.3769
Dazap2	6	0.020067	0.077966	0.981222	1459	5	-1.9244	0.85374	0.87453	0.998038	19194	1	-1.9244
Susd3	5	0.020078	0.074626	0.981222	1460	3	-3.3471	0.96377	0.96396	0.998506	21523	0	-3.3471
Vmn2r10	4	0.020081	0.064162	0.981222	1461	3	-1.6728	0.70735	0.73009	0.997612	16873	1	-1.6728
Usp22	5	0.020086	0.074656	0.981222	1462	2	1.0078	0.028088	0.085452	0.991122	1744	3	1.0078
Apool	5	0.020169	0.074933	0.981222	1463	5	-1.3294	0.97983	0.97995	0.998506	21927	0	-1.3294
Aup1	6	0.020197	0.078347	0.981222	1464	4	-2.1532	0.95439	0.95443	0.998506	21353	0	-2.1532
Mt3	5	0.020203	0.075058	0.981222	1465	5	-1.213	0.9798	0.97991	0.998506	21926	0	-1.213
Cacna1h	5	0.020239	0.07518	0.981222	1466	5	-0.92	0.97976	0.97988	0.998506	21925	0	-0.92
Abca12	5	0.020263	0.075248	0.981222	1467	5	-2.5443	0.97974	0.97985	0.998506	21924	0	-2.5443
Mrpl38	4	0.020264	0.064717	0.981222	1468	3	-3.3867	0.78228	0.78612	0.998038	17970	1	-3.3867
1110051M20Rik	5	0.020288	0.075326	0.981222	1469	4	-4.0211	0.38943	0.55512	0.996491	11996	1	-4.0211
Uqcr11	5	0.020302	0.075371	0.981222	1470	3	-3.8904	0.11934	0.25649	0.993201	5443	2	-3.8904
Cyb561d2	5	0.020312	0.075404	0.981222	1471	3	-3.6525	0.80184	0.82124	0.998038	18280	1	-3.6525
Vmn1r34	5	0.020312	0.075407	0.981222	1472	5	-1.439	0.97969	0.9798	0.998506	21923	0	-1.439
Ttc4	2	0.020314	0.037781	0.981222	1473	2	-5.5092	0.97969	0.97968	0.998506	21922	0	-5.5092
Ccdc79	4	0.020365	0.065006	0.981222	1474	2	-1.761	0.37325	0.51864	0.993246	11711	2	-1.761
Gstt4	5	0.020382	0.075641	0.981222	1475	3	-3.1226	0.041565	0.11972	0.991189	2452	2	-3.1226
Dos	6	0.020407	0.078975	0.981222	1476	4	-3.421	0.6075	0.746	0.998038	15503	2	-3.421
Lancl2	6	0.020407	0.078975	0.981222	1477	4	-2.9369	0.95228	0.95226	0.998506	21314	0	-2.9369
Fam35a	5	0.02044	0.075823	0.981222	1478	3	-2.0271	0.65719	0.74917	0.998038	16186	1	-2.0271
NonTargetingControlGuideForMouse_0241	1	0.020465	0.020429	0.981222	1479	1	-7.1075	0.97953	0.97956	0.998506	21921	0	-7.1075
Asic1	3	0.020483	0.052744	0.981222	1480	3	-5.0312	0.97196	0.97207	0.998506	21757	0	-5.0312
Lipo1	5	0.0205	0.076031	0.981222	1481	3	-0.52546	0.9108	0.91078	0.998038	20394	0	-0.52546
Ttll7	6	0.020509	0.079266	0.981222	1482	4	-2.5057	0.43904	0.62904	0.997612	12877	1	-2.5057
Car3	5	0.02051	0.076056	0.981222	1483	4	-2.7025	0.96377	0.96396	0.998506	21574	0	-2.7025
Vmn2r45	1	0.020517	0.020474	0.981222	1484	1	-6.6733	0.97948	0.97951	0.998506	21920	0	-6.6733
Phf10	5	0.02053	0.076118	0.981222	1485	3	-4.0171	0.20636	0.38411	0.993201	7925	2	-4.0171
Olfr53	5	0.020547	0.076173	0.981222	1486	3	-1.6767	0.195	0.36798	0.993201	7616	2	-1.6767
Fam47e	6	0.020554	0.079403	0.981222	1487	5	-3.303	0.06612	0.17894	0.991189	3485	1	-3.303
Tubb2a	4	0.020555	0.065566	0.981222	1488	2	-2.6063	0.51966	0.6267	0.997612	14097	1	-2.6063
mmu-mir-6481	4	0.020567	0.065602	0.981222	1489	3	-3.6486	0.54376	0.63805	0.997612	14509	1	-3.6486
Retnlb	5	0.020592	0.076318	0.981222	1490	2	-0.18185	0.068217	0.17588	0.991189	3568	2	-0.18185
Serpina1d	5	0.020612	0.076382	0.981222	1491	5	-2.6247	0.97622	0.97631	0.998506	21865	0	-2.6247
Cthrc1	5	0.02063	0.076449	0.981222	1492	4	-2.5496	0.13499	0.28027	0.993201	5964	1	-2.5496
Rad21	5	0.020636	0.076473	0.981222	1493	2	0.26562	0.23854	0.42881	0.993246	8789	2	0.26562
Cga	4	0.020654	0.065848	0.981222	1494	4	-2.326	0.97935	0.97932	0.998506	21919	0	-2.326
Zg16	5	0.020674	0.076602	0.981222	1495	5	-2.5081	0.97933	0.97943	0.998506	21917	0	-2.5081
Pde4c	5	0.020674	0.076602	0.981222	1496	5	-1.6767	0.97933	0.97943	0.998506	21916	0	-1.6767
Atp6v1e1	4	0.020685	0.065938	0.981222	1497	3	-3.8706	0.85898	0.85867	0.998038	19289	0	-3.8706
2810474O19Rik	5	0.020733	0.076806	0.981222	1498	3	-1.7559	0.13175	0.27535	0.993201	5870	2	-1.7559
Xdh	6	0.020741	0.079956	0.981222	1499	2	-0.035864	0.32682	0.53795	0.995039	10761	2	-0.035864
Ndufa3	5	0.020747	0.076848	0.981222	1500	4	-2.5729	0.60125	0.72791	0.997612	15409	1	-2.5729
Rcan2	5	0.020818	0.077077	0.981222	1501	4	-3.3635	0.85128	0.85558	0.998038	19137	1	-3.3635
Gm7157	6	0.020843	0.080266	0.981222	1502	2	0.25206	0.13956	0.31357	0.993201	6092	2	0.25206
Lrfn4	5	0.020852	0.077191	0.981222	1503	3	-1.3924	0.4129	0.57463	0.996491	12429	2	-1.3924
Itga11	4	0.020879	0.066493	0.981222	1504	4	-2.2563	0.97912	0.9791	0.998506	21915	0	-2.2563
mmu-mir-7237	3	0.020889	0.053721	0.981222	1505	2	-4.5675	0.062901	0.1338	0.991189	3358	1	-4.5675
Ptpro	5	0.020896	0.077334	0.981222	1506	1	-0.30208	0.66942	0.75418	0.998038	16360	1	-0.30208
Zmat1	6	0.020904	0.080449	0.981222	1507	2	-0.38444	0.27731	0.4808	0.993246	9723	1	-0.38444
Slc2a10	4	0.020922	0.066621	0.981222	1508	3	-3.3022	0.35659	0.50145	0.993246	11387	1	-3.3022
Fam210b	4	0.020932	0.066646	0.981222	1509	3	-4.3489	0.22855	0.37089	0.993201	8533	1	-4.3489
Gpr19	6	0.020945	0.080577	0.981222	1510	4	-2.8298	0.20063	0.38947	0.993201	7768	1	-2.8298
Gpalpp1	5	0.020946	0.077504	0.981222	1511	2	0.32767	0.049423	0.13882	0.991189	2796	2	0.32767
Cyb5d2	5	0.020955	0.077528	0.981222	1512	4	-2.4423	0.97038	0.97045	0.998506	21726	0	-2.4423
Tefm	4	0.020989	0.06681	0.981222	1513	2	-1.5163	0.21609	0.35815	0.993201	8192	2	-1.5163
Ccdc51	5	0.021008	0.077708	0.981222	1514	4	-4.0725	0.378	0.5456	0.996491	11796	1	-4.0725
Sval1	6	0.021119	0.081111	0.981222	1515	5	-2.4669	0.6531	0.78024	0.998038	16118	1	-2.4669
Iscu	4	0.021135	0.067271	0.981222	1516	2	-0.96566	0.35257	0.49735	0.993246	11310	2	-0.96566
Fpr1	4	0.021148	0.067314	0.981222	1517	3	-3.4959	0.92966	0.92946	0.998038	20839	0	-3.4959
Zmym1	4	0.021148	0.067314	0.981222	1518	3	-3.9203	0.20744	0.34927	0.993201	7949	1	-3.9203
Qtrt1	4	0.021148	0.067314	0.981222	1519	3	-3.8339	0.80639	0.80719	0.998038	18355	1	-3.8339
Cyp8b1	5	0.021149	0.078185	0.981222	1520	3	-1.213	0.25433	0.44513	0.993246	9185	2	-1.213
Isg20l2	5	0.021151	0.078191	0.981222	1521	5	-1.7072	0.97885	0.97895	0.998506	21914	0	-1.7072
Rimkla	5	0.021169	0.07825	0.981222	1522	4	-3.6183	0.55798	0.69881	0.997612	14743	1	-3.6183
Zkscan17	5	0.021194	0.078326	0.981222	1523	3	-1.0288	0.27746	0.46369	0.993246	9728	1	-1.0288
Hist1h3b	4	0.021214	0.067497	0.981222	1524	3	-3.403	0.51096	0.6227	0.997612	13955	1	-3.403
Pdcd2	3	0.021215	0.054519	0.981222	1525	3	-3.1487	0.97878	0.97891	0.998506	21913	0	-3.1487
Gsdmc4	6	0.021229	0.081436	0.981222	1526	5	-2.087	0.98676	0.98669	0.999001	22130	0	-2.087
Cd180	6	0.021238	0.081469	0.981222	1527	4	-1.6501	0.22331	0.41687	0.993246	8378	2	-1.6501
NonTargetingControlGuideForMouse_0891	1	0.021248	0.021179	0.981222	1528	1	-6.6291	0.97875	0.97879	0.998506	21911	0	-6.6291
Kbtbd3	4	0.021258	0.067623	0.981222	1529	2	-2.0815	0.47327	0.60619	0.997612	13394	1	-2.0815
1500009L16Rik	3	0.02126	0.054628	0.981222	1530	1	1.3009	0.23132	0.35175	0.993201	8583	2	1.3009
Pepd	6	0.021285	0.081611	0.981222	1531	4	-2.5692	0.68593	0.80575	0.998038	16599	1	-2.5692
Necab2	6	0.021285	0.081611	0.981222	1532	4	-2.8025	0.30123	0.50859	0.993246	10206	2	-2.8025
Cox6b2	5	0.021323	0.078755	0.981222	1533	2	0.12243	0.036381	0.10672	0.991122	2205	2	0.12243
Pcdhgc3	1	0.021351	0.021276	0.981222	1534	1	-6.6231	0.97865	0.97869	0.998506	21909	0	-6.6231
Ucn	5	0.021351	0.078849	0.981222	1535	3	-1.0345	0.20582	0.38337	0.993201	7911	2	-1.0345
Rogdi	6	0.021377	0.081892	0.981222	1536	5	-2.8136	0.98134	0.98124	0.998506	22017	0	-2.8136
NonTargetingControlGuideForMouse_0385	1	0.021392	0.021317	0.981222	1537	1	-6.3208	0.97861	0.97865	0.998506	21908	0	-6.3208
Rab22a	5	0.021395	0.078994	0.981222	1538	5	-2.6154	0.9786	0.97871	0.998506	21907	0	-2.6154
Fbxw17	4	0.0214	0.068026	0.981222	1539	2	-2.5	0.71866	0.73779	0.997968	17032	1	-2.5
4930402F06Rik	4	0.021418	0.068085	0.981222	1540	2	-1.9707	0.92966	0.92946	0.998038	20857	0	-1.9707
mmu-mir-299b	1	0.021433	0.021356	0.981222	1541	1	-6.3185	0.97857	0.9786	0.998506	21906	0	-6.3185
Trmt12	3	0.021457	0.05511	0.981222	1542	2	-4.5405	0.66594	0.67065	0.997612	16288	1	-4.5405
Olfr1428	4	0.021459	0.068206	0.981222	1543	2	-1.02	0.60544	0.66945	0.997612	15472	1	-1.02
NonTargetingControlGuideForMouse_0087	1	0.021474	0.021398	0.981222	1544	1	-7.087	0.97853	0.97856	0.998506	21905	0	-7.087
Ccdc64	4	0.021484	0.068276	0.981222	1545	3	-4.2184	0.12043	0.25116	0.993201	5492	1	-4.2184
Elovl3	5	0.021503	0.079338	0.981222	1546	3	-1.2171	0.35194	0.52407	0.993246	11298	2	-1.2171
Zfp28	4	0.021505	0.068335	0.981222	1547	4	-2.5805	0.97849	0.97846	0.998506	21903	0	-2.5805
Lyst	6	0.02152	0.08232	0.981222	1548	5	-2.5436	0.77849	0.84	0.998038	17902	1	-2.5436
H2-Eb2	6	0.021528	0.08234	0.981222	1549	4	-2.8683	0.94278	0.94274	0.998506	21122	0	-2.8683
Mrpl40	4	0.02154	0.068445	0.981222	1550	3	-0.9098	0.03732	0.096537	0.991122	2254	1	-0.9098
Il4i1	5	0.021542	0.079473	0.981222	1551	5	-1.131	0.97846	0.97856	0.998506	21902	0	-1.131
Alkbh6	5	0.021567	0.079556	0.981222	1552	4	-2.5641	0.78741	0.81241	0.998038	18056	1	-2.5641
Tnfrsf23	4	0.02158	0.068573	0.981222	1553	1	0.52432	0.36324	0.50828	0.993246	11526	2	0.52432
Col12a1	5	0.021586	0.079619	0.981222	1554	3	-0.9098	0.47629	0.62763	0.997612	13444	2	-0.9098
Vmn1r10	2	0.021588	0.040063	0.981222	1555	2	-5.3911	0.95832	0.95844	0.998506	21437	0	-5.3911
Fcrls	5	0.021598	0.079655	0.981222	1556	3	-3.6012	0.20791	0.38633	0.993201	7958	2	-3.6012
Cryl1	5	0.021604	0.079677	0.981222	1557	3	-0.64271	0.7951	0.81706	0.998038	18177	1	-0.64271
Eps8l1	5	0.021606	0.079684	0.981222	1558	4	-2.6198	0.93322	0.9335	0.998506	20928	0	-2.6198
Acaca	6	0.021614	0.082603	0.981222	1559	4	-3.0793	0.42616	0.62072	0.997612	12663	1	-3.0793
Tnfrsf22	5	0.021618	0.079732	0.981222	1560	5	-0.76911	0.97838	0.97848	0.998506	21901	0	-0.76911
Lyplal1	4	0.021621	0.068696	0.981222	1561	1	2.1077	0.011702	0.039036	0.991122	819	3	2.1077
Casp9	6	0.021676	0.082795	0.981222	1562	4	-3.1272	0.85301	0.87412	0.998038	19181	1	-3.1272
Lpar5	2	0.02168	0.040237	0.981222	1563	2	-4.0768	0.97832	0.97832	0.998506	21900	0	-4.0768
Gm2083	6	0.021714	0.082903	0.981222	1564	5	-1.9016	0.9338	0.93384	0.998506	20939	0	-1.9016
Tmem198b	3	0.021716	0.05571	0.981222	1565	2	-1.6767	0.18564	0.29454	0.993201	7361	1	-1.6767
Slc22a17	6	0.021753	0.083014	0.981222	1566	2	0.087803	0.15608	0.33437	0.993201	6571	2	0.087803
mmu-mir-453	3	0.021753	0.055798	0.981222	1567	3	-3.9365	0.97825	0.97836	0.998506	21899	0	-3.9365
Art1	5	0.021756	0.080185	0.981222	1568	1	1.2021	0.030708	0.092225	0.991122	1899	3	1.2021
Olfr154	4	0.021772	0.069123	0.981222	1569	4	-2.5423	0.97823	0.97818	0.998506	21898	0	-2.5423
Nxf1	4	0.021802	0.069203	0.981222	1570	4	-2.3166	0.9782	0.97815	0.998506	21897	0	-2.3166
Ythdc2	5	0.021807	0.080342	0.981222	1571	3	-2.4313	0.14706	0.29834	0.993201	6313	2	-2.4313
Six2	5	0.021837	0.080442	0.981222	1572	5	-2.6491	0.97816	0.97827	0.998506	21896	0	-2.6491
D8Ertd82e	5	0.021857	0.080511	0.981222	1573	4	-3.749	0.64172	0.74304	0.998038	15952	1	-3.749
Ogg1	3	0.021868	0.056054	0.981222	1574	2	-3.4155	0.75161	0.75157	0.998038	17490	0	-3.4155
Tppp	5	0.021907	0.080686	0.981222	1575	3	-0.84115	0.80779	0.82503	0.998038	18382	1	-0.84115
Trpm8	5	0.021958	0.080865	0.981222	1576	2	1.077	0.17575	0.3404	0.993201	7122	2	1.077
Adra1a	5	0.021964	0.080882	0.981222	1577	2	0.35108	0.25592	0.44638	0.993246	9226	2	0.35108
Slc12a2	5	0.021972	0.080907	0.981222	1578	2	0.61729	0.19168	0.36328	0.993201	7532	2	0.61729
NonTargetingControlGuideForMouse_0262	1	0.021978	0.021908	0.981222	1579	1	-6.6524	0.97802	0.97804	0.998506	21895	0	-6.6524
Pcx	4	0.021983	0.069726	0.981222	1580	4	-2.0158	0.97802	0.97798	0.998506	21894	0	-2.0158
Gzmc	5	0.022002	0.081008	0.981222	1581	4	-2.1748	0.35728	0.52843	0.994067	11405	1	-2.1748
Pde5a	4	0.02201	0.069807	0.981222	1582	3	-3.8062	0.91474	0.91458	0.998038	20481	0	-3.8062
mmu-mir-7077	3	0.022021	0.056415	0.981222	1583	1	4.0858	0.013878	0.036559	0.991122	950	2	4.0858
Cd300lh	6	0.022025	0.083815	0.981222	1584	5	-1.951	0.30407	0.51187	0.993246	10266	1	-1.951
Tlr12	5	0.022034	0.081109	0.981222	1585	4	-0.90398	0.94132	0.94156	0.998506	21087	0	-0.90398
Zfp296	5	0.022059	0.081195	0.981222	1586	3	-0.58005	0.25509	0.44575	0.993246	9203	2	-0.58005
Olfr790	4	0.0221	0.07008	0.981222	1587	3	-3.8865	0.28765	0.43111	0.993246	9953	1	-3.8865
4930415L06Rik	4	0.022103	0.070091	0.981222	1588	4	-2.0585	0.9779	0.97786	0.998506	21893	0	-2.0585
Itga4	4	0.02215	0.070229	0.981222	1589	2	-2.2511	0.70735	0.73009	0.997612	16877	1	-2.2511
NonTargetingControlGuideForMouse_0980	1	0.022174	0.022102	0.981222	1590	1	-6.5729	0.97783	0.97784	0.998506	21892	0	-6.5729
Elac1	4	0.022225	0.070455	0.981222	1591	3	-3.0685	0.40709	0.55334	0.996491	12306	1	-3.0685
Usp34	6	0.022251	0.084473	0.981222	1592	5	-2.3309	0.98134	0.98124	0.998506	21992	0	-2.3309
Nmnat2	5	0.022261	0.081858	0.981222	1593	3	-0.89682	0.77412	0.80472	0.998038	17824	1	-0.89682
Gpr52	4	0.022278	0.0706	0.981222	1594	3	-4.1013	0.83345	0.83307	0.998038	18827	0	-4.1013
Slc16a7	6	0.022282	0.084579	0.981222	1595	3	-0.15539	0.018216	0.066414	0.991122	1198	3	-0.15539
Ssr4	6	0.022298	0.084629	0.981222	1596	5	-1.4634	0.67546	0.79759	0.998038	16447	1	-1.4634
Olfr575	4	0.022308	0.070675	0.981222	1597	2	-2.0245	0.44113	0.5882	0.997612	12905	1	-2.0245
Cntnap5b	5	0.022312	0.082022	0.981222	1598	3	-1.5269	0.8953	0.89541	0.998038	20068	0	-1.5269
Btnl1	4	0.022322	0.070719	0.981222	1599	2	-2.8057	0.50435	0.61975	0.997612	13850	1	-2.8057
Ginm1	4	0.022329	0.070745	0.981222	1600	1	0.55846	0.39263	0.53851	0.99508	12053	1	0.55846
Ccnjl	4	0.022362	0.070832	0.981222	1601	4	-2.2375	0.97764	0.97759	0.998506	21889	0	-2.2375
Hadhb	5	0.022362	0.082185	0.981222	1602	1	0.772	0.38894	0.55473	0.996491	11980	2	0.772
Cd52	3	0.022373	0.057231	0.981222	1603	2	-4.7163	0.59864	0.61668	0.997612	15374	1	-4.7163
Lrrc71	3	0.022431	0.057364	0.981222	1604	1	2.2411	0.14742	0.24536	0.993201	6329	2	2.2411
BC024139	5	0.022437	0.082434	0.981222	1605	4	-3.5831	0.7628	0.79847	0.998038	17655	1	-3.5831
Ms4a6c	5	0.022437	0.082434	0.981222	1606	4	-3.5831	0.93709	0.93736	0.998506	20985	0	-3.5831
Ndrg3	5	0.022445	0.082463	0.981222	1607	2	1.9431	0.10574	0.23558	0.993201	4999	3	1.9431
Lhx6	4	0.022467	0.071141	0.981222	1608	3	-3.4695	0.78998	0.79264	0.998038	18086	1	-3.4695
Zeb1	5	0.022469	0.082563	0.981222	1609	4	-2.1748	0.96377	0.96396	0.998506	21586	0	-2.1748
Ascl3	5	0.022469	0.082563	0.981222	1610	4	-2.0146	0.60968	0.73096	0.997612	15528	1	-2.0146
Sec11c	4	0.022471	0.07115	0.981222	1611	2	-0.14034	0.10778	0.22902	0.993201	5070	2	-0.14034
Nat2	4	0.022481	0.07117	0.981222	1612	3	-3.2631	0.82174	0.82155	0.998038	18642	1	-3.2631
Olfr148	4	0.022488	0.071186	0.981222	1613	2	-1.4358	0.3218	0.46587	0.993246	10664	2	-1.4358
Dnajc1	6	0.02251	0.085255	0.981222	1614	2	0.063365	0.29382	0.49995	0.993246	10053	2	0.063365
Crlf2	5	0.022559	0.082841	0.981222	1615	5	-1.213	0.97744	0.97755	0.998506	21887	0	-1.213
Vmn2r124	5	0.022564	0.082857	0.981222	1616	2	-0.1369	0.1321	0.27587	0.993201	5879	2	-0.1369
Krt86	4	0.022581	0.071446	0.981222	1617	3	-3.5482	0.28695	0.43039	0.993246	9925	1	-3.5482
Cars2	3	0.022593	0.057748	0.981222	1618	3	-3.0054	0.97741	0.97753	0.998506	21883	0	-3.0054
Zfp869	3	0.022593	0.057748	0.981222	1619	3	-1.8625	0.97741	0.97753	0.998506	21886	0	-1.8625
Hsp90ab1	3	0.022593	0.057748	0.981222	1620	3	-2.3562	0.97741	0.97753	0.998506	21884	0	-2.3562
F10	3	0.022593	0.057748	0.981222	1621	3	-2.6491	0.97741	0.97753	0.998506	21885	0	-2.6491
Cyp11a1	6	0.022599	0.085529	0.981222	1622	5	-1.8799	0.39877	0.603	0.997612	12152	1	-1.8799
Bnipl	6	0.022611	0.085573	0.981222	1623	3	-2.2063	0.17737	0.36078	0.993201	7165	2	-2.2063
Trat1	6	0.022611	0.085573	0.981222	1624	4	-2.3899	0.88025	0.89017	0.998038	19756	1	-2.3899
Nhlrc3	4	0.02266	0.071673	0.981222	1625	3	-3.5463	0.49729	0.61663	0.997612	13751	1	-3.5463
Irak3	4	0.022685	0.071743	0.981222	1626	3	-3.7933	0.1709	0.3117	0.993201	6996	1	-3.7933
Jakmip3	5	0.022716	0.083349	0.981222	1627	3	-2.1986	0.26512	0.45382	0.993246	9436	2	-2.1986
Hoxd13	3	0.022719	0.058077	0.981222	1628	2	-4.4849	0.37015	0.46819	0.993246	11654	1	-4.4849
Lrif1	3	0.02276	0.058167	0.981222	1629	2	-4.4256	0.86341	0.8634	0.998038	19449	0	-4.4256
Fancm	5	0.022766	0.083509	0.981222	1630	2	-0.16392	0.053516	0.1487	0.991189	2984	2	-0.16392
Efcab6	5	0.022778	0.083553	0.981222	1631	3	-3.5659	0.4243	0.58406	0.997612	12624	2	-3.5659
Aagab	4	0.022786	0.072033	0.981222	1632	4	-1.7807	0.97721	0.97717	0.998506	21882	0	-1.7807
Rpl9	3	0.022811	0.058288	0.981222	1633	1	1.5122	0.017664	0.045877	0.991122	1168	2	1.5122
Gpn2	4	0.022842	0.072203	0.981222	1634	4	-1.5066	0.97716	0.97712	0.998506	21881	0	-1.5066
Ddhd1	4	0.022855	0.072237	0.981222	1635	3	-2.1077	0.69657	0.72297	0.997612	16742	1	-2.1077
Nap1l2	4	0.022857	0.072241	0.981222	1636	4	-2.3202	0.97714	0.9771	0.998506	21880	0	-2.3202
Cib3	4	0.022861	0.072255	0.981222	1637	4	-3.066	0.97714	0.9771	0.998506	21878	0	-3.066
Zfp488	4	0.022916	0.072402	0.981222	1638	3	-3.0622	0.7905	0.79307	0.998038	18094	1	-3.0622
Galp	4	0.022932	0.072449	0.981222	1639	3	-3.6009	0.7546	0.76413	0.998038	17520	1	-3.6009
Ctsc	5	0.022964	0.084196	0.981222	1640	3	-4.4947	0.10929	0.2411	0.993201	5126	2	-4.4947
Tyr	5	0.023019	0.084387	0.981222	1641	2	-0.52546	0.75484	0.79415	0.998038	17535	1	-0.52546
Sh2d7	6	0.023032	0.086835	0.981222	1642	5	-2.2146	0.55335	0.70686	0.997612	14674	1	-2.2146
Mc5r	4	0.023036	0.072741	0.981222	1643	3	-2.9651	0.78228	0.78612	0.998038	17966	1	-2.9651
Olfr578	4	0.023036	0.072741	0.981222	1644	3	-3.1497	0.35801	0.50292	0.993246	11420	1	-3.1497
Thbs4	5	0.023052	0.084501	0.981222	1645	3	-4.1265	0.27706	0.46338	0.993246	9715	2	-4.1265
Fgd5	5	0.023053	0.084507	0.981222	1646	4	-2.5461	0.6212	0.73524	0.997612	15672	1	-2.5461
Vwa1	3	0.023061	0.058892	0.981222	1647	2	-4.4659	0.35556	0.45995	0.993246	11370	1	-4.4659
Aldh1l2	4	0.023097	0.072906	0.981222	1648	2	-1.6571	0.16543	0.30609	0.993201	6854	2	-1.6571
mmu-mir-344f	4	0.023106	0.072934	0.981222	1649	4	-1.7414	0.97689	0.97682	0.998506	21875	0	-1.7414
Inpp1	5	0.023107	0.084677	0.981222	1650	3	-4.2607	0.67763	0.75763	0.998038	16473	1	-4.2607
Lrrk2	5	0.023155	0.084823	0.981222	1651	3	-3.5479	0.33336	0.50896	0.993246	10891	2	-3.5479
mmu-mir-8094	3	0.023176	0.059158	0.981222	1652	2	-0.26191	0.71859	0.7187	0.997612	17020	1	-0.26191
Fbxo40	4	0.023179	0.07315	0.981222	1653	3	-2.0121	0.57818	0.65507	0.997612	15089	1	-2.0121
Pithd1	4	0.023179	0.07315	0.981222	1654	3	-2.7497	0.15123	0.29144	0.993201	6434	1	-2.7497
Pkhd1l1	5	0.023181	0.084902	0.981222	1655	3	-0.81551	0.37154	0.54021	0.995657	11679	1	-0.81551
Gsdma	6	0.023194	0.087313	0.981222	1656	5	-3.3256	0.50006	0.6697	0.997612	13796	1	-3.3256
Gpr18	6	0.02321	0.087356	0.981222	1657	4	-2.5967	0.418	0.61536	0.997612	12523	2	-2.5967
Zfp385b	5	0.023257	0.085145	0.981222	1658	4	-3.5475	0.91889	0.91901	0.998038	20561	0	-3.5475
Maob	4	0.02328	0.073429	0.981222	1659	2	0.21103	0.31126	0.45517	0.993246	10428	2	0.21103
Olfr141	6	0.023337	0.087751	0.981222	1660	5	-2.182	0.73314	0.82378	0.998038	17203	1	-2.182
Gm9047	4	0.02335	0.073632	0.981222	1661	4	-2.905	0.97665	0.97657	0.998506	21872	0	-2.905
Gm6588	4	0.023378	0.073717	0.981222	1662	3	-3.7846	0.43627	0.58319	0.997612	12828	1	-3.7846
Cul1	4	0.02341	0.073802	0.981222	1663	3	-3.2234	0.75217	0.76226	0.998038	17498	1	-3.2234
Fbln2	4	0.023442	0.073878	0.981222	1664	2	-0.17181	0.47345	0.60627	0.997612	13395	1	-0.17181
Usp38	6	0.023445	0.088095	0.981222	1665	5	-2.7306	0.86404	0.88025	0.998038	19477	1	-2.7306
Olfr945	5	0.023473	0.085851	0.981222	1666	5	-2.528	0.97653	0.97662	0.998506	21871	0	-2.528
Syde2	4	0.023489	0.074025	0.981222	1667	4	-3.1112	0.97651	0.97643	0.998506	21870	0	-3.1112
Ctrb1	5	0.023498	0.085926	0.981222	1668	5	-2.1926	0.9765	0.9766	0.998506	21869	0	-2.1926
Nbeal2	6	0.023509	0.088274	0.981222	1669	3	-0.74879	0.015644	0.058068	0.991122	1062	2	-0.74879
Mbd3l2	6	0.02351	0.088276	0.981222	1670	4	-0.92508	0.36569	0.5819	0.997612	11574	1	-0.92508
Asf1a	6	0.023534	0.088349	0.981222	1671	5	-3.2681	0.86661	0.88178	0.998038	19520	1	-3.2681
Cacng3	6	0.02357	0.088456	0.981222	1672	4	-2.0132	0.56143	0.71258	0.997612	14813	1	-2.0132
Vmn2r26	4	0.023582	0.074297	0.981222	1673	3	-3.8678	0.21496	0.35698	0.993201	8154	1	-3.8678
Akap13	4	0.023589	0.074314	0.981222	1674	3	-3.7386	0.80801	0.80864	0.998038	18384	1	-3.7386
Aven	6	0.023596	0.088519	0.981222	1675	4	-2.5208	0.1172	0.2807	0.993201	5369	2	-2.5208
Hs3st3a1	6	0.023607	0.088548	0.981222	1676	5	-2.9087	0.036813	0.11514	0.991122	2223	1	-2.9087
S1pr3	4	0.023624	0.07442	0.981222	1677	4	-1.6604	0.97412	0.97402	0.998506	21815	0	-1.6604
Cenpv	5	0.023699	0.086561	0.981222	1678	3	-3.5298	0.28878	0.47278	0.993246	9974	2	-3.5298
Slc7a5	5	0.023699	0.086561	0.981222	1679	3	-3.5298	0.13728	0.28371	0.993201	6016	1	-3.5298
Vmn1r35	5	0.023701	0.086567	0.981222	1680	3	-3.5983	0.23819	0.42833	0.993246	8772	1	-3.5983
Cyp11b1	5	0.023764	0.086775	0.981222	1681	3	-3.2024	0.0052635	0.021799	0.991122	406	2	-3.2024
NonTargetingControlGuideForMouse_0442	1	0.023774	0.02367	0.981222	1682	1	-6.4909	0.97623	0.97625	0.998506	21867	0	-6.4909
Etohi1	5	0.023783	0.086836	0.981222	1683	5	-2.2995	0.97622	0.97631	0.998506	21862	0	-2.2995
Tshb	5	0.023783	0.086836	0.981222	1684	5	-4.0338	0.97622	0.97631	0.998506	21866	0	-4.0338
Knop1	5	0.023783	0.086836	0.981222	1685	5	-1.4634	0.97622	0.97631	0.998506	21863	0	-1.4634
Smarca2	4	0.023812	0.074954	0.981222	1686	2	-2.1347	0.17986	0.32091	0.993201	7230	2	-2.1347
Olfr1333	3	0.023842	0.060755	0.981222	1687	2	-4.4364	0.88716	0.88732	0.998038	19888	0	-4.4364
Csn3	6	0.023892	0.089372	0.981222	1688	5	-2.4372	0.98134	0.98124	0.998506	21995	0	-2.4372
Col14a1	4	0.023897	0.075197	0.981222	1689	4	-1.9839	0.9761	0.97602	0.998506	21861	0	-1.9839
6330403K07Rik	6	0.023933	0.089481	0.981222	1690	4	-3.2313	0.28697	0.49206	0.993246	9927	2	-3.2313
Eltd1	5	0.02395	0.087379	0.981222	1691	2	-0.52546	0.35683	0.52807	0.993934	11390	2	-0.52546
Zmynd12	4	0.023967	0.075402	0.981222	1692	2	-0.80919	0.60176	0.66749	0.997612	15413	1	-0.80919
Leap2	6	0.023976	0.089608	0.981222	1693	5	-1.6596	0.96382	0.96382	0.998506	21620	0	-1.6596
Syn3	6	0.023984	0.089633	0.981222	1694	5	-2.3	0.65828	0.78421	0.998038	16205	1	-2.3
mmu-mir-7029	3	0.023997	0.061117	0.981222	1695	2	-1.0935	0.38938	0.4792	0.993246	11989	1	-1.0935
Msl1	6	0.024	0.089679	0.981222	1696	4	-2.8079	0.16089	0.34042	0.993201	6708	2	-2.8079
2310014L17Rik	4	0.024012	0.075526	0.981222	1697	4	-2.6389	0.97599	0.97592	0.998506	21858	0	-2.6389
St8sia5	5	0.024029	0.087638	0.981222	1698	4	-2.5443	0.77772	0.80677	0.998038	17890	1	-2.5443
Pigs	5	0.024045	0.087689	0.981222	1699	2	0.016977	0.45606	0.6106	0.997612	13161	2	0.016977
Syt8	5	0.024079	0.087795	0.981222	1700	3	-2.3087	0.95538	0.95552	0.998506	21384	0	-2.3087
mmu-mir-326	4	0.024089	0.075754	0.981222	1701	3	-3.2616	0.23009	0.37249	0.993201	8556	1	-3.2616
Pcdhga9	1	0.024098	0.023969	0.981222	1702	1	-6.9488	0.9759	0.97594	0.998506	21857	0	-6.9488
Ier5	3	0.024117	0.061406	0.981222	1703	3	-2.8715	0.97588	0.97603	0.998506	21856	0	-2.8715
4933411K16Rik	6	0.024128	0.090071	0.981222	1704	3	-0.23984	0.0080451	0.032226	0.991122	580	3	-0.23984
Lcn8	4	0.024129	0.075874	0.981222	1705	2	-1.0406	0.042849	0.10757	0.991122	2508	1	-1.0406
Josd1	5	0.02414	0.087981	0.981222	1706	3	-3.0953	0.14711	0.29841	0.993201	6315	2	-3.0953
Ddx21	4	0.024156	0.075949	0.981222	1707	4	-1.3936	0.97584	0.97576	0.998506	21855	0	-1.3936
Olfr67	3	0.024179	0.061554	0.981222	1708	2	-2.7681	0.10435	0.18906	0.991983	4935	1	-2.7681
Olfr59	4	0.024199	0.076082	0.981222	1709	4	-1.9927	0.9758	0.97572	0.998506	21854	0	-1.9927
Dpm2	5	0.024206	0.088208	0.981222	1710	5	-1.6767	0.97579	0.97587	0.998506	21853	0	-1.6767
Camkv	5	0.024231	0.088277	0.981222	1711	2	1.0126	0.23322	0.42152	0.993246	8632	3	1.0126
Grcc10	5	0.024232	0.088283	0.981222	1712	5	-2.4183	0.97577	0.97585	0.998506	21852	0	-2.4183
F13b	6	0.024243	0.090421	0.981222	1713	4	-2.2667	0.96762	0.96758	0.998506	21693	0	-2.2667
Haus7	6	0.024243	0.090421	0.981222	1714	3	-0.71632	0.071358	0.1899	0.991983	3685	3	-0.71632
Vmo1	4	0.024283	0.076317	0.981222	1715	2	-1.8557	0.20876	0.35059	0.993201	7984	2	-1.8557
Alyref	3	0.024288	0.061815	0.981222	1716	2	-4.1111	0.51716	0.55837	0.996491	14067	1	-4.1111
Zfp820	6	0.024296	0.090573	0.981222	1717	4	-2.4002	0.86867	0.88302	0.998038	19557	1	-2.4002
Rap1b	6	0.024296	0.090573	0.981222	1718	3	-1.8356	0.40317	0.60582	0.997612	12229	2	-1.8356
Vps16	5	0.024306	0.088513	0.981222	1719	4	-2.0009	0.18672	0.35621	0.993201	7414	1	-2.0009
Golt1b	5	0.024308	0.088518	0.981222	1720	5	-3.145	0.97569	0.97577	0.998506	21851	0	-3.145
1600014C23Rik	6	0.024326	0.090658	0.981222	1721	5	-1.9562	0.01671	0.061546	0.991122	1117	1	-1.9562
Rhpn2	5	0.02434	0.088612	0.981222	1722	5	-1.573	0.97566	0.97574	0.998506	21850	0	-1.573
Ell	4	0.024366	0.076554	0.981222	1723	3	-2.9629	0.85982	0.8595	0.998038	19299	0	-2.9629
Ppp1r3c	5	0.024382	0.088756	0.981222	1724	2	0.29097	0.18931	0.3599	0.993201	7457	2	0.29097
Trf	3	0.02441	0.062102	0.981222	1725	3	-3.4546	0.97559	0.97573	0.998506	21849	0	-3.4546
Cd14	6	0.024417	0.090932	0.981222	1726	2	0.52886	0.34908	0.56322	0.996491	11229	3	0.52886
Rab31	5	0.024491	0.089091	0.981222	1727	3	-4.0438	0.81866	0.83215	0.998038	18568	1	-4.0438
Atg9a	6	0.024519	0.091234	0.981222	1728	5	-2.1467	0.92386	0.9241	0.998038	20655	1	-2.1467
Supt6	6	0.024526	0.091254	0.981222	1729	5	-2.2427	0.32217	0.53275	0.994571	10668	1	-2.2427
Xkrx	4	0.024533	0.077024	0.981222	1730	1	0.89797	0.38911	0.53487	0.994585	11984	2	0.89797
Map3k14	4	0.024574	0.077137	0.981222	1731	3	-1.9577	0.75184	0.76202	0.998038	17491	1	-1.9577
Ctse	5	0.024583	0.089397	0.981222	1732	3	-1.4634	0.85458	0.85822	0.998038	19213	1	-1.4634
Col6a1	5	0.024584	0.089402	0.981222	1733	3	-1.0223	0.92985	0.93014	0.998209	20878	0	-1.0223
Pdp1	5	0.024592	0.089428	0.981222	1734	4	-2.2821	0.94795	0.94815	0.998506	21226	0	-2.2821
Ddit3	6	0.024594	0.091453	0.981222	1735	5	-2.5901	0.50409	0.67253	0.997612	13849	1	-2.5901
Adh4	4	0.024621	0.077272	0.981222	1736	4	-1.6697	0.97538	0.97528	0.998506	21847	0	-1.6697
Cyp2w1	5	0.024623	0.089527	0.981222	1737	5	-0.9098	0.97538	0.97546	0.998506	21846	0	-0.9098
Olfr506	3	0.024653	0.062665	0.981222	1738	2	-4.4068	0.7846	0.78444	0.998038	17991	0	-4.4068
Nim1	6	0.024668	0.091667	0.981222	1739	5	-2.571	0.5581	0.71027	0.997612	14746	1	-2.571
Zfp759	5	0.024712	0.089832	0.981222	1740	4	-4.087	0.74951	0.79138	0.998038	17466	1	-4.087
Hmgn1	5	0.024712	0.089832	0.981222	1741	4	-2.1752	0.371	0.53977	0.995581	11664	1	-2.1752
Frrs1l	5	0.024712	0.089832	0.981222	1742	4	-3.4737	0.57449	0.71344	0.997612	15036	1	-3.4737
Dctn3	5	0.024712	0.089832	0.981222	1743	4	-2.5081	0.14951	0.30202	0.993201	6387	1	-2.5081
Lzic	5	0.024712	0.089832	0.981222	1744	4	-3.2915	0.77623	0.80594	0.998038	17861	1	-3.2915
Zfp521	5	0.024712	0.089832	0.981222	1745	4	-3.293	0.69995	0.76747	0.998038	16782	1	-3.293
Fam3b	5	0.024712	0.089832	0.981222	1746	4	-2.4783	0.91106	0.91105	0.998038	20402	0	-2.4783
Rnasel	6	0.024714	0.091809	0.981222	1747	5	-1.7141	0.80116	0.84921	0.998038	18267	1	-1.7141
Thoc6	4	0.024726	0.077567	0.981222	1748	4	-1.7732	0.97527	0.97518	0.998506	21845	0	-1.7732
Tmem219	2	0.024761	0.045718	0.981222	1749	1	-3.0249	0.55292	0.55383	0.996491	14653	1	-3.0249
Mamdc4	4	0.024776	0.077713	0.981222	1750	2	1.0858	0.20295	0.34461	0.993201	7838	2	1.0858
Krtap11-1	6	0.02478	0.091998	0.981222	1751	3	-2.2216	0.47738	0.65451	0.997612	13467	2	-2.2216
Phf14	5	0.024807	0.090129	0.981222	1752	5	-1.6767	0.97519	0.97528	0.998506	21844	0	-1.6767
Trap1	5	0.024812	0.090142	0.981222	1753	5	-2.5078	0.97519	0.97528	0.998506	21843	0	-2.5078
4930432M17Rik	5	0.024839	0.090219	0.981222	1754	5	-1.4634	0.97516	0.97525	0.998506	21842	0	-1.4634
Vmn1r73	6	0.024841	0.092163	0.981222	1755	2	-0.46112	0.89566	0.90065	0.998038	20077	1	-0.46112
Blzf1	3	0.024877	0.063208	0.981222	1756	2	-0.8134	0.36153	0.46331	0.993246	11490	1	-0.8134
Mpped2	6	0.024901	0.092336	0.981222	1757	5	-2.978	0.73776	0.82534	0.998038	17320	1	-2.978
Zfp429	5	0.024922	0.090508	0.981222	1758	3	-1.9147	0.88029	0.8806	0.998038	19757	1	-1.9147
NonTargetingControlGuideForMouse_0256	1	0.024927	0.024803	0.981222	1759	1	-5.9079	0.97507	0.9751	0.998506	21839	0	-5.9079
Zfp62	4	0.024942	0.078203	0.981222	1760	4	-1.2786	0.97506	0.97498	0.998506	21838	0	-1.2786
Lrriq3	6	0.024995	0.092614	0.981222	1761	5	-1.4019	0.98134	0.98124	0.998506	22000	0	-1.4019
Sptbn4	4	0.024997	0.07834	0.981222	1762	4	-3.1046	0.9584	0.95833	0.998506	21439	0	-3.1046
Stk35	3	0.024999	0.063495	0.981222	1763	2	-1.4634	0.86341	0.8634	0.998038	19452	0	-1.4634
Wdsub1	5	0.025024	0.090842	0.981222	1764	3	-1.8625	0.32512	0.50221	0.993246	10721	2	-1.8625
C1ra	5	0.025029	0.090855	0.981222	1765	3	-3.4926	0.88296	0.88316	0.998038	19808	1	-3.4926
Idua	5	0.025035	0.09087	0.981222	1766	5	-2.1427	0.97497	0.97505	0.998506	21836	0	-2.1427
Ncald	4	0.025044	0.078489	0.981222	1767	3	-3.8716	0.83785	0.83744	0.998038	18914	0	-3.8716
Sdk1	5	0.025104	0.091076	0.981222	1768	5	-1.213	0.9749	0.97499	0.998506	21835	0	-1.213
Nes	4	0.025111	0.078681	0.981222	1769	4	-2.2027	0.97489	0.9748	0.998506	21834	0	-2.2027
mmu-mir-151	2	0.025127	0.046383	0.981222	1770	2	-4.8514	0.95082	0.95089	0.998506	21292	0	-4.8514
Col4a3	6	0.02513	0.092996	0.981222	1771	4	-3.6013	0.18482	0.37005	0.993201	7338	1	-3.6013
Abhd4	6	0.02514	0.093025	0.981222	1772	4	-1.0145	0.59154	0.73438	0.997612	15267	2	-1.0145
Zdhhc4	6	0.025143	0.093032	0.981222	1773	3	-1.4554	0.65116	0.77876	0.998038	16095	2	-1.4554
Mtmr4	5	0.025165	0.091264	0.981222	1774	3	-4.3652	0.058309	0.15965	0.991189	3170	1	-4.3652
Tas2r138	5	0.025167	0.091273	0.981222	1775	5	-1.0183	0.97483	0.97492	0.998506	21832	0	-1.0183
Lsm11	5	0.025197	0.09137	0.981222	1776	5	-2.4236	0.9748	0.97489	0.998506	21830	0	-2.4236
Parp9	5	0.025239	0.091498	0.981222	1777	4	-1.6564	0.58831	0.72326	0.997612	15233	1	-1.6564
Aoc1	4	0.025243	0.079031	0.981222	1778	4	-2.0612	0.97476	0.97467	0.998506	21829	0	-2.0612
Vmn2r115	5	0.02526	0.091558	0.981222	1779	3	-2.5768	0.81579	0.83031	0.998038	18520	1	-2.5768
Oasl1	6	0.025264	0.093373	0.981222	1780	4	-3.0527	0.28472	0.48942	0.993246	9873	2	-3.0527
Fhl4	4	0.025281	0.07914	0.981222	1781	3	-2.5425	0.9139	0.91375	0.998038	20462	0	-2.5425
Pcdh20	4	0.025281	0.07914	0.981222	1782	2	-0.2807	0.60733	0.67046	0.997612	15502	1	-0.2807
Mzb1	3	0.025299	0.064195	0.981222	1783	2	-4.3771	0.84542	0.84544	0.998038	19044	0	-4.3771
Olfr449	6	0.025355	0.093644	0.981222	1784	4	-2.7926	0.57991	0.72581	0.997612	15124	1	-2.7926
Mfsd8	3	0.02537	0.064357	0.981222	1785	3	-2.5803	0.97463	0.97475	0.998506	21828	0	-2.5803
Gm6614	5	0.025413	0.091949	0.981222	1786	4	-4.0231	0.96377	0.96396	0.998506	21520	0	-4.0231
Gba	3	0.02545	0.064564	0.981222	1787	2	-4.3766	0.0015893	0.0044901	0.991122	129	1	-4.3766
Sat1	4	0.02546	0.079645	0.981222	1788	3	-3.223	0.56418	0.64807	0.997612	14859	1	-3.223
C77080	2	0.025473	0.046994	0.981222	1789	1	-3.4295	0.65009	0.64998	0.997612	16082	0	-3.4295
Socs2	5	0.025491	0.092153	0.981222	1790	3	-0.9098	0.24116	0.43235	0.993246	8854	2	-0.9098
Tpo	5	0.025506	0.092188	0.981222	1791	4	-2.0271	0.97128	0.97136	0.998506	21743	0	-2.0271
Pkn3	3	0.025537	0.064762	0.981222	1792	3	-3.7342	0.97446	0.97459	0.998506	21826	0	-3.7342
1700023F06Rik	5	0.025548	0.092287	0.981222	1793	3	-1.213	0.71766	0.77564	0.998038	17009	1	-1.213
Jazf1	5	0.025592	0.092395	0.981222	1794	2	0.29097	0.24794	0.44015	0.993246	9022	2	0.29097
Dusp12	4	0.025595	0.080028	0.981222	1795	2	-0.4264	0.03697	0.095822	0.991122	2234	2	-0.4264
Fmr1	4	0.025597	0.080034	0.981222	1796	4	-2.9605	0.95617	0.95608	0.998506	21404	0	-2.9605
Bves	4	0.025597	0.080034	0.981222	1797	3	-3.1464	0.88361	0.88338	0.998038	19820	0	-3.1464
Gata1	4	0.025597	0.080034	0.981222	1798	4	-3.3541	0.97065	0.97056	0.998506	21731	0	-3.3541
Bdh2	3	0.025645	0.065004	0.981222	1799	2	-4.3667	0.87894	0.87907	0.998038	19725	0	-4.3667
Fgb	6	0.025657	0.094544	0.981222	1800	4	-1.7089	0.27339	0.47623	0.993246	9613	2	-1.7089
Slc16a12	6	0.025657	0.094544	0.981222	1801	4	-0.93299	0.83808	0.86627	0.998038	18920	1	-0.93299
Epha1	4	0.025664	0.08024	0.981222	1802	3	-1.62	0.54656	0.63937	0.997612	14550	1	-1.62
Adam26b	5	0.02569	0.092624	0.981222	1803	4	-3.4733	0.65719	0.74917	0.998038	16189	1	-3.4733
Dpp6	5	0.02569	0.092624	0.981222	1804	3	-3.4733	0.37902	0.54643	0.996491	11830	1	-3.4733
Arih1	5	0.025693	0.092634	0.981222	1805	2	-0.046751	0.89066	0.89076	0.998038	19970	0	-0.046751
Thumpd3	6	0.025726	0.094746	0.981222	1806	5	-1.8193	0.010115	0.039541	0.991122	719	1	-1.8193
NonTargetingControlGuideForMouse_0346	1	0.025766	0.025647	0.981222	1807	1	-6.9485	0.97423	0.97429	0.998506	21821	0	-6.9485
Gpd1l	3	0.025773	0.065294	0.981222	1808	2	-4.2044	0.35186	0.45788	0.993246	11293	1	-4.2044
Il11	6	0.025808	0.094994	0.981222	1809	1	2.0601	0.020251	0.073004	0.991122	1315	5	2.0601
Slc7a4	5	0.025844	0.092968	0.981222	1810	2	2.9083	0.061577	0.16504	0.991189	3292	3	2.9083
Atf6b	4	0.025878	0.080837	0.981222	1811	4	-2.4411	0.97412	0.97402	0.998506	21816	0	-2.4411
Gxylt2	4	0.025878	0.080837	0.981222	1812	4	-1.787	0.97412	0.97402	0.998506	21814	0	-1.787
Zmynd19	4	0.025878	0.080837	0.981222	1813	4	-1.9911	0.97412	0.97402	0.998506	21818	0	-1.9911
Trpv1	4	0.025878	0.080837	0.981222	1814	4	-1.3967	0.97412	0.97402	0.998506	21811	0	-1.3967
Mrpl39	4	0.025878	0.080837	0.981222	1815	4	-2.9267	0.97412	0.97402	0.998506	21817	0	-2.9267
Prdm8	4	0.025878	0.080837	0.981222	1816	4	-1.8646	0.97412	0.97402	0.998506	21812	0	-1.8646
Sc5d	5	0.02588	0.093053	0.981222	1817	3	-1.8676	0.42122	0.58149	0.997612	12587	2	-1.8676
Szrd1	6	0.025894	0.095233	0.981222	1818	5	-1.8491	0.95877	0.95883	0.998506	21448	0	-1.8491
Tmem150b	5	0.025895	0.093088	0.981222	1819	2	-0.23301	0.39666	0.56119	0.996491	12121	1	-0.23301
L1cam	4	0.025906	0.08092	0.981222	1820	2	-1.2745	0.90221	0.90196	0.998038	20212	0	-1.2745
Rps27l	4	0.025937	0.081015	0.981222	1821	3	-3.2006	0.44961	0.59622	0.997612	13070	1	-3.2006
Dmgdh	5	0.025964	0.093255	0.981222	1822	3	-3.1553	0.034331	0.1015	0.991122	2101	1	-3.1553
Anapc7	5	0.025973	0.093276	0.981222	1823	4	-2.3766	0.36198	0.53231	0.994489	11500	1	-2.3766
Vmn1r86	4	0.026002	0.081174	0.981222	1824	4	-4.0208	0.96712	0.96701	0.998506	21657	0	-4.0208
Ccdc107	3	0.026024	0.065882	0.981222	1825	3	-2.7611	0.97398	0.97408	0.998506	21808	0	-2.7611
Fbxo36	2	0.026029	0.047968	0.981222	1826	2	-3.4718	0.97397	0.97401	0.998506	21807	0	-3.4718
Azi1	4	0.026033	0.081244	0.981222	1827	4	-3.3802	0.96712	0.96701	0.998506	21689	0	-3.3802
Dpp4	5	0.026074	0.093523	0.981222	1828	4	-3.1075	0.92662	0.92684	0.998038	20694	0	-3.1075
Fancd2	6	0.026224	0.096198	0.981222	1829	5	-2.1282	0.97345	0.97336	0.998506	21793	0	-2.1282
BC029214	5	0.026247	0.093951	0.981222	1830	3	-0.48483	0.54856	0.69046	0.997612	14585	1	-0.48483
Eddm3b	4	0.026331	0.082056	0.981222	1831	4	-2.7012	0.97367	0.97359	0.998506	21800	0	-2.7012
Myl10	4	0.02635	0.082115	0.981222	1832	3	-0.61536	0.71145	0.73283	0.997612	16929	1	-0.61536
Olfr312	5	0.026359	0.094208	0.981222	1833	4	-2.3059	0.61469	0.73285	0.997612	15583	1	-2.3059
mmu-mir-181a-2	4	0.026375	0.082175	0.981222	1834	4	-2.751	0.97362	0.97354	0.998506	21799	0	-2.751
Mad2l1	4	0.02638	0.082191	0.981222	1835	4	-1.9853	0.97362	0.97354	0.998506	21798	0	-1.9853
Smco3	6	0.026393	0.096682	0.981222	1836	4	-3.3364	0.36528	0.58146	0.997612	11566	2	-3.3364
Samd10	5	0.026424	0.094368	0.981222	1837	4	-3.4546	0.34018	0.51454	0.993246	11050	1	-3.4546
Fkrp	5	0.026424	0.094368	0.981222	1838	3	-3.4546	0.57561	0.7144	0.997612	15055	1	-3.4546
Ergic1	5	0.026424	0.094368	0.981222	1839	3	-3.4546	0.66442	0.75209	0.998038	16279	1	-3.4546
Pitpnb	5	0.026464	0.094464	0.981222	1840	4	-2.2209	0.91279	0.91277	0.998038	20442	0	-2.2209
Mpo	4	0.026464	0.082424	0.981222	1841	4	-1.7452	0.97354	0.97345	0.998506	21797	0	-1.7452
Atf2	5	0.026474	0.094487	0.981222	1842	3	-1.4634	0.34067	0.51496	0.993246	11059	2	-1.4634
Arhgef15	6	0.026501	0.097006	0.981222	1843	3	-2.2123	0.62438	0.75854	0.998038	15721	2	-2.2123
Znrd1	4	0.026507	0.082532	0.981222	1844	4	-1.6898	0.97349	0.97341	0.998506	21795	0	-1.6898
Eml1	6	0.026533	0.097101	0.981222	1845	2	0.30407	0.30903	0.51766	0.993246	10394	3	0.30407
Parl	5	0.026534	0.094639	0.981222	1846	4	-2.3781	0.93709	0.93736	0.998506	20990	0	-2.3781
Tmem161b	4	0.026552	0.082667	0.981222	1847	3	-2.1772	0.69159	0.71984	0.997612	16664	1	-2.1772
Zfp64	5	0.026563	0.094704	0.981222	1848	3	-0.52754	0.72648	0.77985	0.998038	17126	1	-0.52754
mmu-mir-871	4	0.026583	0.082753	0.981222	1849	3	-3.0742	0.94723	0.94721	0.998506	21209	0	-3.0742
Krt6a	4	0.026586	0.082764	0.981222	1850	4	-1.5432	0.97341	0.97333	0.998506	21791	0	-1.5432
Cmklr1	6	0.026593	0.097276	0.981222	1851	5	-2.7365	0.77911	0.84024	0.998038	17911	1	-2.7365
Hs6st1	5	0.0266	0.094791	0.981222	1852	3	-2.3512	0.35983	0.53053	0.994171	11452	1	-2.3512
Lypd1	3	0.026607	0.067284	0.981222	1853	3	-2.8528	0.90244	0.90256	0.998038	20221	0	-2.8528
2700029M09Rik	4	0.026657	0.082968	0.981222	1854	2	-2.7303	0.63383	0.68509	0.997612	15830	1	-2.7303
Gm128	4	0.026673	0.08301	0.981222	1855	3	-1.9326	0.92966	0.92946	0.998038	20781	0	-1.9326
Oprm1	6	0.026726	0.097678	0.981222	1856	5	-2.6657	0.98134	0.98124	0.998506	21984	0	-2.6657
Upk2	4	0.026743	0.083202	0.981222	1857	3	-4.155	0.76427	0.77165	0.998038	17678	1	-4.155
Arr3	3	0.026758	0.067623	0.981222	1858	2	-2.292	0.37316	0.46992	0.993246	11710	1	-2.292
Arnt2	4	0.026794	0.083345	0.981222	1859	2	-2.1757	0.8604	0.86009	0.998038	19305	0	-2.1757
Zfp653	5	0.026801	0.09528	0.981222	1860	3	-3.1553	0.33495	0.51027	0.993246	10938	2	-3.1553
Ryr2	5	0.026805	0.09529	0.981222	1861	2	-0.52546	0.28467	0.46947	0.993246	9872	2	-0.52546
mmu-mir-466b-1	3	0.026818	0.067748	0.981222	1862	3	-3.2915	0.97318	0.97329	0.998506	21787	0	-3.2915
Olfr1385	5	0.026854	0.095408	0.981222	1863	4	-2.2585	0.76053	0.79723	0.998038	17628	1	-2.2585
Ncf4	5	0.026919	0.095566	0.981222	1864	3	-3.9132	0.85128	0.85558	0.998038	19144	1	-3.9132
St6galnac6	4	0.026964	0.083807	0.981222	1865	3	-3.5929	0.82167	0.82148	0.998038	18639	1	-3.5929
Vmn1r37	2	0.026976	0.049659	0.981222	1866	2	-4.0964	0.83077	0.83057	0.998038	18791	0	-4.0964
Olfr483	5	0.027017	0.095805	0.981222	1867	4	-3.0189	0.72929	0.78116	0.998038	17167	1	-3.0189
Lag3	4	0.027036	0.084004	0.981222	1868	2	-2.5764	0.2747	0.41795	0.993246	9644	1	-2.5764
Btbd7	4	0.027036	0.084004	0.981222	1869	2	-1.0533	0.47105	0.60519	0.997612	13370	1	-1.0533
2310057M21Rik	5	0.027053	0.095889	0.981222	1870	1	2.7782	0.014966	0.050076	0.991122	1029	4	2.7782
Slitrk6	6	0.027076	0.098726	0.981222	1871	2	-0.3208	0.87061	0.88421	0.998038	19591	1	-0.3208
Myl9	5	0.027081	0.095955	0.981222	1872	4	-2.9243	0.74107	0.78701	0.998038	17347	1	-2.9243
mmu-mir-7647	2	0.027098	0.049852	0.981222	1873	2	-4.9912	0.93832	0.93848	0.998506	21040	0	-4.9912
Sorbs2	6	0.027136	0.098897	0.981222	1874	1	2.6322	0.019721	0.071321	0.991122	1281	5	2.6322
Ubtf	4	0.027149	0.084309	0.981222	1875	4	-2.1209	0.97285	0.97277	0.998506	21782	0	-2.1209
AI462493	4	0.027154	0.084322	0.981222	1876	4	-2.631	0.97285	0.97277	0.998506	21781	0	-2.631
Ap2a2	4	0.027157	0.084336	0.981222	1877	1	1.7783	0.077632	0.17439	0.991189	3948	2	1.7783
Trpm6	4	0.027205	0.084477	0.981222	1878	3	-3.8378	0.69159	0.71984	0.997612	16662	1	-3.8378
Rabggtb	2	0.02723	0.050086	0.981222	1879	2	-3.6278	0.97277	0.97279	0.998506	21778	0	-3.6278
Cep164	5	0.027264	0.09638	0.981222	1880	4	-3.8826	0.55522	0.69642	0.997612	14690	1	-3.8826
NonTargetingControlGuideForMouse_0133	1	0.027279	0.027168	0.981222	1881	1	-6.0192	0.97272	0.97274	0.998506	21774	0	-6.0192
Caskin1	6	0.0273	0.099378	0.981222	1882	4	-2.4878	0.64173	0.77155	0.998038	15953	2	-2.4878
Tbx4	6	0.0273	0.099378	0.981222	1883	5	-3.4731	0.74943	0.8293	0.998038	17464	1	-3.4731
Klhdc1	6	0.0273	0.099378	0.981222	1884	5	-2.7899	0.20078	0.38966	0.993201	7777	1	-2.7899
Emp2	6	0.0273	0.099378	0.981222	1885	4	-2.9805	0.079514	0.2066	0.993201	4010	2	-2.9805
Cenpu	6	0.0273	0.099378	0.981222	1886	4	-2.7568	0.44209	0.63104	0.997612	12936	2	-2.7568
Ftsj3	5	0.027405	0.096699	0.981222	1887	2	0.93503	0.1241	0.26368	0.993201	5632	3	0.93503
Aptx	4	0.02746	0.08518	0.981222	1888	4	-3.9109	0.95289	0.95275	0.998506	21327	0	-3.9109
Trmu	5	0.027465	0.096835	0.981222	1889	3	-4.0004	0.43763	0.59508	0.997612	12849	2	-4.0004
Egfl6	5	0.027483	0.096878	0.981222	1890	4	-3.9423	0.2074	0.3856	0.993201	7948	1	-3.9423
Entpd4	4	0.02752	0.085341	0.981222	1891	2	-0.84739	0.5929	0.66273	0.997612	15287	1	-0.84739
Ankmy2	6	0.027539	0.10008	0.981222	1892	3	-0.15898	0.055096	0.15548	0.991189	3054	3	-0.15898
Ccbl1	6	0.027539	0.10008	0.981222	1893	4	-2.5705	0.51744	0.68169	0.997612	14071	1	-2.5705
Frmd4b	5	0.027556	0.097048	0.981222	1894	2	0.75456	0.27371	0.46068	0.993246	9623	2	0.75456
Fosb	5	0.027593	0.09713	0.981222	1895	4	-2.2937	0.86268	0.86488	0.998038	19340	1	-2.2937
Pla2g2a	5	0.027657	0.097278	0.981222	1896	3	-0.56351	0.051275	0.14333	0.991189	2888	1	-0.56351
Maf1	4	0.027659	0.085735	0.981222	1897	2	-2.5773	0.89061	0.89041	0.998038	19944	0	-2.5773
Ttc38	5	0.027672	0.097316	0.981222	1898	3	-1.73	0.49348	0.64243	0.997612	13699	1	-1.73
Rnf149	5	0.027707	0.097394	0.981222	1899	3	-1.8625	0.93709	0.93736	0.998506	20986	0	-1.8625
Spata33	3	0.027728	0.069864	0.981222	1900	1	-0.0027401	0.66425	0.66921	0.997612	16275	1	-0.0027401
Olfr322	4	0.027748	0.085979	0.981222	1901	4	-1.4663	0.97225	0.97217	0.998506	21767	0	-1.4663
Cenpk	6	0.027761	0.10071	0.981222	1902	4	-1.6907	0.93426	0.93431	0.998506	20944	0	-1.6907
Clec4b1	4	0.027773	0.086058	0.981222	1903	2	-1.1947	0.1922	0.33358	0.993201	7542	2	-1.1947
Itk	4	0.027773	0.086058	0.981222	1904	3	-3.2462	0.92966	0.92946	0.998038	20787	0	-3.2462
Syt17	4	0.027773	0.086058	0.981222	1905	2	-2.0966	0.047204	0.11607	0.991122	2699	1	-2.0966
Ceacam11	3	0.027789	0.069996	0.981222	1906	3	-2.4385	0.91168	0.91177	0.998038	20423	0	-2.4385
Tmem221	5	0.027793	0.097583	0.981222	1907	2	-0.52546	0.13645	0.28246	0.993201	5995	2	-0.52546
Trappc3l	6	0.0278	0.10082	0.981222	1908	4	-1.8676	0.026472	0.090986	0.991122	1655	2	-1.8676
Clcn5	5	0.027828	0.097677	0.981222	1909	4	-2.9914	0.94425	0.94446	0.998506	21152	0	-2.9914
Cyp2t4	5	0.027833	0.097688	0.981222	1910	2	1.0604	0.21024	0.38961	0.993201	8027	3	1.0604
Ggct	5	0.027856	0.097742	0.981222	1911	4	-3.415	0.45763	0.61193	0.997612	13176	1	-3.415
Specc1l	5	0.027856	0.097742	0.981222	1912	4	-3.415	0.93227	0.93256	0.998506	20913	0	-3.415
Gprc5b	5	0.027856	0.097742	0.981222	1913	4	-3.415	0.96377	0.96396	0.998506	21526	0	-3.415
Adamts9	6	0.027891	0.10107	0.981222	1914	4	-2.4121	0.2867	0.49175	0.993246	9916	2	-2.4121
Med6	4	0.027898	0.086393	0.981222	1915	3	-3.3843	0.43461	0.5815	0.997612	12795	1	-3.3843
Slc1a3	4	0.027898	0.086393	0.981222	1916	3	-3.6066	0.72172	0.7399	0.998038	17052	1	-3.6066
Tex19.1	5	0.027957	0.098002	0.981222	1917	2	0.49519	0.49003	0.6394	0.997612	13665	2	0.49519
Fbxw28	3	0.027971	0.070417	0.981222	1918	1	0.16388	0.79391	0.79372	0.998038	18154	0	0.16388
Rufy3	6	0.027981	0.10133	0.981222	1919	2	1.4976	0.10345	0.2544	0.993201	4895	3	1.4976
Olfr885	4	0.027994	0.08666	0.981222	1920	4	-3.174	0.97084	0.97076	0.998506	21734	0	-3.174
mmu-mir-5623	4	0.028004	0.086687	0.981222	1921	3	-2.175	0.94012	0.94001	0.998506	21058	0	-2.175
Cdc27	3	0.028026	0.070555	0.981222	1922	2	-3.9635	0.051173	0.11777	0.991122	2879	1	-3.9635
Lrrc1	3	0.028038	0.070581	0.981222	1923	3	-4.1092	0.97196	0.97207	0.998506	21759	0	-4.1092
Olfr1215	3	0.028038	0.070581	0.981222	1924	3	-2.7671	0.97196	0.97207	0.998506	21758	0	-2.7671
Trpc4ap	3	0.028038	0.070581	0.981222	1925	3	-3.0827	0.97196	0.97207	0.998506	21756	0	-3.0827
Shoc2	3	0.028038	0.070581	0.981222	1926	3	-3.2024	0.97196	0.97207	0.998506	21755	0	-3.2024
Ppil2	3	0.028038	0.070581	0.981222	1927	3	-1.8625	0.97196	0.97207	0.998506	21760	0	-1.8625
Ooep	5	0.02806	0.098262	0.981222	1928	2	1.0813	0.20556	0.38301	0.993201	7902	2	1.0813
Crabp1	3	0.028062	0.070638	0.981222	1929	1	0.2203	0.72189	0.7219	0.997612	17053	1	0.2203
1700003F12Rik	3	0.028092	0.070703	0.981222	1930	1	-0.52546	0.20961	0.32477	0.993201	8003	1	-0.52546
Prok1	6	0.028102	0.10169	0.981222	1931	3	-0.19479	0.24927	0.44763	0.993246	9045	3	-0.19479
Itgad	3	0.028122	0.070774	0.981222	1932	2	-1.023	0.30609	0.43298	0.993246	10321	1	-1.023
Prelp	5	0.02816	0.098515	0.981222	1933	3	-2.0989	0.30395	0.48502	0.993246	10263	2	-2.0989
Doxl2	4	0.028165	0.08713	0.981222	1934	3	-2.0894	0.70065	0.72559	0.997612	16792	1	-2.0894
Ormdl1	6	0.028172	0.10191	0.981222	1935	4	-1.8579	0.091017	0.22988	0.993201	4423	2	-1.8579
Ptx3	6	0.028172	0.10191	0.981222	1936	2	-0.20152	0.59784	0.73892	0.998038	15350	2	-0.20152
Zwilch	5	0.028181	0.098561	0.981222	1937	2	-0.52546	0.72481	0.77905	0.998038	17103	1	-0.52546
Rasgrp1	4	0.028185	0.08719	0.981222	1938	2	-0.10186	0.044353	0.11056	0.991122	2575	2	-0.10186
Tectb	5	0.028196	0.098602	0.981222	1939	4	-3.927	0.2945	0.47741	0.993246	10072	1	-3.927
Sgk2	5	0.028309	0.098867	0.981222	1940	3	-3.9972	0.14548	0.29598	0.993201	6265	1	-3.9972
Lrig3	6	0.028313	0.10232	0.981222	1941	2	0.12461	0.51413	0.67942	0.997612	14008	2	0.12461
Tmem225	5	0.028332	0.098915	0.981222	1942	4	-2.3438	0.83795	0.8455	0.998038	18916	1	-2.3438
Elavl1	4	0.028356	0.087666	0.981222	1943	3	-2.8357	0.84644	0.84608	0.998038	19064	0	-2.8357
Il20rb	5	0.028361	0.098983	0.981222	1944	3	-3.9157	0.12423	0.26388	0.993201	5640	2	-3.9157
Pdxp	2	0.028376	0.052095	0.981222	1945	2	-4.1445	0.86274	0.86282	0.998038	19347	0	-4.1445
4930451C15Rik	4	0.028403	0.087795	0.981222	1946	3	-2.9043	0.44673	0.59395	0.997612	13022	1	-2.9043
A830080D01Rik	5	0.028412	0.099093	0.981222	1947	2	2.4719	0.072394	0.1826	0.991189	3726	3	2.4719
Uhrf1bp1l	6	0.028463	0.10277	0.981222	1948	3	-0.27457	0.12402	0.2935	0.993201	5630	2	-0.27457
Qpctl	3	0.028486	0.071629	0.981222	1949	2	-1.0288	0.86341	0.8634	0.998038	19395	0	-1.0288
Bphl	5	0.028487	0.099263	0.981222	1950	4	-3.0703	0.19005	0.36097	0.993201	7485	1	-3.0703
Mfsd12	4	0.028503	0.088072	0.981222	1951	2	-2.6915	0.80955	0.81006	0.998038	18405	1	-2.6915
Olfr676	5	0.028518	0.099339	0.981222	1952	3	-3.0699	0.63797	0.7416	0.998038	15890	1	-3.0699
Ripk3	6	0.028524	0.10293	0.981222	1953	2	0.2761	0.063726	0.17396	0.991189	3396	2	0.2761
mmu-mir-6406	4	0.028527	0.088146	0.981222	1954	3	-1.7388	0.75806	0.76674	0.998038	17587	1	-1.7388
Erp44	4	0.028546	0.088192	0.981222	1955	4	-2.1027	0.97145	0.97139	0.998506	21748	0	-2.1027
Gm11757	4	0.028552	0.088204	0.981222	1956	4	-2.685	0.97145	0.97139	0.998506	21747	0	-2.685
Fer1l4	5	0.028613	0.09956	0.981222	1957	3	-2.1748	0.21447	0.39546	0.993201	8140	1	-2.1748
Gja4	4	0.028623	0.088394	0.981222	1958	2	-1.8661	0.25542	0.39827	0.993246	9214	2	-1.8661
Amer3	4	0.028623	0.088394	0.981222	1959	3	-2.8504	0.34702	0.4917	0.993246	11179	1	-2.8504
Parp2	6	0.028628	0.10324	0.981222	1960	4	-2.7548	0.84747	0.8712	0.998038	19087	1	-2.7548
Slc25a40	5	0.028638	0.099627	0.981222	1961	4	-4.2637	0.20183	0.37776	0.993201	7804	1	-4.2637
Olfr1105	6	0.028644	0.1033	0.981222	1962	2	1.7185	0.10893	0.26496	0.993201	5109	4	1.7185
Rad51ap1	5	0.028675	0.099716	0.981222	1963	4	-3.702	0.15016	0.30301	0.993201	6403	1	-3.702
Fbxw22	5	0.028686	0.099742	0.981222	1964	3	-3.8703	0.50629	0.65351	0.997612	13888	2	-3.8703
Defb36	4	0.028689	0.088598	0.981222	1965	3	-3.3961	0.34234	0.48692	0.993246	11093	1	-3.3961
Krtap3-1	6	0.028705	0.10347	0.981222	1966	1	0.070275	0.17807	0.36167	0.993201	7178	2	0.070275
Olfr152	6	0.028705	0.10348	0.981222	1967	3	-1.6042	0.35367	0.56839	0.996491	11338	2	-1.6042
4930407I10Rik	4	0.028706	0.088641	0.981222	1968	3	-3.8658	0.92966	0.92946	0.998038	20820	0	-3.8658
Snx27	5	0.028743	0.099862	0.981222	1969	4	-1.8625	0.77195	0.80349	0.998038	17786	1	-1.8625
Csf3r	5	0.028743	0.099862	0.981222	1970	4	-2.384	0.59424	0.72535	0.997612	15308	1	-2.384
Aass	5	0.028743	0.099862	0.981222	1971	4	-2.7919	0.92375	0.92396	0.998038	20651	0	-2.7919
Lman2l	5	0.028764	0.099918	0.981222	1972	2	1.1127	0.22823	0.41468	0.993246	8514	3	1.1127
Gm19402	4	0.028773	0.088834	0.981222	1973	4	-2.3255	0.97123	0.97115	0.998506	21741	0	-2.3255
Cyp24a1	5	0.028781	0.099958	0.981222	1974	2	0.15983	0.085791	0.20414	0.993201	4239	2	0.15983
Hgsnat	6	0.028782	0.10369	0.981222	1975	5	-3.3674	0.22264	0.41608	0.993246	8370	1	-3.3674
Arrb2	4	0.028789	0.08888	0.981222	1976	2	-0.1136	0.84579	0.84542	0.998038	19054	0	-0.1136
Nova1	5	0.028814	0.10003	0.981222	1977	2	-0.1196	0.11478	0.24955	0.993201	5283	2	-0.1196
Kctd8	4	0.028888	0.089136	0.981222	1978	4	-1.9917	0.97111	0.97104	0.998506	21739	0	-1.9917
Esm1	6	0.028949	0.10416	0.981222	1979	5	-2.2915	0.83094	0.86267	0.998038	18793	1	-2.2915
Olfr207	6	0.028949	0.10416	0.981222	1980	5	-2.419	0.79987	0.84868	0.998038	18250	1	-2.419
Ciz1	6	0.028949	0.10416	0.981222	1981	5	-1.7003	0.9257	0.92584	0.998038	20684	1	-1.7003
Btnl4	6	0.028949	0.10416	0.981222	1982	5	-2.6512	0.98134	0.98124	0.998506	22012	0	-2.6512
P2ry12	6	0.028949	0.10416	0.981222	1983	5	-2.4574	0.9873	0.98723	0.999001	22135	0	-2.4574
Osmr	6	0.028949	0.10416	0.981222	1984	5	-2.0244	0.57574	0.72276	0.997612	15058	1	-2.0244
Olfr641	6	0.028949	0.10416	0.981222	1985	5	-2.2862	0.95499	0.95503	0.998506	21366	0	-2.2862
Cd68	6	0.028949	0.10416	0.981222	1986	5	-2.4608	0.59869	0.73955	0.998038	15376	1	-2.4608
Agxt2	6	0.028949	0.10416	0.981222	1987	5	-2.0288	0.022298	0.079538	0.991122	1428	1	-2.0288
Chchd7	6	0.028949	0.10416	0.981222	1988	5	-1.8492	0.19165	0.37843	0.993201	7529	1	-1.8492
Olfr479	5	0.028965	0.10041	0.981222	1989	1	3.4647	0.027801	0.084668	0.991122	1727	3	3.4647
Ghrl	5	0.029007	0.10051	0.981222	1990	3	-3	0.1206	0.2584	0.993201	5494	2	-3
Was	4	0.029026	0.089501	0.981222	1991	4	-2.1225	0.97097	0.9709	0.998506	21736	0	-2.1225
Rab14	4	0.029051	0.08956	0.981222	1992	1	1.2753	0.19026	0.33156	0.993201	7493	2	1.2753
Zmym2	5	0.029072	0.10066	0.981222	1993	3	-3.2915	0.84767	0.85274	0.998038	19093	1	-3.2915
Gm766	5	0.02909	0.10071	0.981222	1994	2	-0.52546	0.0069302	0.027232	0.991122	506	2	-0.52546
Olfr1391	5	0.02909	0.10071	0.981222	1995	2	0.9561	0.3941	0.55907	0.996491	12076	2	0.9561
1700123I01Rik	4	0.029091	0.089679	0.981222	1996	2	-2.6768	0.56263	0.64731	0.997612	14825	1	-2.6768
Neu1	6	0.029096	0.10458	0.981222	1997	2	0.48314	0.63878	0.76934	0.998038	15905	2	0.48314
Olfr689	5	0.029111	0.10075	0.981222	1998	4	-3.0373	0.7322	0.78257	0.998038	17193	1	-3.0373
Henmt1	3	0.029114	0.073099	0.981222	1999	2	-4.2381	0.027259	0.068788	0.991122	1692	1	-4.2381
[truncated: 20,408 more rows]

## Sheet: Sheet2
id	num	neg|score	neg|p-value	neg|fdr	neg|rank	neg|goodsgrna	neg|lfc	pos|score	pos|p-value	pos|fdr	pos|rank	pos|goodsgrna	pos|lfc
Gramd1b	4	2.1503e-05	8.0703e-05	0.620551	1	3	-1.4568	0.31258	0.45382	0.993617	10224	1	-1.4568
Wwc2	5	5.1043e-05	0.00022973	0.620551	2	4	-7.2749	0.4901	0.63701	0.993617	13417	1	-7.2749
Taf13	4	5.9696e-05	0.00022265	0.620551	3	4	-4.5593	0.96377	0.96377	0.998664	21570	0	-4.5593
Tmem167b	5	7.4861e-05	0.00033939	0.620551	4	4	-6.8289	0.79487	0.81187	0.993617	18088	1	-6.8289
Plod2	5	8.2072e-05	0.00037389	0.620551	5	4	-7.1481	0.8444	0.84777	0.994627	19070	1	-7.1481
Naaladl1	6	8.2263e-05	0.00044464	0.620551	6	5	-4.6839	0.6676	0.7911	0.993617	16079	1	-4.6839
Olfr54	3	8.864e-05	0.00026112	0.620551	7	3	-7.8818	0.97512	0.97524	0.999259	21829	0	-7.8818
Il18r1	6	9.6759e-05	0.00053043	0.620551	8	4	-3.449	0.85719	0.87189	0.994627	19322	1	-3.449
Dab2	5	9.8894e-05	0.00045392	0.620551	9	5	-4.4466	0.9999	0.99991	0.99991	22390	0	-4.4466
Npbwr1	5	0.00010378	0.00047736	0.620551	10	5	-7.0807	0.98419	0.98428	0.999259	22010	0	-7.0807
Gm382	4	0.00010751	0.00042607	0.620551	11	3	-2.4477	0.28446	0.42448	0.988726	9613	1	-2.4477
Zfp598	4	0.00012209	0.00047869	0.620551	12	4	-7.06	0.98798	0.98805	0.999259	22100	0	-7.06
Sdpr	6	0.0001281	0.00069979	0.620551	13	6	-2.6975	0.99987	0.99988	0.99991	22389	0	-2.6975
Pcnx	4	0.0001404	0.00055298	0.620551	14	4	-4.82	0.99986	0.99985	0.99991	22388	0	-4.82
Tmem165	5	0.00014072	0.00065026	0.620551	15	5	-3.423	0.99986	0.99987	0.99991	22387	0	-3.423
Mocs2	6	0.00014296	0.00077673	0.620551	16	4	-5.8978	0.030834	0.098728	0.983316	1837	2	-5.8978
Evi5l	4	0.0001462	0.0005773	0.620551	17	4	-6.7146	0.99936	0.99935	0.99991	22372	0	-6.7146
Nlrp14	4	0.00015499	0.00060825	0.620551	18	4	-6.4291	0.99985	0.99984	0.99991	22386	0	-6.4291
Camk1d	4	0.00016812	0.00065513	0.620551	19	4	-5.5637	0.99983	0.99982	0.99991	22385	0	-5.5637
Olfr457	6	0.00017695	0.000966	0.620551	20	5	-5.1132	0.70918	0.80618	0.993617	16718	1	-5.1132
Rnf157	3	0.00017739	0.00051981	0.620551	21	2	-1.0838	0.05525	0.12012	0.983316	2941	1	-1.0838
Smpd2	4	0.00018013	0.00070289	0.620551	22	4	-5.8392	0.99659	0.9966	0.999452	22323	0	-5.8392
Rcn2	6	0.000187	0.0010255	0.620551	23	6	-4.1663	0.99981	0.99981	0.99991	22384	0	-4.1663
Prox1	5	0.00018814	0.00088242	0.620551	24	3	-2.4537	0.37481	0.53701	0.993617	11452	2	-2.4537
Taar8b	5	0.00019027	0.00089038	0.620551	25	5	-1.0013	0.98419	0.98428	0.999259	22002	0	-1.0013
Cpxm2	5	0.00020932	0.00098678	0.620551	26	2	2.706	0.032293	0.09598	0.983316	1918	3	2.706
NonTargetingControlGuideForMouse_0918	1	0.00020965	0.00021115	0.620551	27	1	-9.3599	0.99979	0.99981	0.99991	22383	0	-9.3599
Slc43a2	3	0.00021493	0.00062462	0.620551	28	3	-7.6632	0.99279	0.9929	0.999259	22238	0	-7.6632
Grin2a	4	0.00021867	0.00085191	0.620551	29	3	-6.5569	0.94093	0.94087	0.997515	21045	0	-6.5569
Ccdc130	3	0.00022822	0.00066795	0.620551	30	3	-5.9615	0.99977	0.99978	0.99991	22382	0	-5.9615
Olfr319	6	0.00024594	0.001322	0.712541	31	4	-5.4873	0.17671	0.35454	0.98715	6959	2	-5.4873
mmu-mir-3079	4	0.00025875	0.001	0.620551	32	3	-4.3903	0.035283	0.090989	0.983316	2056	1	-4.3903
Krtap4-8	4	0.00026212	0.0010098	0.620551	33	2	-2.4601	0.17425	0.30877	0.98715	6890	2	-2.4601
Usp53	5	0.00026462	0.0012322	0.707413	34	5	-4.1891	0.99974	0.99974	0.99991	22381	0	-4.1891
Lpar1	3	0.00027414	0.00079133	0.620551	35	1	1.8217	0.13073	0.22165	0.984931	5721	2	1.8217
Uvrag	5	0.00029008	0.0013503	0.712541	36	5	-4.4753	0.99971	0.99971	0.99991	22380	0	-4.4753
AI118078	6	0.00029025	0.001563	0.716075	37	3	-0.87175	0.45343	0.63065	0.993617	12805	1	-0.87175
Olfr980	6	0.00029927	0.0016059	0.716075	38	6	-4.8947	0.99954	0.99955	0.99991	22375	0	-4.8947
Slc35a5	5	0.00030093	0.0014042	0.712541	39	5	-3.6358	0.9997	0.9997	0.99991	22379	0	-3.6358
Sp3	5	0.00034368	0.001593	0.716075	40	2	-0.64135	0.75362	0.78676	0.993617	17388	1	-0.64135
9130401M01Rik	5	0.00036304	0.0016766	0.721915	41	5	-5.1841	0.99068	0.99072	0.999259	22189	0	-5.1841
Tgfb2	4	0.00036767	0.001414	0.712541	42	4	-3.6023	0.99963	0.99962	0.99991	22378	0	-3.6023
Aldh3a2	5	0.00037418	0.001727	0.729591	43	3	-6.0443	0.16569	0.32423	0.98715	6689	1	-6.0443
Cd93	3	0.00038053	0.0011084	0.653075	44	2	-7.5168	0.67533	0.67703	0.993617	16208	1	-7.5168
Cib4	5	0.00040311	0.0018513	0.731892	45	1	2.2053	0.087504	0.20329	0.983316	4204	3	2.2053
Vmn1r81	5	0.00040546	0.0018632	0.731892	46	5	-4.7297	0.99959	0.99959	0.99991	22377	0	-4.7297
Ppm1b	4	0.00040665	0.0015524	0.716075	47	3	-6.4279	0.83871	0.8387	0.993617	18911	0	-6.4279
Dnajc7	4	0.00040849	0.001559	0.716075	48	3	-4.6841	0.34022	0.48277	0.993617	10792	1	-4.6841
Kdm4d	6	0.00041923	0.0022241	0.766413	49	3	1.5405	0.01911	0.069273	0.983316	1235	3	1.5405
Ddt	5	0.00042092	0.0019433	0.750171	50	5	-5.4004	0.99671	0.99671	0.999452	22328	0	-5.4004
1700040L02Rik	5	0.00043354	0.0020016	0.759607	51	5	-3.1939	0.99957	0.99957	0.99991	22376	0	-3.1939
mmu-mir-6537	3	0.00047434	0.0013883	0.712541	52	2	-7.4629	0.22506	0.34324	0.98715	8335	1	-7.4629
Rbbp8	5	0.00048236	0.002225	0.766413	53	3	-6.4556	0.25661	0.43735	0.991501	9062	2	-6.4556
Ear10	2	0.00048376	0.00094698	0.620551	54	1	-3.6024	0.41907	0.43046	0.989717	12300	1	-3.6024
Olfr1218	6	0.00052627	0.0027534	0.827189	55	4	-3.7121	0.21205	0.39897	0.988138	7956	2	-3.7121
Cd207	5	0.0005432	0.0025027	0.800495	56	4	-5.7304	0.36798	0.53113	0.993617	11324	1	-5.7304
mmu-mir-6908	4	0.00055273	0.0020702	0.765969	57	3	-4.4763	0.79144	0.79262	0.993617	18044	1	-4.4763
Camkk1	4	0.00056378	0.002121	0.765969	58	4	-6.1869	0.99899	0.99898	0.99991	22364	0	-6.1869
Mllt6	5	0.00056432	0.0025938	0.81305	59	4	-3.0427	0.95271	0.95287	0.9976	21281	0	-3.0427
Pced1b	3	0.00056434	0.0016311	0.716075	60	3	-1.8688	0.93952	0.93972	0.997515	20975	0	-1.8688
Hadhb	5	0.00057055	0.0026145	0.81305	61	5	-2.5295	0.99943	0.99943	0.99991	22374	0	-2.5295
NonTargetingControlGuideForMouse_0518	1	0.0005967	0.00060427	0.620551	62	1	-8.903	0.9994	0.99944	0.99991	22373	0	-8.903
Rapgef5	3	0.0006103	0.0017606	0.730015	63	2	-7.3955	0.80299	0.80276	0.993617	18272	0	-7.3955
Tmem87a	5	0.00061805	0.0028047	0.827189	64	4	-1.3353	0.89779	0.89787	0.996	20151	0	-1.3353
Zbtb48	6	0.00062066	0.00325	0.876179	65	4	-1.336	0.53713	0.69038	0.993617	14221	2	-1.336
Syap1	5	0.00063556	0.0028852	0.838948	66	2	1.3777	0.15801	0.31286	0.98715	6489	3	1.3777
Wfs1	4	0.00063696	0.0023842	0.796734	67	3	-5.4563	0.85082	0.85078	0.994627	19206	0	-5.4563
Olfr1471	4	0.0006483	0.0024204	0.796957	68	4	-4.8196	0.99935	0.99934	0.99991	22371	0	-4.8196
Qrsl1	4	0.00066379	0.0024713	0.800495	69	3	-6.22	0.56425	0.63891	0.993617	14682	1	-6.22
NonTargetingControlGuideForMouse_0856	1	0.00069347	0.00070333	0.620551	70	1	-9.2412	0.99931	0.99934	0.99991	22370	0	-9.2412
Arl6	5	0.00070351	0.0031952	0.876179	71	5	-4.875	0.9993	0.99931	0.99991	22369	0	-4.875
Dcpp2	4	0.00071315	0.0026588	0.815475	72	2	-3.9577	0.82791	0.82797	0.993617	18735	0	-3.9577
Ano10	5	0.00072551	0.0032871	0.876179	73	3	-1.5867	0.28712	0.46282	0.993617	9664	2	-1.5867
Vmn1r26	2	0.00074171	0.0014321	0.712541	74	2	-6.5747	0.9912	0.99119	0.999259	22204	0	-6.5747
Tbx10	3	0.00075778	0.0021847	0.766413	75	1	0.85525	0.40879	0.48182	0.993617	12099	1	0.85525
Pamr1	5	0.00076825	0.0034609	0.890691	76	4	-2.5034	0.85169	0.85379	0.994627	19221	1	-2.5034
Klhl23	3	0.0007909	0.0022758	0.772052	77	3	-5.5547	0.99921	0.99923	0.99991	22368	0	-5.5547
Slc6a4	4	0.00079537	0.0029422	0.844567	78	2	-1.0316	0.86182	0.86177	0.994627	19390	0	-1.0316
Slc4a5	6	0.00080609	0.0042043	0.97045	79	6	-2.0497	0.99634	0.99638	0.999452	22316	0	-2.0497
Grcc10	6	0.00081948	0.0042786	0.977521	80	5	-4.4962	0.88698	0.89196	0.996	19951	1	-4.4962
Sgsh	5	0.00083296	0.0037386	0.919867	81	3	-1.9256	0.14886	0.29905	0.98715	6232	1	-1.9256
Slc4a1	6	0.0008636	0.0045191	0.980431	82	6	-2.9266	0.99914	0.99915	0.99991	22367	0	-2.9266
Misp	5	0.00087514	0.0039102	0.941393	83	4	-4.5327	0.91283	0.91279	0.996	20399	0	-4.5327
Chmp5	4	0.00088401	0.0032783	0.876179	84	3	-6.0125	0.94093	0.94087	0.997515	21052	0	-6.0125
Alcam	4	0.00092488	0.0034141	0.889535	85	4	-6.2682	0.99811	0.99811	0.999784	22352	0	-6.2682
5830418K08Rik	6	0.00092497	0.0048265	0.980431	86	5	-4.4671	0.18735	0.36801	0.98715	7251	1	-4.4671
Ednra	6	0.00093501	0.0048795	0.980431	87	1	1.5731	0.053699	0.15049	0.983316	2887	4	1.5731
mmu-mir-1192	2	0.00094782	0.0018217	0.731892	88	2	-6.9199	0.99905	0.99905	0.99991	22366	0	-6.9199
mmu-mir-670	3	0.00098362	0.0028078	0.827189	89	2	-6.6919	0.47733	0.52519	0.993617	13196	1	-6.6919
NonTargetingControlGuideForMouse_0156	1	0.00098375	0.00098413	0.620551	90	1	-8.7086	0.99902	0.99904	0.99991	22365	0	-8.7086
Gm5382	4	0.0010103	0.0037152	0.919867	91	3	-5.3548	0.9276	0.92762	0.997515	20768	0	-5.3548
Mrpl1	6	0.00103	0.0053372	0.980431	92	5	-3.553	0.092677	0.23217	0.986974	4414	1	-3.553
Kctd10	6	0.0010379	0.0053805	0.980431	93	3	-2.529	0.29135	0.4955	0.993617	9769	3	-2.529
Klf13	3	0.0010485	0.0030015	0.850671	94	3	-5.0402	0.99895	0.99897	0.99991	22363	0	-5.0402
Rrm2b	6	0.0010639	0.0055026	0.980431	95	5	-2.0355	0.71419	0.80785	0.993617	16783	1	-2.0355
Capn5	5	0.001064	0.0047141	0.980431	96	2	1.2546	0.15162	0.30328	0.98715	6314	3	1.2546
St6galnac1	2	0.0010912	0.0021135	0.765969	97	2	-6.8676	0.99891	0.99891	0.99991	22362	0	-6.8676
Krtap9-5	5	0.0011015	0.0048782	0.980431	98	2	-0.52814	0.042662	0.12225	0.983316	2419	1	-0.52814
Pla2g12a	5	0.0011086	0.0049114	0.980431	99	4	-5.9415	0.92147	0.92162	0.997515	20645	0	-5.9415
Btnl6	5	0.0011167	0.0049419	0.980431	100	4	-5.9336	0.55257	0.69345	0.993617	14471	1	-5.9336
Jkamp	5	0.0011353	0.0050153	0.980431	101	5	-3.6943	0.99886	0.99888	0.99991	22361	0	-3.6943
mmu-mir-147	4	0.0011392	0.0041888	0.97045	102	3	-3.1438	0.83144	0.83153	0.993617	18781	0	-3.1438
Angpt4	5	0.0011504	0.0050816	0.980431	103	4	-4.9904	0.080165	0.19136	0.983316	3938	1	-4.9904
Cactin	5	0.0011552	0.005098	0.980431	104	1	2.05	0.024061	0.074505	0.983316	1495	4	2.05
Vmn2r18	4	0.0011821	0.0043387	0.980431	105	1	0.19944	0.040859	0.10227	0.983316	2328	2	0.19944
Ppp1r13b	4	0.0011943	0.004386	0.980431	106	4	-5.6122	0.97626	0.9764	0.999259	21855	0	-5.6122
Rhpn1	3	0.0012017	0.0034167	0.889535	107	3	-5.627	0.9988	0.99883	0.99991	22360	0	-5.627
Zfp280b	3	0.0012719	0.0036091	0.918261	108	3	-7.1343	0.95907	0.9593	0.998664	21480	0	-7.1343
Epb4.1	3	0.0013057	0.0037041	0.919867	109	2	-2.4385	0.79677	0.79656	0.993617	18157	0	-2.4385
Trmt44	5	0.0013164	0.0058281	0.980431	110	3	-1.469	0.86944	0.86971	0.994627	19543	1	-1.469
Oscar	3	0.0013378	0.0038019	0.925258	111	3	-4.4247	0.99866	0.9987	0.99991	22359	0	-4.4247
Plk1s1	5	0.0013701	0.0060505	0.980431	112	3	-1.0501	0.59507	0.71403	0.993617	15059	1	-1.0501
Vmn1r228	5	0.0013889	0.0061301	0.980431	113	4	-4.1863	0.97088	0.97094	0.999259	21716	0	-4.1863
Pabpc1l	4	0.001397	0.0051055	0.980431	114	2	-2.3786	0.30009	0.44072	0.991777	9942	2	-2.3786
Med21	3	0.0014024	0.0039642	0.944228	115	3	-2.1957	0.95562	0.95587	0.998499	21434	0	-2.1957
Specc1l	4	0.0014034	0.005128	0.980431	116	4	-3.1002	0.9986	0.99858	0.99991	22358	0	-3.1002
Aarsd1	4	0.0014261	0.0052068	0.980431	117	3	-3.9618	0.68862	0.71283	0.993617	16391	1	-3.9618
Pfn3	5	0.0014392	0.0063507	0.980431	118	2	-0.1386	0.49294	0.63958	0.993617	13476	2	-0.1386
Zdhhc13	4	0.0014399	0.0052492	0.980431	119	2	-0.71305	0.86366	0.86366	0.994627	19438	0	-0.71305
Hnrnpf	4	0.0014556	0.0053005	0.980431	120	4	-3.1108	0.99854	0.99853	0.99991	22357	0	-3.1108
Klk1b22	5	0.0014688	0.0064781	0.980431	121	4	-5.2539	0.81564	0.82618	0.993617	18496	1	-5.2539
Entpd3	5	0.001473	0.0064945	0.980431	122	4	-4.7581	0.87256	0.87266	0.994627	19595	1	-4.7581
Zfp945	4	0.0015258	0.0055473	0.980431	123	2	1.1443	0.01881	0.056648	0.983316	1220	2	1.1443
Lgi1	5	0.0015442	0.0067983	0.980431	124	3	-4.9459	0.82455	0.8325	0.993617	18672	1	-4.9459
Adipoq	4	0.0015534	0.0056401	0.980431	125	2	-3.8044	0.71853	0.73361	0.993617	16851	1	-3.8044
Mmp3	4	0.001562	0.0056689	0.980431	126	3	-5.5633	0.18287	0.31784	0.98715	7147	1	-5.5633
Tns4	4	0.0015623	0.0056693	0.980431	127	4	-4.7554	0.99844	0.99843	0.99991	22356	0	-4.7554
Odf3	5	0.0015645	0.0068686	0.980431	128	3	-5.6711	0.37229	0.53482	0.993617	11402	2	-5.6711
Rpl10l	6	0.0015826	0.0080369	0.980431	129	6	-1.5376	0.99842	0.99842	0.99991	22355	0	-1.5376
Reck	4	0.0015964	0.0057883	0.980431	130	2	-2.1808	0.088762	0.19446	0.983316	4262	2	-2.1808
mmu-mir-6413	4	0.0016117	0.0058453	0.980431	131	3	-4.3702	0.3533	0.49651	0.993617	11045	1	-4.3702
Erlec1	6	0.0016354	0.0082827	0.980431	132	5	-4.4086	0.17234	0.34899	0.98715	6846	1	-4.4086
Ercc6	4	0.0016408	0.0059541	0.980431	133	3	-5.4414	0.41428	0.56035	0.993617	12213	1	-5.4414
Gm973	5	0.0016663	0.007313	0.980431	134	3	-2.9034	0.71592	0.76671	0.993617	16805	1	-2.9034
Olfr552	6	0.001675	0.0084879	0.980431	135	6	-2.4529	0.99833	0.99833	0.99991	22354	0	-2.4529
Ltb4r1	5	0.0017055	0.0074784	0.980431	136	3	-5.5957	0.88551	0.88558	0.995588	19929	0	-5.5957
Slc7a7	5	0.0017609	0.0077101	0.980431	137	4	-1.6422	0.92157	0.9217	0.997515	20647	0	-1.6422
Chil6	4	0.0017835	0.0064339	0.980431	138	2	-0.98559	0.1133	0.23856	0.986979	5199	2	-0.98559
Susd3	3	0.0018104	0.0051059	0.980431	139	3	-6.9754	0.92827	0.92842	0.997515	20790	0	-6.9754
Paip2b	4	0.0018265	0.0065787	0.980431	140	2	-1.0965	0.8549	0.85488	0.994627	19281	0	-1.0965
Copz2	6	0.0018371	0.0092684	0.980431	141	5	-1.1509	0.60426	0.74085	0.993617	15152	1	-1.1509
Lipn	6	0.0018586	0.0093737	0.980431	142	5	-3.0289	0.055319	0.15412	0.983316	2948	1	-3.0289
Spred1	4	0.0018671	0.0067204	0.980431	143	2	-3.4209	0.48473	0.59984	0.993617	13348	1	-3.4209
Rbl1	5	0.0018786	0.0082213	0.980431	144	5	-2.84	0.99812	0.99813	0.999784	22353	0	-2.84
Mettl10	6	0.0019015	0.0095979	0.980431	145	3	-0.44859	0.38248	0.58222	0.993617	11610	2	-0.44859
2025-09-12	6	0.0019031	0.0096063	0.980431	146	6	-3.1698	0.99526	0.9953	0.999407	22298	0	-3.1698
Ap5b1	4	0.0019185	0.0068973	0.980431	147	3	-5.1512	0.3029	0.44363	0.991915	10004	1	-5.1512
Lhx5	5	0.0019233	0.0083915	0.980431	148	4	-5.5125	0.61865	0.72333	0.993617	15362	1	-5.5125
Tex37	6	0.0019362	0.009754	0.980431	149	5	-3.4242	0.76366	0.82608	0.993617	17601	1	-3.4242
Olfr814	5	0.0019606	0.0085472	0.980431	150	4	-1.3988	0.18147	0.34752	0.98715	7109	1	-1.3988
4932416K20Rik	6	0.0019659	0.0099118	0.980431	151	3	-0.8812	0.11506	0.27427	0.986979	5258	3	-0.8812
Olfr1408	5	0.001967	0.0085768	0.980431	152	3	-5.0575	0.0035161	0.014864	0.968743	289	1	-5.0575
Abca15	6	0.0019694	0.0099308	0.980431	153	6	-3.5466	0.99803	0.99803	0.999774	22351	0	-3.5466
Ctnnd2	4	0.0019854	0.0071352	0.980431	154	3	-5.3511	0.47712	0.59631	0.993617	13182	1	-5.3511
Prune2	6	0.0019867	0.010017	0.980431	155	4	-4.4358	0.18273	0.36216	0.98715	7146	1	-4.4358
Crcp	3	0.0020122	0.0056545	0.980431	156	3	-4.2834	0.99799	0.99802	0.999774	22350	0	-4.2834
Tatdn1	5	0.0020238	0.0088134	0.980431	157	3	-0.84585	0.22717	0.41304	0.988138	8393	2	-0.84585
Samd7	6	0.0020303	0.010218	0.980431	158	2	0.14687	0.54669	0.69745	0.993617	14379	2	0.14687
Rfx4	4	0.0020412	0.007336	0.980431	159	1	-0.15762	0.0073979	0.025291	0.968743	550	1	-0.15762
Efcab14	5	0.0020679	0.0089925	0.980431	160	4	-3.0408	0.90377	0.90382	0.996	20260	0	-3.0408
Ctbp1	5	0.0020774	0.0090318	0.980431	161	4	-3.1819	0.11821	0.25202	0.986979	5363	1	-3.1819
Slc4a8	4	0.0020835	0.0074854	0.980431	162	3	-4.7434	0.39419	0.53943	0.993617	11835	1	-4.7434
Sbf2	4	0.0020841	0.0074877	0.980431	163	3	-3.3995	0.86299	0.863	0.994627	19427	0	-3.3995
Lrrc28	6	0.0020902	0.010488	0.980431	164	4	-3.3002	0.15188	0.32252	0.98715	6325	1	-3.3002
Tspan17	6	0.0020956	0.010508	0.980431	165	5	-4.055	0.98012	0.98021	0.999259	21924	0	-4.055
Spef2	4	0.0021122	0.007596	0.980431	166	3	-4.5687	0.43485	0.57758	0.993617	12550	1	-4.5687
Elmsan1	4	0.0021191	0.0076199	0.980431	167	4	-3.3226	0.99788	0.99788	0.999729	22349	0	-3.3226
Gm17384	5	0.002121	0.0092264	0.980431	168	5	-4.2934	0.99788	0.9979	0.999729	22348	0	-4.2934
Nos1	4	0.0021271	0.0076477	0.980431	169	2	-3.1922	0.68445	0.71012	0.993617	16332	1	-3.1922
Gm6878	6	0.0021406	0.010718	0.980431	170	5	-2.9832	0.77114	0.82918	0.993617	17704	1	-2.9832
Nrsn1	6	0.0021415	0.010724	0.980431	171	6	-3.9918	0.99722	0.99726	0.999452	22338	0	-3.9918
Ppfia4	4	0.002142	0.0077026	0.980431	172	4	-5.4918	0.95845	0.95842	0.998664	21465	0	-5.4918
Wfdc8	6	0.0021451	0.010744	0.980431	173	4	-3.9297	0.099674	0.24622	0.986979	4675	2	-3.9297
Gprc5a	3	0.0021837	0.006115	0.980431	174	2	-6.8964	0.69638	0.69672	0.993617	16523	1	-6.8964
Vmn2r117	4	0.002189	0.007875	0.980431	175	4	-3.6108	0.99781	0.99781	0.999729	22347	0	-3.6108
1500015O10Rik	5	0.0021954	0.0095368	0.980431	176	3	-5.6808	0.074974	0.18279	0.983316	3726	2	-5.6808
Esx1	4	0.0021956	0.0078971	0.980431	177	3	-3.9152	0.099188	0.21334	0.983681	4655	1	-3.9152
Slc33a1	4	0.0022082	0.0079383	0.980431	178	3	-5.7168	0.86275	0.86274	0.994627	19401	0	-5.7168
Rundc3a	6	0.0022329	0.011161	0.980431	179	5	-4.5431	0.94365	0.9438	0.9976	21163	0	-4.5431
Tsacc	3	0.00224	0.0062689	0.980431	180	2	-1.6572	0.39715	0.47481	0.993617	11880	1	-1.6572
Col6a1	5	0.0022457	0.0097655	0.980431	181	4	-3.1046	0.76926	0.79584	0.993617	17684	1	-3.1046
Ripply3	5	0.0022872	0.0099415	0.980431	182	3	-1.0593	0.46628	0.61603	0.993617	13010	1	-1.0593
Pebp1	4	0.0022988	0.0082673	0.980431	183	1	0.6468	0.22285	0.35995	0.98715	8273	2	0.6468
Wbp5	6	0.0023008	0.011494	0.980431	184	4	-2.8427	0.3028	0.50912	0.993617	9999	2	-2.8427
Selplg	5	0.0023315	0.010129	0.980431	185	4	-1.9148	0.97088	0.97094	0.999259	21683	0	-1.9148
Lrrc71	3	0.0023344	0.0065356	0.980431	186	3	-5.0587	0.99767	0.9977	0.999662	22346	0	-5.0587
Tmem50b	5	0.0023553	0.010231	0.980431	187	5	-3.3787	0.99764	0.99764	0.999653	22345	0	-3.3787
Mad2l1	4	0.0023558	0.0084601	0.980431	188	4	-4.5183	0.9702	0.97019	0.999259	21665	0	-4.5183
Olfr736	5	0.0023571	0.01024	0.980431	189	4	-3.3156	0.8213	0.83016	0.993617	18599	1	-3.3156
Top1	5	0.0023827	0.01034	0.980431	190	3	-2.1143	0.40112	0.55972	0.993617	11972	2	-2.1143
Gata2	4	0.002387	0.008575	0.980431	191	2	-2.5742	0.22126	0.35826	0.98715	8228	2	-2.5742
Ssr3	5	0.0023899	0.010369	0.980431	192	2	0.86667	0.21643	0.3978	0.988138	8112	3	0.86667
Vmn2r7	3	0.0024294	0.0067757	0.980431	193	3	-5.7597	0.99757	0.99759	0.999644	22344	0	-5.7597
Mrps24	2	0.0024391	0.0047486	0.980431	194	1	-4.1117	0.59839	0.59854	0.993617	15102	0	-4.1117
Gchfr	4	0.0025135	0.0090128	0.980431	195	2	-3.8097	0.82078	0.82086	0.993617	18586	0	-3.8097
Slc7a8	4	0.0025344	0.0090911	0.980431	196	4	-3.9953	0.9702	0.97019	0.999259	21667	0	-3.9953
Olfr430	4	0.0025412	0.0091128	0.980431	197	4	-2.9292	0.99746	0.99745	0.999547	22343	0	-2.9292
Slc14a2	6	0.0025454	0.012666	0.980431	198	4	-1.6689	0.87495	0.88337	0.995287	19652	1	-1.6689
Zcchc13	4	0.0025499	0.0091437	0.980431	199	2	-3.4753	0.7603	0.76585	0.993617	17537	1	-3.4753
Add3	5	0.0025707	0.011077	0.980431	200	5	-5.7893	0.97923	0.97933	0.999259	21899	0	-5.7893
Gcc1	3	0.0025942	0.0072272	0.980431	201	2	-0.92943	0.016535	0.04311	0.977257	1106	1	-0.92943
Gm8369	4	0.0025993	0.0093153	0.980431	202	2	-1.8012	0.67179	0.70178	0.993617	16174	1	-1.8012
Olfr147	6	0.0026142	0.013003	0.980431	203	3	-2.707	0.48129	0.65005	0.993617	13265	2	-2.707
Tfap2e	4	0.0026422	0.0094603	0.980431	204	3	-2.083	0.83042	0.83051	0.993617	18766	0	-2.083
Tti2	5	0.0026484	0.011388	0.980431	205	4	-1.0838	0.81367	0.82474	0.993617	18469	1	-1.0838
Olfr1366	6	0.0026647	0.013233	0.980431	206	5	-2.4132	0.98564	0.98575	0.999259	22032	0	-2.4132
Tmem37	4	0.0026911	0.0096173	0.980431	207	4	-2.6144	0.99731	0.99731	0.999452	22342	0	-2.6144
Hnrnpd	4	0.0026927	0.0096213	0.980431	208	4	-3.0687	0.99731	0.99731	0.999452	22341	0	-3.0687
Maml2	6	0.0027047	0.013426	0.980431	209	6	-2.0304	0.98946	0.9895	0.999259	22131	0	-2.0304
Trim42	5	0.0027258	0.011699	0.980431	210	3	-5.513	0.95271	0.95287	0.9976	21314	0	-5.513
Unc119b	4	0.0027281	0.0097327	0.980431	211	3	-1.9526	0.60335	0.66028	0.993617	15147	1	-1.9526
Ifitm10	5	0.0027701	0.011883	0.980431	212	4	-3.6083	0.18946	0.35912	0.98715	7300	1	-3.6083
Scd3	5	0.0027796	0.011918	0.980431	213	5	-2.9229	0.99722	0.99722	0.999452	22340	0	-2.9229
Gm11992	6	0.0027797	0.013756	0.980431	214	6	-2.5865	0.99722	0.99726	0.999452	22339	0	-2.5865
Psme2	6	0.0027828	0.013766	0.980431	215	5	-3.3487	0.19691	0.38006	0.98767	7532	1	-3.3487
Arhgap10	5	0.0027907	0.011964	0.980431	216	5	-2.9481	0.99721	0.99722	0.999452	22337	0	-2.9481
Slc44a1	4	0.0028026	0.0099958	0.980431	217	3	-4.3906	0.94093	0.94087	0.997515	21005	0	-4.3906
Commd4	5	0.0028191	0.012075	0.980431	218	2	0.016719	0.71102	0.76425	0.993617	16739	1	0.016719
Med28	3	0.0028196	0.0078368	0.980431	219	2	-7.0235	0.8181	0.81793	0.993617	18552	0	-7.0235
Kdelr3	4	0.0028257	0.010076	0.980431	220	4	-5.2815	0.99585	0.99583	0.999452	22307	0	-5.2815
Pira6	5	0.0028359	0.012142	0.980431	221	4	-2.4154	0.33079	0.49961	0.993617	10590	1	-2.4154
Tom1	6	0.0028398	0.014017	0.980431	222	5	-1.7465	0.72359	0.8111	0.993617	16936	1	-1.7465
Gdf7	3	0.0028518	0.0079215	0.980431	223	1	-0.64135	0.15868	0.25827	0.986979	6506	1	-0.64135
Lrrc55	5	0.0028914	0.01238	0.980431	224	5	-2.6406	0.99711	0.99711	0.999452	22336	0	-2.6406
Qsox2	5	0.0029027	0.012424	0.980431	225	3	-0.62302	0.075126	0.18305	0.983316	3734	1	-0.62302
Lztr1	3	0.0029162	0.0081059	0.980431	226	2	-3.5518	0.53328	0.56353	0.993617	14147	1	-3.5518
Qtrtd1	2	0.0029264	0.0057184	0.980431	227	2	-6.1716	0.99707	0.99704	0.999452	22335	0	-6.1716
Zmym1	4	0.0029792	0.01059	0.980431	228	4	-2.4462	0.99702	0.99704	0.999452	22334	0	-2.4462
Dnm2	3	0.0029833	0.0082699	0.980431	229	3	-3.9315	0.99702	0.99706	0.999452	22333	0	-3.9315
Ccdc54	6	0.0029856	0.014694	0.980431	230	4	-3.8011	0.51104	0.67131	0.993617	13798	1	-3.8011
Rtcb	6	0.0029959	0.014734	0.980431	231	3	-0.80596	0.47628	0.64655	0.993617	13169	2	-0.80596
Uty	6	0.0030177	0.01484	0.980431	232	6	-1.8823	0.98951	0.98956	0.999259	22134	0	-1.8823
Cntnap5c	5	0.0030249	0.012897	0.980431	233	5	-3.1436	0.99206	0.99208	0.999259	22216	0	-3.1436
Vmn1r168	5	0.0030336	0.012934	0.980431	234	4	-1.3571	0.33083	0.49964	0.993617	10592	1	-1.3571
mmu-mir-344-1	2	0.0030409	0.0059315	0.980431	235	2	-5.8979	0.99696	0.99693	0.999452	22332	0	-5.8979
Mocs3	3	0.0030449	0.0084503	0.980431	236	2	-1.4219	0.42903	0.4943	0.993617	12475	1	-1.4219
Cyp4f37	6	0.0030507	0.014994	0.980431	237	3	-0.91405	0.24809	0.44302	0.991915	8858	3	-0.91405
Vmn2r94	5	0.0030628	0.013049	0.980431	238	5	-3.5944	0.99444	0.99442	0.999262	22280	0	-3.5944
Necab2	4	0.00307	0.010897	0.980431	239	3	-4.6453	0.91294	0.91286	0.996	20465	0	-4.6453
Mnat1	4	0.0030714	0.010901	0.980431	240	2	-0.87849	0.097855	0.21098	0.983316	4602	2	-0.87849
Cyp2c67	5	0.0030787	0.013108	0.980431	241	5	-1.8333	0.99692	0.99692	0.999452	22331	0	-1.8333
Actrt3	4	0.0031143	0.011062	0.980431	242	2	0.064113	0.35293	0.49611	0.993617	11040	2	0.064113
C1qtnf9	5	0.0031407	0.013357	0.980431	243	5	-1.3571	0.99068	0.99072	0.999259	22190	0	-1.3571
Cdk5r1	4	0.0031701	0.011266	0.980431	244	4	-3.5426	0.99683	0.99685	0.999452	22330	0	-3.5426
Sall3	3	0.0031737	0.0088083	0.980431	245	1	1.935	0.11354	0.19884	0.983316	5207	2	1.935
Apeh	4	0.0031846	0.011315	0.980431	246	3	-5.0897	0.8907	0.89065	0.995588	19997	0	-5.0897
Dnajc11	4	0.0032001	0.011369	0.980431	247	1	1.9885	0.014476	0.047209	0.979187	981	2	1.9885
Kif27	3	0.0032059	0.008885	0.980431	248	2	-4.5591	0.43214	0.49622	0.993617	12518	1	-4.5591
Tmod3	6	0.0032149	0.015745	0.980431	249	4	-3.5253	0.10774	0.26203	0.986979	4982	1	-3.5253
Rgs1	6	0.0032533	0.015911	0.980431	250	2	0.27526	0.18412	0.36391	0.98715	7178	3	0.27526
Ncaph2	3	0.0032551	0.0090159	0.980431	251	3	-4.4771	0.99674	0.99681	0.999452	22329	0	-4.4771
Vasn	5	0.0032783	0.01392	0.980431	252	4	-3.8474	0.84878	0.85134	0.994627	19174	1	-3.8474
1700054O13Rik	5	0.0032889	0.013954	0.980431	253	5	-1.8802	0.99671	0.99671	0.999452	22326	0	-1.8802
Zfr2	5	0.0032889	0.013954	0.980431	254	5	-2.0138	0.99671	0.99671	0.999452	22327	0	-2.0138
Defb45	4	0.0032957	0.011691	0.980431	255	2	-1.8434	0.028567	0.077101	0.983316	1724	2	-1.8434
Olfr176	6	0.0033176	0.016202	0.980431	256	3	-1.5153	0.58733	0.72783	0.993617	14966	2	-1.5153
Krtap2-4	1	0.0033276	0.0032854	0.876179	257	1	-8.1349	0.99667	0.99673	0.999452	22325	0	-8.1349
Rars2	4	0.003356	0.011897	0.980431	258	3	-3.9977	0.34795	0.49087	0.993617	10921	1	-3.9977
mmu-mir-5135	4	0.0034129	0.012084	0.980431	259	4	-4.8667	0.99659	0.9966	0.999452	22324	0	-4.8667
Zfyve20	5	0.0034218	0.014496	0.980431	260	3	-5.0557	0.39175	0.55166	0.993617	11787	1	-5.0557
Tmem41b	5	0.0034336	0.01454	0.980431	261	2	-0.028996	0.035424	0.10403	0.983316	2065	1	-0.028996
Stac3	2	0.0034605	0.0067536	0.980431	262	2	-6.4989	0.99654	0.99653	0.999452	22322	0	-6.4989
Ctsg	5	0.003472	0.014699	0.980431	263	2	-0.64135	0.77271	0.79794	0.993617	17735	1	-0.64135
Tm6sf1	5	0.0034763	0.014717	0.980431	264	4	-3.4401	0.94343	0.94365	0.9976	21160	0	-3.4401
Atf6b	5	0.0034888	0.014767	0.980431	265	3	-5.0173	0.69184	0.75497	0.993617	16443	1	-5.0173
Usp4	4	0.0035004	0.012392	0.980431	266	2	-1.4391	0.3719	0.51607	0.993617	11398	2	-1.4391
Itih3	6	0.0035106	0.017086	0.980431	267	3	-0.82134	0.13482	0.30032	0.98715	5837	2	-0.82134
Abca8a	5	0.0035161	0.014864	0.980431	268	4	-2.2897	0.38387	0.5448	0.993617	11631	1	-2.2897
Cplx4	6	0.0035368	0.017199	0.980431	269	3	-0.8447	0.0072994	0.029416	0.968743	544	3	-0.8447
Olfr920	5	0.0035371	0.014945	0.980431	270	4	-5.517	0.85041	0.8527	0.994627	19196	1	-5.517
H2afx	5	0.0035391	0.014952	0.980431	271	5	-4.4447	0.99646	0.99645	0.999452	22321	0	-4.4447
Neto2	4	0.0035476	0.012551	0.980431	272	4	-4.6847	0.99559	0.99558	0.999452	22303	0	-4.6847
Fsd2	6	0.0035477	0.017248	0.980431	273	4	-3.5318	0.73752	0.8161	0.993617	17159	1	-3.5318
Topbp1	5	0.0035652	0.015049	0.980431	274	3	-4.3627	0.46475	0.61469	0.993617	12990	2	-4.3627
Cox11	5	0.0035697	0.015071	0.980431	275	3	-1.0013	0.24634	0.42895	0.989717	8826	2	-1.0013
Fam26d	6	0.0035785	0.017386	0.980431	276	5	-2.9045	0.82661	0.85464	0.994627	18714	1	-2.9045
Olfr330	3	0.003592	0.0099335	0.980431	277	2	-2.9628	0.64888	0.65391	0.993617	15808	1	-2.9628
Fam159a	2	0.0036069	0.0070335	0.980431	278	2	-6.114	0.99639	0.99638	0.999452	22320	0	-6.114
Tmem170	5	0.0036233	0.015284	0.980431	279	3	-3.316	0.87353	0.87361	0.994627	19609	1	-3.316
Psg17	4	0.0036241	0.01281	0.980431	280	4	-4.9276	0.99638	0.99639	0.999452	22319	0	-4.9276
Dtx2	6	0.0036582	0.017731	0.980431	281	6	-3.2631	0.99634	0.99638	0.999452	22315	0	-3.2631
Mtf2	6	0.0036582	0.017731	0.980431	282	6	-1.6038	0.99634	0.99638	0.999452	22313	0	-1.6038
Rtf1	6	0.0036582	0.017731	0.980431	283	6	-2.4525	0.99634	0.99638	0.999452	22314	0	-2.4525
Alkbh3	6	0.0036582	0.017731	0.980431	284	6	-1.7151	0.99634	0.99638	0.999452	22318	0	-1.7151
Antxrl	6	0.0036582	0.017731	0.980431	285	6	-3.9187	0.99634	0.99638	0.999452	22317	0	-3.9187
Thbs1	5	0.0036769	0.015495	0.980431	286	3	-1.0838	0.082977	0.19599	0.983316	4041	1	-1.0838
Trip11	3	0.0036917	0.010209	0.980431	287	3	-3.5113	0.99631	0.9964	0.999452	22312	0	-3.5113
AW554918	3	0.0036959	0.010217	0.980431	288	2	-6.5214	0.16656	0.26858	0.986979	6708	1	-6.5214
mmu-mir-344f	4	0.0036977	0.013072	0.980431	289	2	-1.6759	0.048038	0.11662	0.983316	2668	2	-1.6759
Sema3e	6	0.0037035	0.017944	0.980431	290	3	-0.77763	0.86999	0.88003	0.994627	19555	1	-0.77763
Plek	5	0.0037177	0.015649	0.980431	291	4	-4.295	0.92396	0.92414	0.997515	20698	0	-4.295
Metap1d	5	0.0037841	0.015909	0.980431	292	2	0.571	0.58434	0.70998	0.993617	14928	1	0.571
Gmpr2	5	0.0038015	0.015985	0.980431	293	3	-4.9363	0.69422	0.75608	0.993617	16466	1	-4.9363
Cacna1d	4	0.0038257	0.013503	0.980431	294	4	-4.9318	0.95076	0.95064	0.9976	21251	0	-4.9318
Taf15	5	0.0038314	0.016105	0.980431	295	3	-1.8802	0.52829	0.67129	0.993617	14048	2	-1.8802
Mageb16	4	0.0038446	0.013576	0.980431	296	2	-2.8623	0.35301	0.4962	0.993617	11042	2	-2.8623
Hoxb6	6	0.0038612	0.018642	0.980431	297	3	-2.7271	0.50925	0.67002	0.993617	13759	2	-2.7271
Fam222a	4	0.0038743	0.013669	0.980431	298	4	-5.0882	0.95878	0.95874	0.998664	21470	0	-5.0882
Vmn2r11	5	0.0038839	0.016311	0.980431	299	4	-4.2691	0.39287	0.55268	0.993617	11812	1	-4.2691
mmu-mir-1193	3	0.0039111	0.010795	0.980431	300	2	-6.4824	0.5731	0.59277	0.993617	14789	1	-6.4824
Ankrd60	5	0.0039411	0.016538	0.980431	301	4	-3.5739	0.95271	0.95287	0.9976	21309	0	-3.5739
Cd274	4	0.0039532	0.013927	0.980431	302	4	-4.5208	0.99069	0.99072	0.999259	22195	0	-4.5208
Cnbp	4	0.0039721	0.014004	0.980431	303	2	-1.5185	0.8907	0.89065	0.995588	20029	0	-1.5185
Ppp6r1	5	0.0039805	0.016697	0.980431	304	5	-1.9256	0.99602	0.996	0.999452	22310	0	-1.9256
Cdc16	5	0.0039805	0.016697	0.980431	305	5	-1.9872	0.99602	0.996	0.999452	22309	0	-1.9872
Eno2	5	0.0039805	0.016697	0.980431	306	5	-2.5101	0.99602	0.996	0.999452	22311	0	-2.5101
Klk1b8	6	0.0039988	0.019268	0.980431	307	4	-4.1549	0.94343	0.94357	0.9976	21159	0	-4.1549
Ajuba	5	0.0040041	0.016789	0.980431	308	4	-3.735	0.767	0.79455	0.993617	17643	1	-3.735
Lurap1l	4	0.0040103	0.01413	0.980431	309	4	-3.855	0.97626	0.9764	0.999259	21851	0	-3.855
Fam167b	3	0.0040103	0.011076	0.980431	310	2	-5.3836	0.88018	0.8803	0.994627	19757	0	-5.3836
Creld2	6	0.004025	0.019386	0.980431	311	3	-1.1537	0.88265	0.88881	0.995588	19879	1	-1.1537
Prkar2a	4	0.0040288	0.014195	0.980431	312	3	-4.7942	0.68147	0.70814	0.993617	16291	1	-4.7942
Nxf3	6	0.0040294	0.019402	0.980431	313	4	-4.1207	0.96386	0.96384	0.998664	21605	0	-4.1207
Gabra6	3	0.0040424	0.011155	0.980431	314	2	-1.0013	0.72918	0.72907	0.993617	17012	0	-1.0013
Nup214	3	0.0040694	0.011216	0.980431	315	3	-6.4464	0.91695	0.91702	0.996697	20565	0	-6.4464
Prdx4	5	0.0041096	0.017224	0.980431	316	4	-4.2506	0.97088	0.97094	0.999259	21699	0	-4.2506
NonTargetingControlGuideForMouse_0740	1	0.0041447	0.0040831	0.962324	317	1	-8.0262	0.99586	0.9959	0.999452	22308	0	-8.0262
Apobec3	4	0.0041515	0.014601	0.980431	318	4	-3.5879	0.99585	0.99583	0.999452	22306	0	-3.5879
Gsg1l	4	0.0041515	0.014601	0.980431	319	4	-2.6576	0.99585	0.99583	0.999452	22305	0	-2.6576
F5	4	0.0041531	0.014605	0.980431	320	2	-3.7064	0.87976	0.87981	0.994627	19726	0	-3.7064
Elf5	3	0.0041614	0.011459	0.980431	321	3	-3.8009	0.99584	0.99593	0.999452	22304	0	-3.8009
Six4	5	0.0042128	0.017636	0.980431	322	2	0.14375	0.45516	0.60633	0.993617	12825	2	0.14375
Gltpd1	3	0.0042154	0.011622	0.980431	323	2	-6.4242	0.61625	0.62667	0.993617	15320	1	-6.4242
mmu-mir-128-1	3	0.0042224	0.011643	0.980431	324	3	-5.8764	0.9878	0.98799	0.999259	22090	0	-5.8764
Spg7	5	0.0042329	0.017715	0.980431	325	4	-4.8293	0.97088	0.97094	0.999259	21755	0	-4.8293
Med14	3	0.0042461	0.011717	0.980431	326	2	-6.6987	0.83973	0.83967	0.993617	18986	0	-6.6987
B4galnt2	5	0.0042664	0.017851	0.980431	327	2	1.0125	0.010039	0.03554	0.968743	706	3	1.0125
Olfr1262	6	0.0042702	0.020477	0.980431	328	5	-3.3	0.85958	0.87337	0.994627	19358	1	-3.3
Rabgef1	5	0.0042758	0.017883	0.980431	329	4	-5.2027	0.88762	0.88769	0.995588	19958	0	-5.2027
Srbd1	3	0.0042998	0.01187	0.980431	330	3	-5.4042	0.98183	0.98199	0.999259	21955	0	-5.4042
E2f8	4	0.00432	0.015169	0.980431	331	2	-3.5194	0.91294	0.91286	0.996	20432	0	-3.5194
Zfp385c	6	0.0043301	0.020745	0.980431	332	5	-1.5974	0.95679	0.95679	0.998664	21443	0	-1.5974
Tbx3	4	0.0043496	0.015278	0.980431	333	3	-5.144	0.57613	0.64514	0.993617	14832	1	-5.144
Pik3cg	4	0.0044066	0.015449	0.980431	334	4	-3.3805	0.99559	0.99558	0.999452	22302	0	-3.3805
Ephb1	6	0.0044183	0.021149	0.980431	335	6	-2.4056	0.99558	0.99562	0.999452	22301	0	-2.4056
Ribc2	6	0.004425	0.021179	0.980431	336	6	-1.8018	0.99558	0.99561	0.999452	22300	0	-1.8018
Rsu1	5	0.0044271	0.018488	0.980431	337	2	0.08172	0.33297	0.50143	0.993617	10647	2	0.08172
Gpr1	5	0.0044807	0.01871	0.980431	338	4	-2.1629	0.91262	0.91258	0.996	20396	0	-2.1629
Prkdc	5	0.0045342	0.018911	0.980431	339	3	-0.57678	0.39427	0.55388	0.993617	11837	1	-0.57678
Olfr908	5	0.0045473	0.018972	0.980431	340	3	-4.2157	0.056186	0.15159	0.983316	2986	2	-4.2157
Olfr92	5	0.0045736	0.019073	0.980431	341	5	-2.0337	0.99543	0.99542	0.999452	22299	0	-2.0337
Vipr2	5	0.0045878	0.019134	0.980431	342	4	-3.2326	0.54966	0.69079	0.993617	14429	1	-3.2326
Mbd4	3	0.0045892	0.012683	0.980431	343	2	-0.4689	0.41006	0.48259	0.993617	12127	1	-0.4689
Stard6	4	0.0046151	0.016173	0.980431	344	3	-3.1609	0.56425	0.63891	0.993617	14677	1	-3.1609
Slc6a5	6	0.0046384	0.022096	0.980431	345	4	-1.4059	0.29411	0.49879	0.993617	9832	2	-1.4059
Gem	4	0.004658	0.016321	0.980431	346	2	-0.85477	0.096401	0.2084	0.983316	4546	2	-0.85477
Spidr	6	0.004698	0.022356	0.980431	347	3	-1.2893	0.36199	0.56858	0.993617	11203	2	-1.2893
Creg1	4	0.0047008	0.016476	0.980431	348	1	0.70341	0.19598	0.33167	0.98715	7514	2	0.70341
Olfr1288	6	0.0047035	0.02238	0.980431	349	3	-2.8541	0.0088372	0.034848	0.968743	630	2	-2.8541
Gm13547	5	0.0047059	0.019618	0.980431	350	4	-4.7355	0.42529	0.58046	0.993617	12428	1	-4.7355
Enoph1	6	0.0047186	0.022445	0.980431	351	5	-3.8131	0.89112	0.89506	0.996	20046	1	-3.8131
Cst9	6	0.004732	0.022508	0.980431	352	3	-2.1654	0.78233	0.83389	0.993617	17889	1	-2.1654
Trib3	5	0.004734	0.019737	0.980431	353	2	-0.52814	0.043233	0.12367	0.983316	2450	2	-0.52814
Zscan25	5	0.004802	0.019994	0.980431	354	2	-0.52814	0.47238	0.62134	0.993617	13099	2	-0.52814
Rilpl1	4	0.0048294	0.016938	0.980431	355	1	1.1417	0.22143	0.35845	0.98715	8236	2	1.1417
Ate1	5	0.0048604	0.020227	0.980431	356	5	-1.4784	0.99514	0.99513	0.999281	22297	0	-1.4784
Slc27a2	6	0.0048605	0.02307	0.980431	357	4	-0.58701	0.63799	0.76724	0.993617	15648	2	-0.58701
Esp23	6	0.0048634	0.023082	0.980431	358	5	-4.4426	0.97903	0.97914	0.999259	21891	0	-4.4426
Ndufa10	3	0.0048698	0.01341	0.980431	359	2	-6.2926	0.31733	0.42868	0.989717	10315	1	-6.2926
Celf4	5	0.0048973	0.020378	0.980431	360	4	-5.2013	0.77913	0.80188	0.993617	17825	1	-5.2013
Atp6v0a2	4	0.0049017	0.017173	0.980431	361	4	-2.2443	0.9951	0.99511	0.999281	22294	0	-2.2443
Myh3	4	0.0049017	0.017173	0.980431	362	4	-3.6985	0.9951	0.99511	0.999281	22295	0	-3.6985
Ano7	4	0.0049017	0.017173	0.980431	363	4	-2.6725	0.9951	0.99511	0.999281	22296	0	-2.6725
Rrnad1	3	0.0049107	0.013526	0.980431	364	3	-3.6304	0.91695	0.91702	0.996697	20573	0	-3.6304
Aaas	4	0.0049151	0.017214	0.980431	365	2	-0.55734	0.68944	0.71339	0.993617	16409	1	-0.55734
Tsc1	6	0.0049206	0.023339	0.980431	366	5	-2.3855	0.96386	0.96384	0.998664	21603	0	-2.3855
Gpr132	5	0.0049308	0.020515	0.980431	367	4	-3.3143	0.28901	0.46441	0.993617	9707	1	-3.3143
Pam	6	0.0049569	0.023507	0.980431	368	4	-2.0102	0.72602	0.81195	0.993617	16961	1	-2.0102
Anxa2	6	0.0049763	0.023589	0.980431	369	3	-1.6459	0.67106	0.79397	0.993617	16169	2	-1.6459
Zfp94	6	0.0049854	0.023626	0.980431	370	5	-2.9857	0.96803	0.96799	0.999259	21649	0	-2.9857
Olfr492	3	0.0049942	0.013745	0.980431	371	3	-3.984	0.99501	0.99513	0.999281	22293	0	-3.984
Psd	5	0.0050014	0.020801	0.980431	372	3	-0.26843	0.5349	0.6773	0.993617	14181	2	-0.26843
Bnip3l	5	0.0050139	0.020849	0.980431	373	3	-4.6752	0.41461	0.57126	0.993617	12225	2	-4.6752
Ankrd42	5	0.0050162	0.020858	0.980431	374	2	-0.52814	0.34422	0.51095	0.993617	10873	2	-0.52814
Fthl17	6	0.0050365	0.02386	0.980431	375	4	-3.7678	0.32534	0.53572	0.993617	10478	2	-3.7678
Mdn1	5	0.0050512	0.020989	0.980431	376	4	-3.0491	0.70737	0.76245	0.993617	16689	1	-3.0491
Mtus1	5	0.0050682	0.021059	0.980431	377	3	-5.0186	0.52829	0.67129	0.993617	14043	2	-5.0186
Calu	3	0.0050896	0.014006	0.980431	378	2	-5.956	0.46747	0.51864	0.993617	13028	1	-5.956
Cers4	6	0.005145	0.024316	0.980431	379	6	-2.5938	0.99485	0.99489	0.999262	22291	0	-2.5938
Sema7a	6	0.005145	0.024316	0.980431	380	6	-1.5047	0.99485	0.99489	0.999262	22292	0	-1.5047
Fam167a	6	0.005145	0.024316	0.980431	381	6	-1.3791	0.99485	0.99489	0.999262	22290	0	-1.3791
Capza1	6	0.005145	0.024316	0.980431	382	6	-3.3141	0.99485	0.99489	0.999262	22289	0	-3.3141
Osbpl2	5	0.0051686	0.021447	0.980431	383	4	-2.5941	0.97088	0.97094	0.999259	21753	0	-2.5941
Rell1	5	0.0051768	0.021473	0.980431	384	4	-1.6956	0.91126	0.91122	0.996	20376	0	-1.6956
Olfr15	5	0.0051863	0.021512	0.980431	385	5	-3.0739	0.99068	0.99072	0.999259	22180	0	-3.0739
Psma5	1	0.0051876	0.0051134	0.980431	386	1	-7.9032	0.99481	0.99483	0.999262	22288	0	-7.9032
Syna	5	0.0051965	0.021552	0.980431	387	5	-2.5367	0.9948	0.9948	0.999262	22287	0	-2.5367
Olfr713	5	0.0052055	0.02159	0.980431	388	4	-4.6432	0.45587	0.60695	0.993617	12832	1	-4.6432
Insm2	4	0.0052072	0.01816	0.980431	389	4	-4.5383	0.99069	0.99072	0.999259	22194	0	-4.5383
Ssu72	4	0.005215	0.018187	0.980431	390	1	-0.05843	0.61768	0.66859	0.993617	15345	1	-0.05843
Ptov1	4	0.0052223	0.018211	0.980431	391	4	-2.4239	0.99478	0.99479	0.999262	22285	0	-2.4239
Slc5a4b	4	0.0052223	0.018211	0.980431	392	4	-3.8139	0.99478	0.99479	0.999262	22286	0	-3.8139
Pdcd10	5	0.0052303	0.021675	0.980431	393	2	-0.64135	0.8539	0.85568	0.994627	19260	1	-0.64135
Ube4a	6	0.0052536	0.024777	0.980431	394	5	-2.4781	0.86146	0.87451	0.994627	19382	1	-2.4781
Pigf	5	0.0052689	0.021817	0.980431	395	4	-3.423	0.92133	0.92148	0.997515	20644	0	-3.423
Nol8	5	0.0053013	0.021931	0.980431	396	5	-2.6055	0.9947	0.99469	0.999262	22284	0	-2.6055
Ahi1	5	0.0053276	0.022043	0.980431	397	5	-5.2027	0.99068	0.99072	0.999259	22168	0	-5.2027
4921524L21Rik	5	0.0053385	0.022095	0.980431	398	4	-4.1589	0.88955	0.88964	0.995588	19970	0	-4.1589
Vmn1r67	6	0.0053494	0.025194	0.980431	399	5	-2.4374	0.98564	0.98575	0.999259	22034	0	-2.4374
Vmn1r9	6	0.0054011	0.025433	0.980431	400	5	-4.0327	0.91432	0.91474	0.996697	20537	1	-4.0327
Olfr315	4	0.0054013	0.018795	0.980431	401	4	-3.7705	0.97977	0.97988	0.999259	21915	0	-3.7705
Unc5b	5	0.0054349	0.022466	0.980431	402	5	-5.2269	0.99334	0.99332	0.999259	22253	0	-5.2269
Chrm4	5	0.005437	0.022474	0.980431	403	4	-3.2858	0.88721	0.88727	0.995588	19952	0	-3.2858
Pithd1	3	0.0054389	0.014939	0.980431	404	3	-4.0802	0.99456	0.99466	0.999262	22283	0	-4.0802
Rrp8	3	0.0054389	0.014939	0.980431	405	3	-4.4539	0.99456	0.99466	0.999262	22282	0	-4.4539
Ptpdc1	5	0.0054444	0.022497	0.980431	406	5	-2.722	0.99387	0.99386	0.999262	22266	0	-2.722
Saa3	4	0.0054474	0.018953	0.980431	407	3	-3.9432	0.63461	0.67853	0.993617	15606	1	-3.9432
Ctse	4	0.0054487	0.018955	0.980431	408	2	-2.4829	0.36298	0.50669	0.993617	11226	2	-2.4829
D430019H16Rik	3	0.0054867	0.015057	0.980431	409	2	-6.4463	0.075996	0.1484	0.983316	3763	1	-6.4463
Tspan14	5	0.005498	0.022708	0.980431	410	3	-1.2892	0.31686	0.48784	0.993617	10300	2	-1.2892
Cst10	6	0.0055382	0.026036	0.980431	411	6	-2.7567	0.9931	0.99313	0.999259	22244	0	-2.7567
BC048671	5	0.0055515	0.022909	0.980431	412	2	0.004122	0.22448	0.4092	0.988138	8317	2	0.004122
Bpifb9a	5	0.0055627	0.022952	0.980431	413	5	-2.2523	0.99444	0.99442	0.999262	22278	0	-2.2523
Zmynd12	5	0.0055627	0.022952	0.980431	414	5	-1.8688	0.99444	0.99442	0.999262	22281	0	-1.8688
Ucp2	5	0.0055627	0.022952	0.980431	415	5	-3.1533	0.99444	0.99442	0.999262	22279	0	-3.1533
Olfr1180	6	0.005567	0.026174	0.980431	416	4	-1.3554	0.76343	0.82599	0.993617	17591	1	-1.3554
mmu-mir-1a-2	2	0.0055794	0.010777	0.980431	417	2	-5.7473	0.99442	0.9944	0.999262	22277	0	-5.7473
Pigp	4	0.0055866	0.019403	0.980431	418	4	-1.9256	0.99441	0.99443	0.999262	22276	0	-1.9256
Olfr323	6	0.0055999	0.026319	0.980431	419	2	0.35112	0.61641	0.75033	0.993617	15324	2	0.35112
Ccdc129	6	0.0056106	0.026363	0.980431	420	6	-3.2681	0.99439	0.99441	0.999262	22275	0	-3.2681
NonTargetingControlGuideForMouse_0710	1	0.0056176	0.0055782	0.980431	421	1	-7.8643	0.99438	0.99443	0.999262	22274	0	-7.8643
Usp54	4	0.0056433	0.019589	0.980431	422	2	-1.4737	0.5343	0.62361	0.993617	14165	1	-1.4737
Wdr3	4	0.0056746	0.019692	0.980431	423	2	-3.3999	0.87462	0.87465	0.994627	19645	0	-3.3999
Kmt2d	6	0.005686	0.026708	0.980431	424	4	-4.1	0.80762	0.84521	0.994459	18335	1	-4.1
Galc	3	0.0056934	0.015605	0.980431	425	2	-6.1492	0.49919	0.53983	0.993617	13570	1	-6.1492
Chml	5	0.005712	0.023531	0.980431	426	4	-3.0033	0.60703	0.71871	0.993617	15186	1	-3.0033
mmu-mir-6907	3	0.0057323	0.015701	0.980431	427	3	-3.4149	0.99427	0.99437	0.999262	22273	0	-3.4149
NonTargetingControlGuideForMouse_0908	1	0.0057466	0.0057056	0.980431	428	1	-7.3079	0.99425	0.99428	0.999262	22272	0	-7.3079
Mllt1	5	0.0057688	0.023767	0.980431	429	3	-1.0013	0.75362	0.78676	0.993617	17393	1	-1.0013
mmu-mir-7119	4	0.0057717	0.020002	0.980431	430	2	-1.3978	0.044459	0.10955	0.983316	2506	2	-1.3978
Pianp	5	0.0057941	0.023871	0.980431	431	5	-4.2377	0.99421	0.9942	0.999262	22271	0	-4.2377
Snx18	5	0.0058304	0.024009	0.980431	432	4	-1.3571	0.86944	0.86971	0.994627	19544	1	-1.3571
Adam20	5	0.005865	0.02415	0.980431	433	3	-3.6083	0.54875	0.68994	0.993617	14418	2	-3.6083
Prps1l3	6	0.0058686	0.027514	0.980431	434	4	-3.1371	0.94744	0.94756	0.9976	21209	0	-3.1371
Smc2	3	0.0058749	0.016079	0.980431	435	2	-2.5516	0.053541	0.11774	0.983316	2881	1	-2.5516
Ahsa2	4	0.0059002	0.020423	0.980431	436	2	-1.5885	0.25548	0.39415	0.988138	9032	2	-1.5885
Kpna3	4	0.005903	0.020435	0.980431	437	2	-1.8837	0.10041	0.21552	0.984619	4702	2	-1.8837
Rfpl4	6	0.0059149	0.027711	0.980431	438	4	-4.2506	0.41738	0.60584	0.993617	12262	2	-4.2506
Trh	4	0.005943	0.020569	0.980431	439	3	-3.981	0.94093	0.94087	0.997515	21014	0	-3.981
Sec63	3	0.0059467	0.016271	0.980431	440	3	-3.0131	0.99405	0.99417	0.999262	22270	0	-3.0131
Tssk5	5	0.0059529	0.024495	0.980431	441	5	-1.8199	0.99405	0.99404	0.999262	22269	0	-1.8199
Olfr401	4	0.0059671	0.020645	0.980431	442	2	-3.1121	0.74199	0.75125	0.993617	17231	1	-3.1121
Mapk6	4	0.0059858	0.020715	0.980431	443	3	-2.8824	0.92669	0.92671	0.997515	20749	0	-2.8824
Mesp1	4	0.0059964	0.020744	0.980431	444	3	-3.4989	0.34274	0.48543	0.993617	10849	1	-3.4989
BC030867	6	0.0060019	0.028091	0.980431	445	6	-1.9224	0.994	0.99403	0.999262	22268	0	-1.9224
Dzip1	4	0.0060286	0.02086	0.980431	446	2	-0.38358	0.22646	0.36371	0.98715	8373	2	-0.38358
Xlr3b	2	0.0060365	0.011649	0.980431	447	2	-6.4525	0.99396	0.99396	0.999262	22267	0	-6.4525
Txnl4a	4	0.0060687	0.020988	0.980431	448	3	-5.0807	0.0049579	0.017348	0.968743	395	1	-5.0807
Fstl5	3	0.0061317	0.016752	0.980431	449	3	-3.6854	0.99387	0.99399	0.999262	22265	0	-3.6854
Rin2	4	0.0061475	0.021247	0.980431	450	3	-4.1783	0.90108	0.90103	0.996	20219	0	-4.1783
Fgf15	6	0.0061772	0.028874	0.980431	451	3	-2.313	0.12167	0.28298	0.986979	5489	2	-2.313
Tas2r121	5	0.0061808	0.025381	0.980431	452	4	-1.2252	0.0091854	0.03306	0.968743	647	1	-1.2252
Grik2	5	0.0061935	0.025435	0.980431	453	3	-1.0838	0.78334	0.80445	0.993617	17908	1	-1.0838
Mfrp	4	0.0061999	0.021433	0.980431	454	1	1.077	0.10633	0.22615	0.984931	4910	3	1.077
Olfr1335	6	0.0062153	0.029031	0.980431	455	4	-3.7885	0.87495	0.88337	0.995287	19653	1	-3.7885
Tktl2	5	0.0062738	0.025748	0.980431	456	4	-2.981	0.90544	0.9055	0.996	20283	0	-2.981
Trappc2l	4	0.0062855	0.021709	0.980431	457	3	-1.872	0.91294	0.91286	0.996	20403	0	-1.872
Cxcl12	4	0.0062905	0.021725	0.980431	458	3	-4.1908	0.42499	0.57154	0.993617	12411	1	-4.1908
Coq7	5	0.006296	0.025841	0.980431	459	4	-4.4771	0.39472	0.55426	0.993617	11846	1	-4.4771
Zfp759	5	0.0063165	0.025919	0.980431	460	4	-5.1971	0.97088	0.97094	0.999259	21702	0	-5.1971
Dusp8	4	0.0063814	0.022031	0.980431	461	3	-3.8145	0.80015	0.80071	0.993617	18211	1	-3.8145
Tmed11	5	0.0064075	0.026278	0.980431	462	3	-0.91374	0.91377	0.91376	0.996499	20532	0	-0.91374
Krt28	5	0.0064125	0.026291	0.980431	463	4	-3.3022	0.42006	0.57595	0.993617	12319	1	-3.3022
NonTargetingControlGuideForMouse_0148	1	0.0064132	0.0063724	0.980431	464	1	-7.7964	0.99359	0.99359	0.999259	22264	0	-7.7964
Sorbs1	3	0.0064453	0.017564	0.980431	465	2	-6.0392	0.82331	0.82323	0.993617	18650	0	-6.0392
Pphln1	1	0.0064562	0.0064171	0.980431	466	1	-7.7946	0.99354	0.99355	0.999259	22263	0	-7.7946
Tead3	6	0.0064656	0.030128	0.980431	467	4	-1.4046	0.83308	0.85804	0.994627	18826	1	-1.4046
Pdilt	3	0.0064823	0.017658	0.980431	468	3	-3.6367	0.99352	0.99365	0.999262	22262	0	-3.6367
1110051M20Rik	5	0.0064889	0.026575	0.980431	469	4	-1.3234	0.8729	0.873	0.994627	19600	1	-1.3234
Ncan	6	0.006531	0.030407	0.980431	470	3	-2.8434	0.83671	0.86001	0.994627	18868	1	-2.8434
Rnf44	6	0.0065337	0.03042	0.980431	471	5	-3.6302	0.94133	0.94157	0.9976	21126	0	-3.6302
Olfr539	4	0.0065436	0.022535	0.980431	472	3	-4.0869	0.50964	0.6115	0.993617	13769	1	-4.0869
mmu-mir-539	2	0.0065499	0.012587	0.980431	473	2	-6.2557	0.99345	0.99346	0.999259	22261	0	-6.2557
Atxn2l	5	0.0065679	0.026881	0.980431	474	1	1.7278	0.070737	0.17578	0.983316	3583	3	1.7278
Pkd2	3	0.0065815	0.017907	0.980431	475	3	-2.6831	0.99342	0.99355	0.999259	22260	0	-2.6831
Fancd2os	4	0.0065929	0.022698	0.980431	476	4	-2.7875	0.99341	0.99345	0.999259	22259	0	-2.7875
Lyz2	4	0.0065929	0.022698	0.980431	477	4	-2.0896	0.99341	0.99345	0.999259	22258	0	-2.0896
Olfr482	4	0.0065929	0.022698	0.980431	478	4	-2.5852	0.99341	0.99345	0.999259	22256	0	-2.5852
Pms1	4	0.0065929	0.022698	0.980431	479	4	-2.8528	0.99341	0.99345	0.999259	22255	0	-2.8528
Ulk2	4	0.0065929	0.022698	0.980431	480	4	-1.9884	0.99341	0.99345	0.999259	22257	0	-1.9884
mmu-mir-7015	3	0.0066136	0.018005	0.980431	481	2	-1.469	0.18749	0.29564	0.986979	7254	1	-1.469
Col9a1	5	0.0066214	0.027064	0.980431	482	4	-1.4219	0.62483	0.7258	0.993617	15463	1	-1.4219
mmu-mir-3091	3	0.0066275	0.018045	0.980431	483	2	-6.17	0.50144	0.54137	0.993617	13611	1	-6.17
Ly6h	5	0.0066546	0.027197	0.980431	484	4	-3.0909	0.9453	0.94548	0.9976	21183	0	-3.0909
Lactbl1	5	0.0066568	0.027205	0.980431	485	5	-1.5291	0.99334	0.99332	0.999259	22251	0	-1.5291
Casd1	5	0.0066568	0.027205	0.980431	486	5	-1.469	0.99334	0.99332	0.999259	22252	0	-1.469
Olfr494	5	0.0066568	0.027205	0.980431	487	5	-3.1677	0.99334	0.99332	0.999259	22250	0	-3.1677
Olfr620	5	0.0066568	0.027205	0.980431	488	5	-2.5185	0.99334	0.99332	0.999259	22249	0	-2.5185
Cntn4	5	0.0066568	0.027205	0.980431	489	5	-1.9146	0.99334	0.99332	0.999259	22254	0	-1.9146
Krt32	4	0.0066706	0.022956	0.980431	490	2	-0.64217	0.57314	0.64354	0.993617	14791	1	-0.64217
Olfr109	2	0.0066714	0.01282	0.980431	491	2	-5.14	0.99333	0.99333	0.999259	22248	0	-5.14
Pof1b	5	0.0066719	0.027262	0.980431	492	3	-3.7166	0.23498	0.41954	0.988726	8575	2	-3.7166
Sesn3	6	0.0066942	0.031119	0.980431	493	5	-3.1425	0.91289	0.91343	0.996252	20400	1	-3.1425
Ezr	5	0.006699	0.027355	0.980431	494	5	-4.4231	0.99068	0.99072	0.999259	22169	0	-4.4231
Nkrf	4	0.0067067	0.023077	0.980431	495	3	-3.9517	0.74371	0.75261	0.993617	17255	1	-3.9517
Ranbp9	4	0.0067134	0.023098	0.980431	496	2	-2.1942	0.33765	0.48005	0.993617	10751	2	-2.1942
Oacyl	5	0.0067141	0.027411	0.980431	497	2	0.97547	0.081694	0.19389	0.983316	3984	3	0.97547
Gpn1	1	0.0067143	0.0066687	0.980431	498	1	-7.2357	0.99329	0.99327	0.999259	22247	0	-7.2357
Lmf2	5	0.0067376	0.027491	0.980431	499	4	-3.2989	0.74277	0.7807	0.993617	17239	1	-3.2989
Olfr76	3	0.0067421	0.018352	0.980431	500	2	-1.6956	0.01446	0.037992	0.968743	978	1	-1.6956
Sbsn	4	0.0067562	0.02326	0.980431	501	3	-1.1056	0.59324	0.65455	0.993617	15045	1	-1.1056
Abhd4	6	0.0067864	0.031522	0.980431	502	2	0.43048	0.34969	0.56049	0.993617	10971	2	0.43048
mmu-mir-7226	4	0.0067908	0.023365	0.980431	503	3	-4.0793	0.8907	0.89065	0.995588	20023	0	-4.0793
4931423N10Rik	6	0.0068072	0.03161	0.980431	504	3	-2.6158	0.49478	0.65961	0.993617	13504	1	-2.6158
Abcf1	4	0.0068077	0.02342	0.980431	505	3	-4.8943	0.093588	0.20334	0.983316	4454	1	-4.8943
Arsa	6	0.0068187	0.031663	0.980431	506	6	-3.4719	0.9931	0.99313	0.999259	22242	0	-3.4719
Psg25	5	0.0068353	0.02786	0.980431	507	2	-0.64135	0.54323	0.68496	0.993617	14311	1	-0.64135
Prdm12	5	0.0068546	0.027945	0.980431	508	2	-0.64135	0.1159	0.24846	0.986979	5291	1	-0.64135
Tspyl3	4	0.0068741	0.023628	0.980431	509	4	-4.2018	0.95375	0.95367	0.997999	21397	0	-4.2018
Vcpip1	4	0.0068846	0.02366	0.980431	510	2	-0.7475	0.27338	0.41284	0.988138	9399	1	-0.7475
Crym	6	0.0068966	0.032006	0.980431	511	6	-1.1862	0.9931	0.99313	0.999259	22241	0	-1.1862
Adarb2	6	0.0068966	0.032006	0.980431	512	6	-1.7234	0.9931	0.99313	0.999259	22246	0	-1.7234
Pate2	6	0.0068966	0.032006	0.980431	513	6	-1.2204	0.9931	0.99313	0.999259	22245	0	-1.2204
Olfr310	6	0.0068966	0.032006	0.980431	514	6	-1.2503	0.9931	0.99313	0.999259	22243	0	-1.2503
mmu-mir-6715	3	0.0069046	0.018801	0.980431	515	2	-5.9646	0.65743	0.66124	0.993617	15940	1	-5.9646
Tex13	6	0.0069462	0.03222	0.980431	516	4	-3.2461	0.26804	0.46755	0.993617	9276	1	-3.2461
Col7a1	4	0.0069701	0.023916	0.980431	517	1	1.1897	0.10906	0.23097	0.986513	5036	2	1.1897
Hpgds	5	0.0069956	0.02849	0.980431	518	3	-1.5867	0.74277	0.7807	0.993617	17247	1	-1.5867
NonTargetingControlGuideForMouse_0774	1	0.0070099	0.0069681	0.980431	519	1	-7.7576	0.99299	0.99296	0.999259	22240	0	-7.7576
Blcap	4	0.0070557	0.024198	0.980431	520	1	-0.64135	0.94093	0.94087	0.997515	21009	0	-0.64135
Olfr317	6	0.0070663	0.03272	0.980431	521	5	-3.3031	0.93522	0.93543	0.997515	20877	0	-3.3031
1110008L16Rik	5	0.0070866	0.02883	0.980431	522	4	-2.4474	0.97088	0.97094	0.999259	21704	0	-2.4474
mmu-mir-7649	2	0.0070941	0.013591	0.980431	523	1	-2.7638	0.30578	0.33766	0.98715	10071	1	-2.7638
Fam19a2	5	0.0071025	0.028884	0.980431	524	2	-0.09649	0.41331	0.57018	0.993617	12186	1	-0.09649
Wrnip1	4	0.00716	0.024555	0.980431	525	3	-4.9068	0.77198	0.7756	0.993617	17716	1	-4.9068
Eftud1	3	0.007213	0.019596	0.980431	526	3	-2.5516	0.99279	0.9929	0.999259	22239	0	-2.5516
Slc22a18	5	0.0072243	0.029322	0.980431	527	3	-2.605	0.10346	0.22886	0.985782	4812	1	-2.605
Olfr1299	4	0.0072268	0.024762	0.980431	528	3	-1.9614	0.94093	0.94087	0.997515	21056	0	-1.9614
Cfdp1	5	0.0072462	0.029396	0.980431	529	3	-1.7936	0.17426	0.33688	0.98715	6891	2	-1.7936
Olfr1353	4	0.0072649	0.024876	0.980431	530	4	-2.2982	0.99274	0.99277	0.999259	22235	0	-2.2982
4933402N03Rik	4	0.0072649	0.024876	0.980431	531	4	-2.291	0.99274	0.99277	0.999259	22236	0	-2.291
Cpsf3	4	0.0072649	0.024876	0.980431	532	4	-3.693	0.99274	0.99277	0.999259	22233	0	-3.693
Fam161a	4	0.0072649	0.024876	0.980431	533	4	-3.8339	0.99274	0.99277	0.999259	22234	0	-3.8339
Olfml2b	4	0.0072649	0.024876	0.980431	534	4	-2.9399	0.99274	0.99277	0.999259	22237	0	-2.9399
Alas1	4	0.0073123	0.025032	0.980431	535	3	-4.5523	0.52862	0.62084	0.993617	14082	1	-4.5523
1810033B17Rik	5	0.0073163	0.029678	0.980431	536	1	1.1919	0.16857	0.32852	0.98715	6758	3	1.1919
NonTargetingControlGuideForMouse_0596	1	0.0073163	0.0072564	0.980431	537	1	-7.7392	0.99268	0.99264	0.999259	22232	0	-7.7392
Srebf2	4	0.0073307	0.025088	0.980431	538	3	-4.4144	0.94093	0.94087	0.997515	21071	0	-4.4144
Derl1	4	0.0073522	0.025152	0.980431	539	2	-3.0221	0.57409	0.64404	0.993617	14801	1	-3.0221
Ppp1r3a	6	0.0073579	0.033955	0.980431	540	5	-2.9593	0.49981	0.66322	0.993617	13585	1	-2.9593
Cdk16	6	0.007358	0.033955	0.980431	541	3	-1.6451	0.63451	0.76449	0.993617	15600	1	-1.6451
Pyhin1	5	0.0073698	0.029877	0.980431	542	3	-1.218	0.77913	0.80188	0.993617	17830	1	-1.218
Tdrd1	5	0.0073709	0.02988	0.980431	543	4	-2.7832	0.96037	0.9605	0.998664	21512	0	-2.7832
Csnk2b	2	0.0073726	0.014117	0.980431	544	2	-3.9734	0.78232	0.78208	0.993617	17888	0	-3.9734
H2-Oa	4	0.0073888	0.025259	0.980431	545	3	-3.6955	0.76586	0.77045	0.993617	17630	1	-3.6955
Gm7534	5	0.00739	0.029956	0.980431	546	3	-5.0114	0.74999	0.78474	0.993617	17340	1	-5.0114
Dfna5	6	0.0074175	0.0342	0.980431	547	5	-2.3822	0.69339	0.80097	0.993617	16460	1	-2.3822
Mia2	4	0.0074406	0.025432	0.980431	548	2	-1.1685	0.83871	0.8387	0.993617	18908	0	-1.1685
Nfat5	4	0.0074834	0.025583	0.980431	549	1	0.92189	0.26595	0.40513	0.988138	9247	2	0.92189
Scg5	5	0.0074845	0.030309	0.980431	550	5	-2.2982	0.99252	0.99252	0.999259	22231	0	-2.2982
Tspan31	5	0.0074999	0.030364	0.980431	551	3	-1.5291	0.019383	0.061844	0.983316	1248	2	-1.5291
Tbc1d30	3	0.0075003	0.020338	0.980431	552	3	-2.722	0.9925	0.99261	0.999259	22230	0	-2.722
Scg2	5	0.0075166	0.030432	0.980431	553	5	-1.7347	0.99248	0.99249	0.999259	22229	0	-1.7347
Myh2	4	0.007523	0.025704	0.980431	554	4	-2.3846	0.99248	0.9925	0.999259	22228	0	-2.3846
Nrg4	4	0.0075262	0.025715	0.980431	555	2	-0.88898	0.34022	0.48277	0.993617	10794	1	-0.88898
Gbp7	4	0.0075283	0.025723	0.980431	556	3	-4.338	0.23579	0.37352	0.98715	8587	1	-4.338
Dtnbp1	5	0.0075652	0.030623	0.980431	557	3	-4.8138	0.15614	0.31009	0.98715	6448	2	-4.8138
Zmym2	5	0.0075676	0.030633	0.980431	558	5	-5.0517	0.99068	0.99072	0.999259	22185	0	-5.0517
Olfr191	4	0.0075689	0.025849	0.980431	559	3	-3.8147	0.82549	0.82554	0.993617	18694	0	-3.8147
Gsx2	5	0.0075705	0.030644	0.980431	560	5	-1.4219	0.99243	0.99244	0.999259	22227	0	-1.4219
F11r	5	0.0075759	0.030658	0.980431	561	5	-1.4571	0.99242	0.99243	0.999259	22226	0	-1.4571
Atg13	5	0.0075807	0.030676	0.980431	562	3	-3.6916	0.77913	0.80188	0.993617	17834	1	-3.6916
Sema6a	5	0.0075835	0.030689	0.980431	563	2	-0.28673	0.053635	0.14725	0.983316	2884	2	-0.28673
B3gat2	4	0.0075982	0.025942	0.980431	564	4	-4.8375	0.9903	0.99033	0.999259	22155	0	-4.8375
Cd47	5	0.0076027	0.030757	0.980431	565	4	-3.7624	0.26294	0.44265	0.991915	9181	1	-3.7624
Hmga2	4	0.0076321	0.02604	0.980431	566	3	-4.2516	0.91294	0.91286	0.996	20519	0	-4.2516
mmu-mir-181a-2	4	0.0076518	0.026101	0.980431	567	2	-3.0517	0.71062	0.72793	0.993617	16734	1	-3.0517
St14	6	0.0076573	0.035237	0.980431	568	5	-2.3099	0.79356	0.83877	0.993617	18072	1	-2.3099
Fbxw21	6	0.0076573	0.035237	0.980431	569	5	-2.9893	0.4222	0.60918	0.993617	12346	1	-2.9893
Olfr71	4	0.0076628	0.026132	0.980431	570	3	-3.8716	0.46276	0.58986	0.993617	12957	1	-3.8716
Oser1	4	0.0076735	0.026161	0.980431	571	4	-3.4646	0.99233	0.99235	0.999259	22225	0	-3.4646
Klf6	6	0.0076768	0.035326	0.980431	572	3	-0.62487	0.55566	0.70405	0.993617	14528	2	-0.62487
Ptger4	5	0.0076957	0.031093	0.980431	573	5	-3.8157	0.98419	0.98428	0.999259	21995	0	-3.8157
Mybpc2	3	0.0077104	0.020886	0.980431	574	3	-3.6641	0.99229	0.9924	0.999259	22224	0	-3.6641
Cops5	5	0.0077405	0.031272	0.980431	575	4	-4.2903	0.83228	0.83831	0.993617	18788	1	-4.2903
Htr3b	6	0.0077481	0.035631	0.980431	576	3	1.3953	0.037621	0.1145	0.983316	2155	3	1.3953
Pcyt2	4	0.0077794	0.026492	0.980431	577	2	-3.1737	0.4989	0.60646	0.993617	13568	1	-3.1737
Kif2a	5	0.0077921	0.031448	0.980431	578	3	-4.2838	0.91228	0.91225	0.996	20394	0	-4.2838
Ammecr1l	5	0.0077972	0.031466	0.980431	579	3	-1.0838	0.89779	0.89787	0.996	20139	0	-1.0838
Tmod2	5	0.0078146	0.031535	0.980431	580	5	-1.6862	0.99219	0.9922	0.999259	22223	0	-1.6862
Cgrrf1	6	0.0078259	0.035965	0.980431	581	6	-1.8482	0.99217	0.99218	0.999259	22222	0	-1.8482
Ripply2	5	0.0078881	0.031808	0.980431	582	5	-1.3571	0.99211	0.99213	0.999259	22221	0	-1.3571
Sdhb	5	0.0078914	0.031826	0.980431	583	5	-2.1239	0.99211	0.99212	0.999259	22220	0	-2.1239
mmu-mir-6414	3	0.0078975	0.021365	0.980431	584	1	0.016719	0.28809	0.41255	0.988138	9688	1	0.016719
Lig1	4	0.0079001	0.026881	0.980431	585	4	-2.9311	0.9921	0.99212	0.999259	22218	0	-2.9311
Bcor	4	0.0079001	0.026881	0.980431	586	4	-2.8949	0.9921	0.99212	0.999259	22219	0	-2.8949
Dazl	4	0.0079001	0.026881	0.980431	587	4	-2.0835	0.9921	0.99212	0.999259	22217	0	-2.0835
Ttc25	5	0.0079041	0.031877	0.980431	588	4	-2.0337	0.33095	0.49976	0.993617	10596	1	-2.0337
Rad54l	5	0.0079234	0.031954	0.980431	589	5	-5.0269	0.99068	0.99072	0.999259	22183	0	-5.0269
Efna2	2	0.0079295	0.015117	0.980431	590	2	-4.7738	0.87149	0.87161	0.994627	19577	0	-4.7738
Dffa	5	0.0079309	0.031985	0.980431	591	3	-2.0438	0.80741	0.82035	0.993617	18327	1	-2.0438
Tgfbrap1	4	0.0079615	0.027075	0.980431	592	3	-3.765	0.79033	0.79163	0.993617	18029	1	-3.765
Raver1	5	0.0079681	0.032112	0.980431	593	2	3.2475	0.0056734	0.022695	0.968743	450	3	3.2475
Rfxap	6	0.007991	0.036644	0.980431	594	6	-1.5523	0.99201	0.99203	0.999259	22215	0	-1.5523
Tmem214	4	0.0079965	0.027193	0.980431	595	2	-0.06009	0.19174	0.32725	0.98715	7365	2	-0.06009
Elmod2	2	0.0080084	0.015259	0.980431	596	2	-6.3811	0.99199	0.992	0.999259	22214	0	-6.3811
Sorbs3	5	0.0080109	0.032279	0.980431	597	4	-1.8465	0.56652	0.70352	0.993617	14694	1	-1.8465
Traf6	6	0.0080543	0.036912	0.980431	598	3	-1.5306	0.82054	0.85156	0.994627	18580	1	-1.5306
Gpx5	4	0.008082	0.027481	0.980431	599	3	-4.1201	0.27338	0.41284	0.988138	9395	1	-4.1201
Il20	4	0.0080848	0.027489	0.980431	600	3	-4.0663	0.92362	0.92365	0.997515	20693	0	-4.0663
Pitx2	3	0.0080949	0.021871	0.980431	601	3	-3.8515	0.99191	0.99202	0.999259	22213	0	-3.8515
Neil1	5	0.008119	0.032679	0.980431	602	3	-4.2417	0.057546	0.15385	0.983316	3042	1	-4.2417
2210404O07Rik	4	0.0081247	0.027616	0.980431	603	2	-0.72028	0.34211	0.48476	0.993617	10842	1	-0.72028
Olfr583	4	0.0081674	0.027754	0.980431	604	2	-0.75198	0.57496	0.64449	0.993617	14813	1	-0.75198
D6Ertd527e	5	0.0081798	0.032919	0.980431	605	4	-4.739	0.89779	0.89787	0.996	20161	0	-4.739
Scnn1g	5	0.0081887	0.032957	0.980431	606	4	-3.6465	0.96416	0.96431	0.998793	21617	0	-3.6465
Snai1	5	0.0082245	0.033085	0.980431	607	2	0.025515	0.137	0.281	0.986979	5905	2	0.025515
Rbbp7	6	0.0082374	0.037671	0.980431	608	3	-1.73	0.30495	0.51169	0.993617	10056	2	-1.73
Mecr	3	0.0082504	0.022256	0.980431	609	1	0.0071912	0.59591	0.61047	0.993617	15077	1	0.0071912
Cacnb1	6	0.0082608	0.03777	0.980431	610	3	-0.7615	0.058237	0.16043	0.983316	3077	2	-0.7615
Hcst	5	0.0082818	0.033293	0.980431	611	4	-4.2259	0.91338	0.91336	0.996252	20528	0	-4.2259
Krt24	4	0.0082957	0.028166	0.980431	612	3	-1.931	0.68306	0.70921	0.993617	16317	1	-1.931
mmu-mir-6239	3	0.0083127	0.022422	0.980431	613	3	-2.8395	0.99169	0.99181	0.999259	22212	0	-2.8395
Itga2	4	0.0083326	0.028287	0.980431	614	4	-3.2129	0.99167	0.9917	0.999259	22211	0	-3.2129
Arl6ip6	4	0.0083384	0.028302	0.980431	615	2	-1.3493	0.20837	0.34473	0.98715	7838	2	-1.3493
Tas2r138	6	0.0083511	0.038136	0.980431	616	4	-3.2124	0.90124	0.90313	0.996	20227	1	-3.2124
Rbpj	4	0.0083694	0.028407	0.980431	617	3	-4.2025	0.8907	0.89065	0.995588	20030	0	-4.2025
Fzd1	5	0.0084201	0.033825	0.980431	618	3	-0.44669	0.82093	0.8299	0.993617	18589	1	-0.44669
Pglyrp3	4	0.0084239	0.028571	0.980431	619	2	-1.4275	0.29465	0.43503	0.99125	9842	2	-1.4275
Olfr823	5	0.008431	0.03386	0.980431	620	4	-4.9399	0.97088	0.97094	0.999259	21679	0	-4.9399
Scgb3a1	5	0.0084642	0.033988	0.980431	621	2	-0.64135	0.52829	0.67129	0.993617	14056	2	-0.64135
Paqr6	5	0.0084657	0.033993	0.980431	622	4	-3.4019	0.84472	0.84804	0.994627	19072	1	-3.4019
Gpr44	5	0.0084657	0.033993	0.980431	623	5	-2.4695	0.99068	0.99072	0.999259	22179	0	-2.4695
mmu-mir-194-2	4	0.0084666	0.028713	0.980431	624	2	-0.57365	0.73226	0.74379	0.993617	17066	1	-0.57365
Zscan12	3	0.0084749	0.022842	0.980431	625	1	0.24336	0.25459	0.38034	0.98767	9004	1	0.24336
Nat8l	4	0.0085397	0.028941	0.980431	626	4	-1.7758	0.99146	0.99151	0.999259	22209	0	-1.7758
Col6a4	4	0.0085397	0.028941	0.980431	627	4	-4.4755	0.99146	0.99151	0.999259	22210	0	-4.4755
Ttll4	4	0.0085521	0.028982	0.980431	628	2	-0.21401	0.19174	0.32725	0.98715	7367	2	-0.21401
Hoxc6	3	0.0085613	0.023061	0.980431	629	3	-2.5586	0.99144	0.99156	0.999259	22208	0	-2.5586
Fbln5	6	0.0085734	0.039034	0.980431	630	6	-3.0671	0.99143	0.99142	0.999259	22207	0	-3.0671
Serpinb1c	6	0.0085796	0.03906	0.980431	631	6	-1.2121	0.99142	0.99142	0.999259	22206	0	-1.2121
Wnk2	6	0.0085953	0.039124	0.980431	632	5	-1.9969	0.94608	0.94619	0.9976	21194	0	-1.9969
Abhd5	6	0.0085953	0.039124	0.980431	633	5	-3.0547	0.98008	0.98017	0.999259	21922	0	-3.0547
Mgmt	6	0.0085953	0.039124	0.980431	634	5	-2.0766	0.8248	0.85371	0.994627	18678	1	-2.0766
Slc6a15	3	0.0086032	0.023159	0.980431	635	2	-4.7336	0.66479	0.66758	0.993617	16039	1	-4.7336
mmu-mir-3098	3	0.0086083	0.023174	0.980431	636	2	-5.9875	0.54998	0.57559	0.993617	14431	1	-5.9875
Cd80	4	0.0086375	0.029258	0.980431	637	4	-2.9187	0.98919	0.98925	0.999259	22125	0	-2.9187
Fndc9	4	0.0086657	0.029362	0.980431	638	3	-4.252	0.86914	0.86913	0.994627	19537	0	-4.252
Ankrd35	3	0.0086674	0.023321	0.980431	639	3	-1.5962	0.95057	0.95082	0.9976	21245	0	-1.5962
Olfr1153	5	0.0086739	0.034751	0.980431	640	3	-4.7609	0.35982	0.52412	0.993617	11160	2	-4.7609
Lrp5	5	0.0087041	0.034856	0.980431	641	3	-1.6102	0.90623	0.90628	0.996	20295	0	-1.6102
Rragd	6	0.0087091	0.039626	0.980431	642	3	-0.041322	0.50234	0.66502	0.993617	13630	2	-0.041322
Ccni	4	0.0087192	0.029534	0.980431	643	2	-3.0576	0.054932	0.13025	0.983316	2932	1	-3.0576
Pcdha11	2	0.0087261	0.016599	0.980431	644	2	-4.9435	0.99127	0.99127	0.999259	22205	0	-4.9435
Eml5	5	0.0087584	0.035058	0.980431	645	1	-0.52814	0.35986	0.52416	0.993617	11161	2	-0.52814
Olfr891	5	0.0087597	0.03506	0.980431	646	4	-4.1699	0.22827	0.414	0.988599	8418	1	-4.1699
Olfr672	4	0.0087657	0.029677	0.980431	647	3	-1.7625	0.25107	0.3895	0.988138	8922	1	-1.7625
Ctrl	5	0.008777	0.035114	0.980431	648	4	-2.5941	0.79802	0.81397	0.993617	18173	1	-2.5941
Lrrc2	5	0.0088118	0.035243	0.980431	649	4	-2.637	0.94056	0.94078	0.997515	20992	0	-2.637
mmu-mir-3475	3	0.0088293	0.023732	0.980431	650	3	-2.4461	0.99117	0.99127	0.999259	22202	0	-2.4461
Mmp9	3	0.0088293	0.023732	0.980431	651	3	-2.5071	0.99117	0.99127	0.999259	22203	0	-2.5071
Cdyl	6	0.0088347	0.040134	0.980431	652	4	-3.4278	0.50456	0.66663	0.993617	13658	2	-3.4278
Kif19a	6	0.0088444	0.040161	0.980431	653	4	-3.0787	0.55365	0.70257	0.993617	14498	2	-3.0787
Malsu1	4	0.0088644	0.029984	0.980431	654	3	-3.9464	0.81579	0.81585	0.993617	18500	1	-3.9464
Pawr	5	0.0088652	0.035451	0.980431	655	3	-1.1046	0.22717	0.41304	0.988138	8397	2	-1.1046
1110057K04Rik	4	0.0088706	0.030006	0.980431	656	4	-2.9038	0.99113	0.99117	0.999259	22201	0	-2.9038
Syt11	4	0.0088797	0.030024	0.980431	657	3	-3.7916	0.52632	0.61972	0.993617	14014	1	-3.7916
Lypd6	6	0.0089358	0.040537	0.980431	658	4	-2.8426	0.56769	0.71301	0.993617	14708	2	-2.8426
Sec14l1	4	0.0089366	0.030205	0.980431	659	3	-3.137	0.14753	0.28047	0.986979	6197	1	-3.137
Ndst3	4	0.0089385	0.030209	0.980431	660	4	-1.7598	0.99106	0.9911	0.999259	22199	0	-1.7598
Gpr108	4	0.0089385	0.030209	0.980431	661	4	-2.9821	0.99106	0.9911	0.999259	22200	0	-2.9821
Ptrf	5	0.0089519	0.035784	0.980431	662	5	-4.1533	0.9808	0.9809	0.999259	21938	0	-4.1533
Foxn1	4	0.0089585	0.030277	0.980431	663	3	-4.5269	0.16699	0.30109	0.98715	6720	1	-4.5269
Ryr3	4	0.0089987	0.030407	0.980431	664	2	-3.438	0.4454	0.58215	0.993617	12704	1	-3.438
Dok1	4	0.0090153	0.030455	0.980431	665	3	-4.7124	0.64615	0.68559	0.993617	15790	1	-4.7124
Dennd1c	5	0.0090314	0.036064	0.980431	666	3	-3.5988	0.93265	0.93294	0.997515	20852	0	-3.5988
Dclre1a	5	0.009051	0.036141	0.980431	667	4	-2.3157	0.80741	0.82035	0.993617	18330	1	-2.3157
Fkrp	5	0.0090787	0.036243	0.980431	668	3	-1.0838	0.53086	0.67367	0.993617	14118	1	-1.0838
Ylpm1	5	0.0090835	0.036259	0.980431	669	4	-2.8395	0.90087	0.90096	0.996	20212	0	-2.8395
Coch	6	0.0091035	0.041254	0.980431	670	4	-2.0503	0.89494	0.89805	0.996	20084	1	-2.0503
Olfr331	4	0.0091074	0.030746	0.980431	671	3	-4.1479	0.34247	0.48514	0.993617	10847	1	-4.1479
Synpr	4	0.0091501	0.030882	0.980431	672	1	0.20447	0.7603	0.76585	0.993617	17526	1	0.20447
Tie1	5	0.0091854	0.036624	0.980431	673	2	1.1749	0.19797	0.37147	0.98715	7562	3	1.1749
Mcm8	1	0.0091871	0.0091358	0.980431	674	1	-7.6245	0.99081	0.99079	0.999259	22198	0	-7.6245
Icam4	5	0.0091964	0.036661	0.980431	675	2	0.90094	0.031186	0.093156	0.983316	1866	3	0.90094
Angptl6	3	0.0092208	0.024758	0.980431	676	3	-3.2635	0.99078	0.99091	0.999259	22196	0	-3.2635
Ntn4	3	0.0092208	0.024758	0.980431	677	3	-2.5295	0.99078	0.99091	0.999259	22197	0	-2.5295
Rsg1	6	0.0092234	0.041749	0.980431	678	5	-3.0253	0.831	0.85691	0.994627	18775	1	-3.0253
Hao1	4	0.0092356	0.031175	0.980431	679	2	-0.017456	0.29597	0.43641	0.991501	9866	1	-0.017456
Ccr5	5	0.0092388	0.03682	0.980431	680	4	-4.1072	0.97088	0.97094	0.999259	21738	0	-4.1072
Gga3	3	0.0092449	0.024825	0.980431	681	2	-5.6119	0.81962	0.81948	0.993617	18565	0	-5.6119
Hrc	6	0.0092486	0.041852	0.980431	682	3	0.34237	0.071778	0.18918	0.983316	3621	3	0.34237
Fermt1	4	0.0092783	0.031308	0.980431	683	3	-3.8297	0.27797	0.41772	0.988726	9483	1	-3.8297
Mark4	4	0.0093086	0.031407	0.980431	684	4	-2.5864	0.99069	0.99072	0.999259	22192	0	-2.5864
Zfp2	4	0.0093086	0.031407	0.980431	685	4	-3.3437	0.99069	0.99072	0.999259	22191	0	-3.3437
Lrrfip1	4	0.0093086	0.031407	0.980431	686	4	-2.1654	0.99069	0.99072	0.999259	22193	0	-2.1654
Tbc1d22a	3	0.0093086	0.024999	0.980431	687	2	-1.1898	0.88018	0.8803	0.994627	19828	0	-1.1898
Mypn	5	0.0093194	0.037135	0.980431	688	5	-3.8219	0.99068	0.99072	0.999259	22188	0	-3.8219
Rtel1	5	0.0093194	0.037135	0.980431	689	5	-2.543	0.99068	0.99072	0.999259	22174	0	-2.543
Camta2	5	0.0093194	0.037135	0.980431	690	5	-1.5291	0.99068	0.99072	0.999259	22187	0	-1.5291
Bcl2l13	5	0.0093194	0.037135	0.980431	691	5	-2.7351	0.99068	0.99072	0.999259	22178	0	-2.7351
Camk2d	5	0.0093194	0.037135	0.980431	692	5	-1.4219	0.99068	0.99072	0.999259	22166	0	-1.4219
Eml3	5	0.0093194	0.037135	0.980431	693	5	-1.5291	0.99068	0.99072	0.999259	22186	0	-1.5291
Olfr294	5	0.0093194	0.037135	0.980431	694	5	-1.4219	0.99068	0.99072	0.999259	22170	0	-1.4219
Vmn1r237	5	0.0093194	0.037135	0.980431	695	5	-1.6956	0.99068	0.99072	0.999259	22173	0	-1.6956
Pnpo	5	0.0093194	0.037135	0.980431	696	5	-2.3157	0.99068	0.99072	0.999259	22176	0	-2.3157
Cd27	5	0.0093194	0.037135	0.980431	697	5	-2.6813	0.99068	0.99072	0.999259	22164	0	-2.6813
Ppbp	5	0.0093194	0.037135	0.980431	698	5	-2.1143	0.99068	0.99072	0.999259	22167	0	-2.1143
A430107P09Rik	5	0.0093194	0.037135	0.980431	699	5	-1.6956	0.99068	0.99072	0.999259	22184	0	-1.6956
Olfr346	5	0.0093194	0.037135	0.980431	700	5	-1.324	0.99068	0.99072	0.999259	22181	0	-1.324
Paqr4	5	0.0093194	0.037135	0.980431	701	5	-1.9857	0.99068	0.99072	0.999259	22182	0	-1.9857
Samt2	5	0.0093194	0.037135	0.980431	702	5	-3.5095	0.99068	0.99072	0.999259	22165	0	-3.5095
2610044O15Rik8	5	0.0093194	0.037135	0.980431	703	5	-1.9256	0.99068	0.99072	0.999259	22175	0	-1.9256
Pcdhb1	5	0.0093194	0.037135	0.980431	704	5	-3.64	0.99068	0.99072	0.999259	22172	0	-3.64
Enthd2	5	0.0093194	0.037135	0.980431	705	5	-1.2281	0.99068	0.99072	0.999259	22163	0	-1.2281
8030462N17Rik	5	0.0093194	0.037135	0.980431	706	5	-3.2682	0.99068	0.99072	0.999259	22171	0	-3.2682
Triqk	5	0.0093194	0.037135	0.980431	707	5	-2.262	0.99068	0.99072	0.999259	22177	0	-2.262
Lemd3	5	0.0093194	0.037135	0.980431	708	5	-2.9259	0.99068	0.99072	0.999259	22161	0	-2.9259
Gjb5	5	0.0093194	0.037135	0.980431	709	5	-1.5291	0.99068	0.99072	0.999259	22162	0	-1.5291
Syt15	6	0.0093501	0.042276	0.980431	710	4	-3.7273	0.204	0.38899	0.988138	7737	1	-3.7273
Ube2a	4	0.0093666	0.031595	0.980431	711	4	-3.8297	0.9859	0.98592	0.999259	22055	0	-3.8297
mmu-mir-6947	3	0.0093675	0.02515	0.980431	712	2	-5.6015	0.69638	0.69672	0.993617	16510	1	-5.6015
C1ql3	4	0.0093955	0.031689	0.980431	713	3	-4.4472	0.86834	0.86835	0.994627	19526	0	-4.4472
Adcy7	4	0.0094064	0.031717	0.980431	714	2	-0.23543	0.15952	0.29324	0.986979	6531	1	-0.23543
Gpt2	4	0.0095131	0.032061	0.980431	715	1	0.31373	0.21053	0.34699	0.98715	7908	2	0.31373
Usp46	4	0.0095131	0.032061	0.980431	716	2	0.42702	0.29968	0.4403	0.991777	9924	2	0.42702
Cdc42ep3	4	0.0095288	0.03211	0.980431	717	2	-3.408	0.54138	0.62711	0.993617	14286	1	-3.408
Pcyox1l	4	0.0095381	0.032146	0.980431	718	4	-2.3468	0.99046	0.99049	0.999259	22160	0	-2.3468
Mapre3	6	0.0095414	0.043054	0.980431	719	4	-2.1673	0.30907	0.51654	0.993617	10157	2	-2.1673
Mtmr12	3	0.009549	0.025602	0.980431	720	1	0.76377	0.39252	0.47202	0.993617	11801	1	0.76377
Zkscan5	3	0.0095989	0.025738	0.980431	721	3	-2.722	0.9904	0.99054	0.999259	22159	0	-2.722
0610010K14Rik	3	0.0095989	0.025738	0.980431	722	3	-2.5071	0.9904	0.99054	0.999259	22157	0	-2.5071
Mrpl4	3	0.0095989	0.025738	0.980431	723	3	-3.2326	0.9904	0.99054	0.999259	22158	0	-3.2326
Cdk18	5	0.0096122	0.038219	0.980431	724	3	-1.443	0.64169	0.73268	0.993617	15713	1	-1.443
Slc7a11	6	0.0096298	0.043415	0.980431	725	5	-1.9569	0.13969	0.30667	0.98715	5984	1	-1.9569
Glud1	6	0.0096354	0.043443	0.980431	726	6	-1.5861	0.99036	0.99038	0.999259	22156	0	-1.5861
Olfr1034	5	0.0096449	0.038344	0.980431	727	3	-0.9139	0.84889	0.85142	0.994627	19177	1	-0.9139
Gch1	5	0.0096563	0.03838	0.980431	728	3	-4.0802	0.28795	0.46352	0.993617	9686	2	-4.0802
Lipi	6	0.0096633	0.043565	0.980431	729	4	-3.1728	0.53713	0.69038	0.993617	14219	2	-3.1728
Olfr270	5	0.0096656	0.038416	0.980431	730	4	-3.7135	0.51823	0.66222	0.993617	13900	1	-3.7135
Chrnb4	6	0.0096693	0.043591	0.980431	731	1	1.5355	0.053311	0.14965	0.983316	2876	3	1.5355
Tfe3	5	0.0097088	0.038571	0.980431	732	4	-3.522	0.80525	0.81884	0.993617	18299	1	-3.522
Olfr744	5	0.0097088	0.038571	0.980431	733	4	-3.3564	0.97088	0.97094	0.999259	21734	0	-3.3564
mmu-mir-7042	4	0.0097186	0.032749	0.980431	734	4	-1.7489	0.99028	0.99032	0.999259	22154	0	-1.7489
Sp2	5	0.0097189	0.038605	0.980431	735	1	1.2451	0.1604	0.31641	0.98715	6559	3	1.2451
Gpr81	6	0.0097333	0.043847	0.980431	736	3	-0.54364	0.35302	0.56267	0.993617	11043	2	-0.54364
Slc26a4	4	0.0097562	0.032866	0.980431	737	4	-4.4929	0.98309	0.98311	0.999259	21985	0	-4.4929
Ccl20	3	0.0097893	0.026246	0.980431	738	2	-1.8333	0.79762	0.7974	0.993617	18169	0	-1.8333
Pcdhac2	2	0.0097987	0.01858	0.980431	739	2	-6.0387	0.9902	0.99022	0.999259	22153	0	-6.0387
Stt3a	5	0.0098256	0.03899	0.980431	740	2	3.7825	0.012952	0.043838	0.977257	896	3	3.7825
Vopp1	4	0.0098333	0.033119	0.980431	741	2	-1.0316	0.86203	0.86198	0.994627	19396	0	-1.0316
Prss30	4	0.0098452	0.033152	0.980431	742	3	-4.7671	0.38076	0.5253	0.993617	11565	1	-4.7671
Anxa8	6	0.0098558	0.044371	0.980431	743	6	-1.1468	0.99014	0.99017	0.999259	22152	0	-1.1468
Vsig4	6	0.009864	0.044405	0.980431	744	6	-1.8794	0.99014	0.99016	0.999259	22151	0	-1.8794
Smyd5	4	0.0098692	0.03323	0.980431	745	3	-4.2743	0.73812	0.74826	0.993617	17167	1	-4.2743
mmu-mir-1904	3	0.0098768	0.026463	0.980431	746	3	-2.6137	0.99012	0.99027	0.999259	22150	0	-2.6137
Dyrk2	3	0.0098854	0.026488	0.980431	747	3	-2.3157	0.91695	0.91702	0.996697	20567	0	-2.3157
Bdkrb2	6	0.0099102	0.044591	0.980431	748	6	-2.6546	0.99009	0.99012	0.999259	22149	0	-2.6546
1110059G10Rik	6	0.0099206	0.044637	0.980431	749	3	-0.22864	0.087182	0.22094	0.984931	4191	2	-0.22864
Plekhm1	6	0.0099329	0.04468	0.980431	750	6	-1.1355	0.99007	0.9901	0.999259	22148	0	-1.1355
Ugt2b37	3	0.0099386	0.026623	0.980431	751	3	-2.387	0.99006	0.99021	0.999259	22147	0	-2.387
Mctp1	3	0.0099495	0.026647	0.980431	752	2	-5.5402	0.88018	0.8803	0.994627	19806	0	-5.5402
Ldhd	2	0.0099719	0.018883	0.980431	753	2	-4.5814	0.99003	0.99005	0.999259	22146	0	-4.5814
Prmt2	5	0.0099727	0.039522	0.980431	754	3	-1.9256	0.72106	0.7693	0.993617	16897	1	-1.9256
Nfkbid	3	0.0099924	0.026755	0.980431	755	2	-4.9913	0.24054	0.36274	0.98715	8703	1	-4.9913
Crmp1	6	0.010002	0.04497	0.980431	756	5	-2.6945	0.95069	0.95081	0.9976	21250	0	-2.6945
Cystm1	4	0.010014	0.033687	0.980431	757	3	-4.4742	0.53357	0.62323	0.993617	14154	1	-4.4742
Mia	4	0.010047	0.033803	0.980431	758	1	-0.25571	0.81004	0.81019	0.993617	18420	1	-0.25571
Zfp930	6	0.010047	0.045149	0.980431	759	5	-2.4879	0.80395	0.84347	0.994459	18286	1	-2.4879
Ttll7	4	0.010055	0.033832	0.980431	760	4	-3.5881	0.98968	0.98972	0.999259	22140	0	-3.5881
Pcdhgb6	1	0.010085	0.010019	0.980431	761	1	-7.575	0.98992	0.98991	0.999259	22145	0	-7.575
Map3k3	3	0.0101	0.027038	0.980431	762	2	-5.5199	0.49075	0.53413	0.993617	13447	1	-5.5199
Acpp	3	0.010174	0.027242	0.980431	763	3	-3.1487	0.98147	0.98161	0.999259	21947	0	-3.1487
mmu-mir-7036	4	0.010175	0.034197	0.980431	764	3	-2.0032	0.87977	0.87982	0.994627	19727	0	-2.0032
Hip1r	4	0.010186	0.034232	0.980431	765	2	-3.1616	0.75519	0.76175	0.993617	17411	1	-3.1616
Clec10a	5	0.010198	0.040354	0.980431	766	4	-2.8085	0.93715	0.93741	0.997515	20910	0	-2.8085
Scgb3a2	3	0.010212	0.027337	0.980431	767	3	-3.8486	0.98979	0.98994	0.999259	22144	0	-3.8486
Tro	4	0.010223	0.034355	0.980431	768	2	-2.9357	0.27999	0.41983	0.988726	9530	1	-2.9357
Rcn1	5	0.010252	0.040565	0.980431	769	1	3.5823	0.012114	0.041509	0.974304	838	4	3.5823
NonTargetingControlGuideForMouse_0336	1	0.010262	0.01019	0.980431	770	1	-7.5672	0.98974	0.98974	0.999259	22143	0	-7.5672
mmu-mir-466f-3	1	0.010273	0.010201	0.980431	771	1	-7.5667	0.98973	0.98973	0.999259	22142	0	-7.5667
Glra3	5	0.010289	0.040687	0.980431	772	3	-3.6431	0.24466	0.42753	0.989717	8802	2	-3.6431
Lhcgr	4	0.010303	0.034621	0.980431	773	2	-1.6412	0.77481	0.77799	0.993617	17760	1	-1.6412
Ehd4	5	0.010305	0.040737	0.980431	774	2	0.51748	0.2699	0.4485	0.993603	9310	2	0.51748
Gpr17	4	0.010319	0.034676	0.980431	775	4	-2.7629	0.98968	0.98972	0.999259	22136	0	-2.7629
Ptges3	4	0.010319	0.034676	0.980431	776	4	-1.8505	0.98968	0.98972	0.999259	22141	0	-1.8505
Pafah2	4	0.010319	0.034676	0.980431	777	4	-2.5944	0.98968	0.98972	0.999259	22137	0	-2.5944
Gm5726	4	0.010319	0.034676	0.980431	778	4	-2.4554	0.98968	0.98972	0.999259	22135	0	-2.4554
H2afz	4	0.010319	0.034676	0.980431	779	4	-1.8799	0.98968	0.98972	0.999259	22138	0	-1.8799
Smim19	4	0.010319	0.034676	0.980431	780	4	-3.8024	0.98968	0.98972	0.999259	22139	0	-3.8024
1700034O15Rik	5	0.010325	0.04081	0.980431	781	2	0.72078	0.15611	0.31006	0.98715	6446	3	0.72078
Tmco5	5	0.01037	0.040975	0.980431	782	3	-1.8333	0.14645	0.29538	0.986979	6174	2	-1.8333
Fubp3	6	0.010373	0.046499	0.980431	783	3	-0.78108	0.26342	0.46189	0.993617	9193	3	-0.78108
Bcl2l14	5	0.010377	0.040998	0.980431	784	2	1.7792	0.07668	0.18559	0.983316	3788	3	1.7792
Sgcz	5	0.010424	0.041176	0.980431	785	4	-2.5698	0.86944	0.86971	0.994627	19545	1	-2.5698
Taf2	4	0.010431	0.035052	0.980431	786	3	-2.2276	0.83871	0.8387	0.993617	18900	0	-2.2276
Olfr808	6	0.010456	0.04682	0.980431	787	3	-2.1603	0.18332	0.36291	0.98715	7158	2	-2.1603
Cenpe	2	0.010513	0.01989	0.980431	788	2	-6.1132	0.98949	0.98952	0.999259	22133	0	-6.1132
Scn4b	3	0.010535	0.028173	0.980431	789	3	-4.0238	0.98946	0.98961	0.999259	22132	0	-4.0238
Atp5l	4	0.010559	0.035474	0.980431	790	3	-1.2784	0.86312	0.86313	0.994627	19429	0	-1.2784
Gltpd2	6	0.010569	0.047291	0.980431	791	6	-1.5663	0.98943	0.98947	0.999259	22130	0	-1.5663
Vmn2r101	6	0.010593	0.047388	0.980431	792	6	-1.3199	0.98941	0.98945	0.999259	22129	0	-1.3199
Zfp668	5	0.010594	0.041804	0.980431	793	4	-2.7971	0.33336	0.50176	0.993617	10653	1	-2.7971
Smc1b	6	0.010621	0.047491	0.980431	794	5	-3.7316	0.98564	0.98575	0.999259	22033	0	-3.7316
Capsl	5	0.010625	0.041913	0.980431	795	2	0.41128	0.49017	0.63707	0.993617	13423	2	0.41128
NonTargetingControlGuideForMouse_0035	1	0.010639	0.010576	0.980431	796	1	-7.7142	0.98936	0.98938	0.999259	22128	0	-7.7142
Olfr452	5	0.010641	0.041969	0.980431	797	3	-3.9864	0.52829	0.67129	0.993617	14057	2	-3.9864
Poc1a	2	0.010648	0.02015	0.980431	798	1	-4.2091	0.70494	0.70492	0.993617	16651	0	-4.2091
Th	6	0.010668	0.047678	0.980431	799	6	-2.7862	0.98933	0.98936	0.999259	22127	0	-2.7862
Snrpe	6	0.010669	0.047684	0.980431	800	3	-1.467	0.23721	0.42988	0.989717	8615	3	-1.467
Zranb2	4	0.010732	0.035994	0.980431	801	3	-4.3598	0.91294	0.91286	0.996	20480	0	-4.3598
Pcdhb12	5	0.010732	0.042281	0.980431	802	4	-1.218	0.72094	0.76924	0.993617	16894	1	-1.218
Creld1	6	0.010758	0.04803	0.980431	803	6	-1.0207	0.98924	0.98927	0.999259	22126	0	-1.0207
Hspa1b	3	0.010816	0.028907	0.980431	804	3	-2.7859	0.98918	0.98935	0.999259	22124	0	-2.7859
Dhcr24	4	0.010822	0.036285	0.980431	805	4	-3.2899	0.98918	0.98923	0.999259	22123	0	-3.2899
Rbmx2	3	0.010878	0.029072	0.980431	806	1	-0.64135	0.48594	0.53091	0.993617	13362	1	-0.64135
Acp1	4	0.010882	0.036461	0.980431	807	4	-3.3409	0.96377	0.96377	0.998664	21563	0	-3.3409
mmu-mir-212	4	0.010899	0.036513	0.980431	808	3	-4.5126	0.82698	0.82704	0.993617	18718	0	-4.5126
Pus10	4	0.0109	0.036515	0.980431	809	3	-1.906	0.10696	0.22726	0.984931	4940	1	-1.906
mmu-mir-7081	3	0.010905	0.029152	0.980431	810	3	-2.8191	0.9891	0.98926	0.999259	22122	0	-2.8191
Zscan4b	4	0.01091	0.036545	0.980431	811	3	-3.8825	0.68547	0.71078	0.993617	16343	1	-3.8825
Tspan13	4	0.010943	0.036645	0.980431	812	4	-2.2977	0.97626	0.9764	0.999259	21858	0	-2.2977
Sh3bgrl	6	0.010977	0.048903	0.980431	813	5	-2.3446	0.39922	0.59349	0.993617	11937	1	-2.3446
Rp2h	5	0.010997	0.043238	0.980431	814	5	-1.6827	0.989	0.98905	0.999259	22121	0	-1.6827
Rnf214	6	0.011001	0.048989	0.980431	815	4	-3.2804	0.95195	0.95207	0.9976	21270	0	-3.2804
mmu-mir-5615-1	3	0.011006	0.0294	0.980431	816	2	-2.0563	0.74549	0.74544	0.993617	17270	0	-2.0563
Abcd2	3	0.011014	0.029416	0.980431	817	3	-2.2982	0.98899	0.98914	0.999259	22120	0	-2.2982
Trappc13	3	0.011017	0.029424	0.980431	818	2	-5.6964	0.043024	0.10294	0.983316	2440	1	-5.6964
5031414D18Rik	4	0.011028	0.036908	0.980431	819	3	-1.1849	0.23195	0.36948	0.98715	8507	1	-1.1849
Plxnb2	4	0.011061	0.037007	0.980431	820	3	-3.856	0.82814	0.8282	0.993617	18738	0	-3.856
Atp6ap1	4	0.011074	0.037042	0.980431	821	4	-1.8511	0.98893	0.98899	0.999259	22119	0	-1.8511
Rhox2d	4	0.011078	0.037062	0.980431	822	3	-4.6583	0.36264	0.50634	0.993617	11221	1	-4.6583
mmu-mir-6973b	3	0.011098	0.029617	0.980431	823	3	-3.1194	0.9889	0.98906	0.999259	22118	0	-3.1194
Olfr308	6	0.011174	0.049551	0.980431	824	5	-2.9942	0.81794	0.85025	0.994627	18548	1	-2.9942
Alg13	6	0.011186	0.049587	0.980431	825	4	-2.1201	0.3733	0.57603	0.993617	11417	2	-2.1201
mmu-mir-130b	3	0.01119	0.029853	0.980431	826	2	-5.2946	0.54933	0.57514	0.993617	14428	1	-5.2946
Pou5f1	5	0.011193	0.043935	0.980431	827	2	-0.52814	0.15499	0.30835	0.98715	6411	2	-0.52814
Pramel4	1	0.011198	0.011122	0.980431	828	1	-7.5219	0.9888	0.98885	0.999259	22116	0	-7.5219
Mfap4	5	0.011265	0.044182	0.980431	829	3	-1.4219	0.57664	0.70716	0.993617	14842	1	-1.4219
Ccnd3	5	0.01128	0.044237	0.980431	830	3	-4.2413	0.37365	0.53599	0.993617	11428	2	-4.2413
Cntnap5a	5	0.011287	0.044259	0.980431	831	3	-3.5831	0.87533	0.87535	0.994627	19658	1	-3.5831
Odam	5	0.011318	0.044377	0.980431	832	4	-2.5071	0.95271	0.95287	0.9976	21377	0	-2.5071
Olfr846	3	0.011318	0.030169	0.980431	833	3	-2.2982	0.98868	0.98886	0.999259	22114	0	-2.2982
mmu-mir-6977	3	0.011318	0.030169	0.980431	834	3	-4.0595	0.98868	0.98886	0.999259	22115	0	-4.0595
2610301B20Rik	3	0.011327	0.030191	0.980431	835	2	-4.6318	0.74549	0.74544	0.993617	17280	0	-4.6318
Rere	5	0.011348	0.044478	0.980431	836	3	-0.91217	0.21339	0.39357	0.988138	8005	2	-0.91217
Lgmn	6	0.01135	0.050122	0.980431	837	4	-2.176	0.3938	0.58988	0.993617	11826	2	-2.176
V1rd19	2	0.011353	0.021456	0.980431	838	1	-1.6348	0.17654	0.24001	0.986979	6955	1	-1.6348
Rec8	4	0.011369	0.037969	0.980431	839	2	-0.86256	0.82286	0.82295	0.993617	18640	0	-0.86256
Nfe2l1	6	0.011396	0.050263	0.980431	840	2	0.92257	0.1867	0.36719	0.98715	7240	3	0.92257
Pgm5	3	0.011407	0.030372	0.980431	841	2	-1.0838	0.30493	0.42175	0.988726	10055	1	-1.0838
Dlgap3	3	0.011433	0.030435	0.980431	842	2	-5.3765	0.24136	0.36373	0.98715	8736	1	-5.3765
Gm5868	5	0.011457	0.044841	0.980431	843	4	-4.5978	0.75362	0.78676	0.993617	17386	1	-4.5978
E130309D02Rik	5	0.011459	0.044847	0.980431	844	4	-3.09	0.97088	0.97094	0.999259	21743	0	-3.09
Rab3gap1	5	0.011459	0.044847	0.980431	845	4	-2.8458	0.35177	0.51729	0.993617	11010	1	-2.8458
Pld3	5	0.011459	0.044847	0.980431	846	4	-3.5524	0.94338	0.94361	0.9976	21157	0	-3.5524
Cpne6	5	0.011459	0.044847	0.980431	847	4	-2.3576	0.88078	0.88077	0.994627	19837	0	-2.3576
Edn1	5	0.011459	0.044847	0.980431	848	4	-2.2275	0.96304	0.9632	0.998664	21541	0	-2.2275
Smarca1	5	0.011459	0.044847	0.980431	849	4	-2.1907	0.83228	0.83831	0.993617	18808	1	-2.1907
Ggh	6	0.01146	0.050461	0.980431	850	5	-2.6123	0.98564	0.98575	0.999259	22042	0	-2.6123
E230019M04Rik	4	0.011469	0.038282	0.980431	851	3	-3.7524	0.91294	0.91286	0.996	20474	0	-3.7524
Banf2	5	0.011477	0.044906	0.980431	852	5	-1.1028	0.98852	0.98854	0.999259	22113	0	-1.1028
Wfdc15a	5	0.011478	0.044912	0.980431	853	3	-2.0337	0.082275	0.19483	0.983316	4007	2	-2.0337
Gm13103	6	0.011487	0.050555	0.980431	854	5	-3.0923	0.98564	0.98575	0.999259	22038	0	-3.0923
Agap3	6	0.01149	0.050566	0.980431	855	3	-0.11501	0.13573	0.30147	0.98715	5862	3	-0.11501
Chchd1	4	0.011573	0.038612	0.980431	856	4	-3.7672	0.98636	0.98639	0.999259	22068	0	-3.7672
Ccdc53	5	0.011587	0.0453	0.980431	857	5	-1.9256	0.98841	0.98842	0.999259	22112	0	-1.9256
Gpr21	5	0.011606	0.04536	0.980431	858	3	-3.5662	0.022824	0.071156	0.983316	1431	2	-3.5662
Nckipsd	6	0.011612	0.050945	0.980431	859	5	-2.523	0.97931	0.9794	0.999259	21900	0	-2.523
Cyp4v3	5	0.01164	0.045469	0.980431	860	3	-2.9259	0.95271	0.95287	0.9976	21338	0	-2.9259
Helz2	6	0.011668	0.051106	0.980431	861	5	-2.9337	0.92209	0.92229	0.997515	20655	0	-2.9337
Oaz3	4	0.01171	0.039028	0.980431	862	2	0.38189	0.2163	0.35308	0.98715	8089	2	0.38189
Zdhhc6	4	0.011745	0.039132	0.980431	863	3	-3.7039	0.26532	0.40452	0.988138	9230	1	-3.7039
Gm5595	2	0.011811	0.022302	0.980431	864	2	-5.5425	0.98819	0.98823	0.999259	22111	0	-5.5425
NonTargetingControlGuideForMouse_0445	1	0.011821	0.011752	0.980431	865	1	-7.4966	0.98818	0.9882	0.999259	22110	0	-7.4966
Olfr1181	4	0.011831	0.039395	0.980431	866	3	-3.5875	0.88383	0.88379	0.995287	19901	0	-3.5875
Polr2g	4	0.011831	0.039395	0.980431	867	3	-3.8869	0.5453	0.62908	0.993617	14357	1	-3.8869
P2rx1	6	0.011843	0.051656	0.980431	868	5	-1.6006	0.92583	0.92608	0.997515	20739	0	-1.6006
Chst10	5	0.011852	0.046246	0.980431	869	2	0.08172	0.68887	0.75354	0.993617	16395	1	0.08172
Schip1	4	0.011855	0.039482	0.980431	870	4	-4.4562	0.98335	0.98339	0.999259	21989	0	-4.4562
Rab43	4	0.011893	0.03959	0.980431	871	3	-3.9866	0.94093	0.94087	0.997515	21050	0	-3.9866
Itsn2	4	0.011925	0.039696	0.980431	872	2	-2.3948	0.30024	0.44087	0.991777	9953	2	-2.3948
Chic2	4	0.011945	0.039755	0.980431	873	2	-1.045	0.45939	0.58837	0.993617	12901	1	-1.045
Smad6	5	0.011957	0.046628	0.980431	874	2	-0.52814	0.031832	0.0948	0.983316	1896	2	-0.52814
1700019A02Rik	5	0.01201	0.046812	0.980431	875	2	-0.52814	0.85681	0.8582	0.994627	19310	1	-0.52814
Mtnr1a	5	0.012017	0.046841	0.980431	876	4	-4.4228	0.74679	0.78293	0.993617	17313	1	-4.4228
Ubac1	4	0.012021	0.039989	0.980431	877	4	-2.7334	0.98798	0.98805	0.999259	22109	0	-2.7334
Asgr1	4	0.012021	0.039989	0.980431	878	4	-2.2115	0.98798	0.98805	0.999259	22098	0	-2.2115
Kif23	4	0.012021	0.039989	0.980431	879	4	-3.7138	0.98798	0.98805	0.999259	22107	0	-3.7138
Shq1	4	0.012021	0.039989	0.980431	880	4	-1.7767	0.98798	0.98805	0.999259	22101	0	-1.7767
Wdr27	4	0.012021	0.039989	0.980431	881	4	-1.5934	0.98798	0.98805	0.999259	22104	0	-1.5934
Tbc1d4	4	0.012021	0.039989	0.980431	882	4	-2.2214	0.98798	0.98805	0.999259	22099	0	-2.2214
Gm7694	4	0.012021	0.039989	0.980431	883	4	-2.1767	0.98798	0.98805	0.999259	22103	0	-2.1767
Rnf222	4	0.012021	0.039989	0.980431	884	4	-3.1201	0.98798	0.98805	0.999259	22105	0	-3.1201
Gusb	4	0.012021	0.039989	0.980431	885	4	-2.6609	0.98798	0.98805	0.999259	22102	0	-2.6609
Map1lc3a	4	0.012021	0.039989	0.980431	886	4	-2.0509	0.98798	0.98805	0.999259	22108	0	-2.0509
Papola	4	0.012021	0.039989	0.980431	887	4	-3.4792	0.98798	0.98805	0.999259	22097	0	-3.4792
Pigo	4	0.012021	0.039989	0.980431	888	4	-2.9182	0.98798	0.98805	0.999259	22095	0	-2.9182
Cbl	4	0.012021	0.039989	0.980431	889	4	-1.9543	0.98798	0.98805	0.999259	22094	0	-1.9543
Hexim2	4	0.012021	0.039989	0.980431	890	4	-2.5279	0.98798	0.98805	0.999259	22106	0	-2.5279
Sall4	4	0.012021	0.039989	0.980431	891	4	-3.0648	0.98798	0.98805	0.999259	22096	0	-3.0648
Olfr314	6	0.012027	0.052232	0.980431	892	4	-3.1701	0.07598	0.19797	0.983316	3762	2	-3.1701
G630090E17Rik	6	0.012035	0.052253	0.980431	893	3	0.49576	0.0066581	0.027122	0.968743	509	3	0.49576
1700007K09Rik	5	0.012039	0.046918	0.980431	894	2	1.9568	0.085039	0.19925	0.983316	4120	3	1.9568
Ubr7	5	0.012061	0.047005	0.980431	895	4	-3.8691	0.94052	0.94074	0.997515	20990	0	-3.8691
Ndnf	5	0.012064	0.047018	0.980431	896	2	1.5464	0.028667	0.086607	0.983316	1726	3	1.5464
mmu-mir-6365	4	0.012075	0.040153	0.980431	897	3	-4.1177	0.7603	0.76585	0.993617	17528	1	-4.1177
Trmt2a	5	0.01208	0.047083	0.980431	898	3	-1.4219	0.1467	0.29578	0.986979	6183	2	-1.4219
Ceacam3	5	0.012117	0.047199	0.980431	899	3	-2.5657	0.69472	0.75633	0.993617	16489	1	-2.5657
Pdzd3	4	0.01212	0.040292	0.980431	900	3	-3.8721	0.78013	0.78258	0.993617	17851	1	-3.8721
Nlrp4a	4	0.012136	0.040341	0.980431	901	4	-1.5992	0.97189	0.97194	0.999259	21761	0	-1.5992
Csf3	2	0.012144	0.022906	0.980431	902	2	-4.8859	0.90632	0.90637	0.996	20296	0	-4.8859
Adam26a	6	0.012159	0.052651	0.980431	903	4	-2.5158	0.1669	0.34208	0.98715	6716	2	-2.5158
Themis3	3	0.012202	0.03237	0.980431	904	3	-4.1392	0.9878	0.98799	0.999259	22091	0	-4.1392
Ltbp2	3	0.012202	0.03237	0.980431	905	3	-4.2074	0.9878	0.98799	0.999259	22093	0	-4.2074
Serpinb9g	3	0.012202	0.03237	0.980431	906	3	-3.8305	0.9878	0.98799	0.999259	22092	0	-3.8305
Gm12	5	0.012229	0.047601	0.980431	907	4	-2.6802	0.97088	0.97094	0.999259	21678	0	-2.6802
Ffar1	6	0.01224	0.052905	0.980431	908	5	-2.1843	0.96386	0.96384	0.998664	21607	0	-2.1843
Tmem120a	6	0.012259	0.052956	0.980431	909	4	-3.1126	0.66328	0.78749	0.993617	16025	2	-3.1126
Esrp1	6	0.012282	0.053031	0.980431	910	3	-2.2301	0.41446	0.60381	0.993617	12222	1	-2.2301
Pom121l12	4	0.012307	0.040882	0.980431	911	2	-0.27279	0.055406	0.13118	0.983316	2951	2	-0.27279
Ifi27l2a	5	0.012324	0.047931	0.980431	912	3	-1.2073	0.88315	0.8832	0.995287	19886	0	-1.2073
Pttg1ip	5	0.012338	0.047976	0.980431	913	3	-3.09	0.52829	0.67129	0.993617	14079	2	-3.09
Prss42	3	0.012373	0.032797	0.980431	914	2	-5.2736	0.59591	0.61047	0.993617	15069	1	-5.2736
Fam160b2	4	0.01238	0.04111	0.980431	915	3	-3.7866	0.31611	0.45749	0.993617	10284	1	-3.7866
Tlcd2	5	0.012383	0.048131	0.980431	916	5	-2.9432	0.98762	0.98758	0.999259	22086	0	-2.9432
Lingo1	5	0.012383	0.048131	0.980431	917	5	-2.8072	0.98762	0.98758	0.999259	22084	0	-2.8072
Ift20	5	0.012383	0.048131	0.980431	918	5	-2.5941	0.98762	0.98758	0.999259	22089	0	-2.5941
Msl1	5	0.012383	0.048131	0.980431	919	5	-2.153	0.98762	0.98758	0.999259	22088	0	-2.153
E130309F12Rik	5	0.012383	0.048131	0.980431	920	5	-1.9256	0.98762	0.98758	0.999259	22087	0	-1.9256
1110059M19Rik	5	0.012383	0.048131	0.980431	921	5	-1.8802	0.98762	0.98758	0.999259	22083	0	-1.8802
Fam170b	5	0.012383	0.048131	0.980431	922	5	-1.0838	0.98762	0.98758	0.999259	22085	0	-1.0838
Nfx1	4	0.012394	0.04115	0.980431	923	2	-3.286	0.77949	0.78201	0.993617	17843	1	-3.286
Sdccag8	5	0.012406	0.048224	0.980431	924	5	-2.5516	0.97709	0.97718	0.999259	21875	0	-2.5516
Ptges2	5	0.012406	0.048224	0.980431	925	4	-2.6696	0.84074	0.84484	0.994459	19038	1	-2.6696
Pcnxl4	6	0.012421	0.053485	0.980431	926	4	-3.1032	0.43692	0.61918	0.993617	12580	2	-3.1032
Cyp2b19	5	0.012436	0.048342	0.980431	927	3	-1.5036	0.94398	0.94421	0.9976	21166	0	-1.5036
1110032F04Rik	4	0.012477	0.041407	0.980431	928	3	-1.2542	0.89924	0.89915	0.996	20182	0	-1.2542
Itga3	6	0.012508	0.05378	0.980431	929	4	-3.0317	0.63499	0.76485	0.993617	15616	1	-3.0317
Pik3ca	6	0.012545	0.053896	0.980431	930	3	-0.56221	0.047735	0.1373	0.983316	2653	2	-0.56221
Xirp1	5	0.01255	0.048718	0.980431	931	2	3.8377	0.01835	0.059015	0.983316	1195	3	3.8377
B230118H07Rik	5	0.012557	0.048739	0.980431	932	3	-3.2829	0.66615	0.74318	0.993617	16059	1	-3.2829
2810408M09Rik	4	0.012559	0.041647	0.980431	933	2	-2.8115	0.76615	0.77069	0.993617	17633	1	-2.8115
Gsta1	4	0.012559	0.041647	0.980431	934	2	-1.1172	0.0966	0.20874	0.983316	4551	2	-1.1172
Slc9a6	4	0.012559	0.041647	0.980431	935	3	-3.7917	0.84959	0.84954	0.994627	19185	0	-3.7917
Col17a1	5	0.012585	0.048848	0.980431	936	3	-1.2334	0.59345	0.71345	0.993617	15046	1	-1.2334
Ccdc127	3	0.012615	0.033391	0.980431	937	3	-3.6083	0.98738	0.98756	0.999259	22082	0	-3.6083
Krtdap	4	0.012648	0.041916	0.980431	938	1	3.0385	0.014154	0.046504	0.979187	965	3	3.0385
Nme7	5	0.012723	0.049347	0.980431	939	4	-2.2982	0.65352	0.73767	0.993617	15872	1	-2.2982
Inhbe	5	0.012723	0.049347	0.980431	940	4	-2.636	0.2623	0.44213	0.991915	9169	1	-2.636
Itch	4	0.012723	0.042154	0.980431	941	3	-4.3155	0.91294	0.91286	0.996	20475	0	-4.3155
Ccdc19	3	0.012723	0.033669	0.980431	942	3	-2.4627	0.98728	0.98745	0.999259	22081	0	-2.4627
Astn1	5	0.012809	0.049625	0.980431	943	3	-0.96479	0.1388	0.28384	0.986979	5958	1	-0.96479
Cpxm1	4	0.012818	0.042438	0.980431	944	4	-1.8935	0.98186	0.98189	0.999259	21958	0	-1.8935
Klhdc4	6	0.012858	0.054911	0.980431	945	5	-2.0296	0.40489	0.59733	0.993617	12022	1	-2.0296
Yeats2	3	0.012864	0.034021	0.980431	946	3	-2.8337	0.98714	0.98731	0.999259	22080	0	-2.8337
Cep44	4	0.012893	0.04267	0.980431	947	3	-4.2916	0.90015	0.90008	0.996	20200	0	-4.2916
Hmmr	5	0.012915	0.049985	0.980431	948	4	-1.4219	0.55734	0.69784	0.993617	14559	1	-1.4219
Gm648	5	0.012935	0.050048	0.980431	949	3	-3.7944	0.57388	0.70616	0.993617	14798	1	-3.7944
S100a6	5	0.012935	0.050048	0.980431	950	3	-3.7944	0.084631	0.19862	0.983316	4108	2	-3.7944
Olfr837	4	0.012946	0.042838	0.980431	951	4	-1.3931	0.95425	0.95418	0.998272	21403	0	-1.3931
Nynrin	3	0.012978	0.034313	0.980431	952	2	-5.2168	0.63145	0.63912	0.993617	15566	1	-5.2168
1700016C15Rik	6	0.012992	0.055335	0.980431	953	4	-1.191	0.67561	0.79541	0.993617	16209	1	-1.191
Gsg1	3	0.013014	0.034394	0.980431	954	2	-5.2835	0.88018	0.8803	0.994627	19777	0	-5.2835
Hist1h4a	4	0.013022	0.043079	0.980431	955	4	-3.8516	0.97626	0.9764	0.999259	21849	0	-3.8516
Vmn1r178	5	0.013023	0.050373	0.980431	956	3	-1.6956	0.48746	0.6347	0.993617	13384	2	-1.6956
Slc37a3	4	0.013048	0.043142	0.980431	957	2	-2.8401	0.83871	0.8387	0.993617	18929	0	-2.8401
Spryd4	4	0.013081	0.043243	0.980431	958	4	-1.6585	0.98692	0.98695	0.999259	22079	0	-1.6585
Chp2	2	0.013095	0.024625	0.980431	959	2	-5.9665	0.98691	0.98698	0.999259	22078	0	-5.9665
Them6	5	0.013101	0.050639	0.980431	960	5	-2.1149	0.9869	0.98688	0.999259	22077	0	-2.1149
Adam34	5	0.013122	0.05072	0.980431	961	3	-3.8157	0.44152	0.5944	0.993617	12654	2	-3.8157
Gja10	5	0.013148	0.050825	0.980431	962	5	-1.6956	0.98685	0.98683	0.999259	22076	0	-1.6956
Vmn2r17	2	0.013159	0.024763	0.980431	963	2	-4.5532	0.98684	0.98692	0.999259	22075	0	-4.5532
Mtap7d3	5	0.013191	0.050976	0.980431	964	5	-1.7848	0.98681	0.98679	0.999259	22074	0	-1.7848
Crem	6	0.013201	0.055975	0.980431	965	5	-1.86	0.69825	0.8026	0.993617	16537	1	-1.86
mmu-mir-6374	4	0.013201	0.043597	0.980431	966	2	0.13686	0.22866	0.36601	0.98715	8436	2	0.13686
Slc10a6	3	0.013214	0.034888	0.980431	967	2	-1.2892	0.24847	0.37263	0.98715	8862	1	-1.2892
Olfr1459	6	0.013222	0.056042	0.980431	968	5	-2.76	0.85719	0.87189	0.994627	19318	1	-2.76
Endou	5	0.013222	0.051091	0.980431	969	4	-3.5353	0.77271	0.79794	0.993617	17737	1	-3.5353
Rasl11a	5	0.013229	0.051114	0.980431	970	3	-3.0806	0.016332	0.053388	0.983316	1096	2	-3.0806
mmu-mir-3069	3	0.013261	0.035003	0.980431	971	3	-4.513	0.98674	0.98691	0.999259	22073	0	-4.513
mmu-mir-5104	4	0.013287	0.043865	0.980431	972	2	-0.80596	0.3177	0.45916	0.993617	10320	1	-0.80596
Cachd1	5	0.013287	0.051321	0.980431	973	2	-0.52814	0.12225	0.25822	0.986979	5512	2	-0.52814
Gas2l1	4	0.013312	0.043941	0.980431	974	4	-3.3391	0.98669	0.98671	0.999259	22072	0	-3.3391
Gm7092	3	0.013326	0.035173	0.980431	975	2	-5.1845	0.27659	0.40642	0.988138	9458	1	-5.1845
Myocd	5	0.013415	0.051746	0.980431	976	5	-1.6201	0.98658	0.98658	0.999259	22071	0	-1.6201
mmu-mir-450a-1	3	0.013418	0.035415	0.980431	977	3	-5.3364	0.97985	0.97996	0.999259	21916	0	-5.3364
Cma2	4	0.013457	0.044363	0.980431	978	1	-0.37542	0.83395	0.83403	0.993617	18837	0	-0.37542
mmu-mir-5624	2	0.013469	0.025315	0.980431	979	1	-1.5759	0.19445	0.25308	0.986979	7456	1	-1.5759
Ube2e1	5	0.013476	0.051957	0.980431	980	4	-3.4375	0.66117	0.74098	0.993617	15991	1	-3.4375
9530053A07Rik	4	0.01351	0.044531	0.980431	981	2	-3.24	0.59734	0.65686	0.993617	15091	1	-3.24
Mgrn1	6	0.013511	0.056939	0.980431	982	5	-2.8983	0.82791	0.85533	0.994627	18736	1	-2.8983
Sulf2	6	0.013519	0.056967	0.980431	983	4	-3.3049	0.70879	0.80604	0.993617	16712	1	-3.3049
Defa26	3	0.013571	0.035774	0.980431	984	2	-5.6343	0.88018	0.8803	0.994627	19769	0	-5.6343
Srpk2	5	0.013582	0.05232	0.980431	985	5	-1.2892	0.98642	0.98642	0.999259	22070	0	-1.2892
Utrn	5	0.013589	0.052342	0.980431	986	5	-1.5867	0.98641	0.98641	0.999259	22069	0	-1.5867
Inhba	5	0.013606	0.052398	0.980431	987	4	-3.7446	0.11658	0.2495	0.986979	5309	1	-3.7446
Tubd1	4	0.013661	0.045004	0.980431	988	4	-3.4437	0.98634	0.98637	0.999259	22067	0	-3.4437
Rfwd2	4	0.01367	0.045028	0.980431	989	3	-2.1036	0.92504	0.92505	0.997515	20712	0	-2.1036
Oog1	1	0.013676	0.013581	0.980431	990	1	-6.8745	0.98632	0.98634	0.999259	22066	0	-6.8745
Penk	6	0.013693	0.057509	0.980431	991	5	-2.9852	0.29073	0.49474	0.993617	9753	1	-2.9852
Tinf2	3	0.013698	0.036109	0.980431	992	2	-5.149	0.72087	0.72067	0.993617	16881	0	-5.149
Vegfb	6	0.013698	0.057523	0.980431	993	5	-2.6747	0.09535	0.23758	0.986979	4511	1	-2.6747
Hsd17b3	5	0.013703	0.052733	0.980431	994	5	-1.3438	0.9863	0.9863	0.999259	22065	0	-1.3438
4933402J07Rik	5	0.013714	0.052772	0.980431	995	5	-2.224	0.98629	0.98629	0.999259	22064	0	-2.224
Slc2a5	5	0.013726	0.052822	0.980431	996	5	-1.5867	0.98627	0.98628	0.999259	22063	0	-1.5867
Has1	3	0.013757	0.036254	0.980431	997	1	-0.64135	0.31175	0.42555	0.988974	10215	1	-0.64135
Olfr1086	5	0.013761	0.052942	0.980431	998	5	-1.9422	0.98624	0.98624	0.999259	22062	0	-1.9422
Zfp418	6	0.013772	0.057745	0.980431	999	3	-0.56943	0.36863	0.57298	0.993617	11337	2	-0.56943
mmu-mir-6367	3	0.013783	0.036316	0.980431	1000	3	-4.5941	0.93952	0.93972	0.997515	20950	0	-4.5941
Pip5k1c	5	0.013797	0.053072	0.980431	1001	4	-3.735	0.33778	0.50552	0.993617	10754	1	-3.735
Limd2	3	0.013853	0.036499	0.980431	1002	1	-0.64135	0.88018	0.8803	0.994627	19799	0	-0.64135
Ces1b	3	0.013854	0.036499	0.980431	1003	2	-5.4101	0.30323	0.4208	0.988726	10011	1	-5.4101
Tlx2	5	0.013862	0.053307	0.980431	1004	3	-4.2447	0.35207	0.51754	0.993617	11019	2	-4.2447
Nop56	4	0.013867	0.045632	0.980431	1005	3	-3.1885	0.30328	0.44403	0.991915	10012	1	-3.1885
mmu-mir-449b	2	0.013869	0.026056	0.980431	1006	2	-5.3616	0.98613	0.98623	0.999259	22061	0	-5.3616
Rnf169	5	0.013872	0.053343	0.980431	1007	3	-0.52814	0.72468	0.77118	0.993617	16947	1	-0.52814
Padi1	6	0.013892	0.05812	0.980431	1008	4	-3.4027	0.91173	0.91232	0.996	20383	1	-3.4027
Cbln1	5	0.013893	0.053416	0.980431	1009	5	-3.6049	0.98611	0.98612	0.999259	22060	0	-3.6049
Bms1	5	0.013903	0.053444	0.980431	1010	3	-4.1182	0.25388	0.43514	0.99125	8996	1	-4.1182
B3gnt1	5	0.013925	0.053515	0.980431	1011	3	-1.7973	0.065921	0.16779	0.983316	3382	2	-1.7973
Ifitm3	5	0.013932	0.053539	0.980431	1012	3	-2.9551	0.38627	0.54689	0.993617	11680	2	-2.9551
Tmprss13	5	0.013932	0.053539	0.980431	1013	3	-1.6422	0.55612	0.69672	0.993617	14532	2	-1.6422
Fkbp1b	4	0.013934	0.045836	0.980431	1014	3	-4.2446	0.74136	0.75078	0.993617	17226	1	-4.2446
Olfr655	4	0.013952	0.045882	0.980431	1015	3	-3.7169	0.04529	0.1112	0.983316	2540	1	-3.7169
Adam18	4	0.013976	0.045963	0.980431	1016	4	-3.8061	0.95177	0.95166	0.9976	21265	0	-3.8061
Ube2h	5	0.013998	0.053767	0.980431	1017	5	-2.5516	0.986	0.98601	0.999259	22059	0	-2.5516
mmu-mir-23b	3	0.014013	0.036879	0.980431	1018	2	-1.0838	0.72398	0.72381	0.993617	16942	0	-1.0838
Tgoln1	5	0.014014	0.05382	0.980431	1019	3	-1.9256	0.37772	0.53951	0.993617	11512	1	-1.9256
Ank	5	0.014032	0.053879	0.980431	1020	4	-1.218	0.95271	0.95287	0.9976	21322	0	-1.218
NonTargetingControlGuideForMouse_0890	1	0.014052	0.013952	0.980431	1021	1	-6.8592	0.98595	0.98594	0.999259	22058	0	-6.8592
mmu-mir-676	2	0.014067	0.026422	0.980431	1022	1	-1.3825	0.1454	0.21779	0.984931	6145	1	-1.3825
mmu-mir-3074-1	4	0.014095	0.04634	0.980431	1023	2	-0.81656	0.027599	0.075076	0.983316	1673	1	-0.81656
Scn2b	4	0.014104	0.04636	0.980431	1024	4	-1.7273	0.9859	0.98592	0.999259	22051	0	-1.7273
Agps	4	0.014104	0.04636	0.980431	1025	4	-3.9805	0.9859	0.98592	0.999259	22057	0	-3.9805
Epn3	4	0.014104	0.04636	0.980431	1026	4	-3.9627	0.9859	0.98592	0.999259	22056	0	-3.9627
Zfp111	4	0.014104	0.04636	0.980431	1027	4	-2.262	0.9859	0.98592	0.999259	22053	0	-2.262
Mllt11	4	0.014104	0.04636	0.980431	1028	4	-1.9015	0.9859	0.98592	0.999259	22054	0	-1.9015
Ccdc28b	4	0.014104	0.04636	0.980431	1029	4	-1.5587	0.9859	0.98592	0.999259	22052	0	-1.5587
Pga5	4	0.014161	0.046528	0.980431	1030	3	-2.5926	0.36142	0.50505	0.993617	11197	1	-2.5926
Phf21a	4	0.014164	0.046541	0.980431	1031	3	-3.2331	0.68297	0.70916	0.993617	16314	1	-3.2331
Them4	4	0.01418	0.04659	0.980431	1032	2	-0.84614	0.078655	0.17561	0.983316	3867	1	-0.84614
Il10rb	5	0.01429	0.054781	0.980431	1033	2	2.182	0.062891	0.1628	0.983316	3253	3	2.182
Emx2	4	0.014308	0.046972	0.980431	1034	2	-0.46771	0.079057	0.17637	0.983316	3896	2	-0.46771
Kcna3	6	0.014315	0.059443	0.980431	1035	4	-1.6838	0.79909	0.84122	0.994403	18190	1	-1.6838
Pacrg	6	0.014322	0.059463	0.980431	1036	4	-2.8756	0.32357	0.53364	0.993617	10443	2	-2.8756
Stc2	4	0.014323	0.047019	0.980431	1037	3	-3.7305	0.43891	0.57933	0.993617	12616	1	-3.7305
Ttc30a1	4	0.014351	0.047096	0.980431	1038	3	-1.2834	0.35426	0.49753	0.993617	11063	1	-1.2834
Olfr1475	5	0.014351	0.055001	0.980431	1039	2	0.49359	0.39797	0.55705	0.993617	11921	1	0.49359
Raver2	4	0.014355	0.047113	0.980431	1040	3	-3.3926	0.89694	0.89686	0.996	20114	0	-3.3926
Mrps11	3	0.014364	0.037753	0.980431	1041	2	-4.9121	0.88018	0.8803	0.994627	19751	0	-4.9121
Pex14	6	0.014372	0.059625	0.980431	1042	4	-2.8541	0.067891	0.18099	0.983316	3462	1	-2.8541
Wt1	3	0.014415	0.037866	0.980431	1043	3	-4.661	0.98558	0.98576	0.999259	22029	0	-4.661
Zbtb11	4	0.014436	0.047362	0.980431	1044	1	2.7477	0.024915	0.069518	0.983316	1535	3	2.7477
Boll	5	0.014448	0.055341	0.980431	1045	2	1.1347	0.066254	0.16835	0.983316	3395	3	1.1347
Sema4a	5	0.014457	0.05537	0.980431	1046	2	-0.64135	0.83228	0.83831	0.993617	18798	1	-0.64135
Trim26	6	0.014457	0.059892	0.980431	1047	3	-1.2835	0.9444	0.94453	0.9976	21171	0	-1.2835
Gtse1	6	0.014492	0.060002	0.980431	1048	5	-2.7204	0.52019	0.67801	0.993617	13931	1	-2.7204
Il5	4	0.014494	0.047547	0.980431	1049	2	-2.7291	0.50019	0.60706	0.993617	13593	1	-2.7291
Tmem74b	5	0.01451	0.05556	0.980431	1050	4	-1.4219	0.69607	0.75695	0.993617	16498	1	-1.4219
Usp25	5	0.014563	0.055738	0.980431	1051	2	0.71867	0.22354	0.40789	0.988138	8291	3	0.71867
Ap1g1	5	0.014564	0.055739	0.980431	1052	4	-2.0844	0.12333	0.25989	0.986979	5541	1	-2.0844
Atad1	5	0.014564	0.055739	0.980431	1053	4	-2.2633	0.80246	0.81697	0.993617	18264	1	-2.2633
Parp9	5	0.014667	0.056107	0.980431	1054	4	-1.2801	0.62879	0.72736	0.993617	15534	1	-1.2801
Cyyr1	5	0.014667	0.056109	0.980431	1055	4	-3.673	0.95271	0.95287	0.9976	21334	0	-3.673
Olfr169	5	0.014669	0.05612	0.980431	1056	2	0.54101	0.88347	0.88352	0.995287	19894	0	0.54101
Frmd4b	3	0.014748	0.038727	0.980431	1057	3	-0.75619	0.9332	0.93336	0.997515	20857	0	-0.75619
Cebpg	5	0.014764	0.056453	0.980431	1058	5	-2.722	0.98251	0.98261	0.999259	21978	0	-2.722
Frk	5	0.014776	0.056494	0.980431	1059	3	-1.0838	0.49928	0.64522	0.993617	13573	1	-1.0838
Fmo6	6	0.014783	0.060907	0.980431	1060	3	-2.4526	0.76883	0.82822	0.993617	17678	1	-2.4526
Atg4a	6	0.014801	0.060958	0.980431	1061	4	-3.1271	0.66949	0.79267	0.993617	16132	2	-3.1271
Smim14	6	0.014841	0.061071	0.980431	1062	2	0.89653	0.074618	0.19513	0.983316	3716	3	0.89653
Rap1a	5	0.014862	0.056806	0.980431	1063	4	-2.2633	0.90729	0.90731	0.996	20305	0	-2.2633
mmu-mir-3967	3	0.014862	0.038997	0.980431	1064	2	-5.0472	0.032713	0.081311	0.983316	1927	1	-5.0472
Sppl2b	5	0.014876	0.056857	0.980431	1065	3	-3.6567	0.32223	0.4923	0.993617	10416	2	-3.6567
Cd164l2	5	0.014909	0.056973	0.980431	1066	3	-1.2224	0.079632	0.19047	0.983316	3921	2	-1.2224
Hras	4	0.014914	0.048851	0.980431	1067	4	-2.5166	0.98509	0.9851	0.999259	22028	0	-2.5166
Mpp4	4	0.014958	0.048985	0.980431	1068	2	-2.9962	0.83197	0.83207	0.993617	18784	0	-2.9962
Atg5	6	0.014969	0.061479	0.980431	1069	5	-2.3696	0.16014	0.33333	0.98715	6552	1	-2.3696
Cep68	5	0.014981	0.057234	0.980431	1070	4	-3.1242	0.79513	0.81205	0.993617	18094	1	-3.1242
Itgb7	5	0.014988	0.057257	0.980431	1071	1	1.4914	0.14055	0.28651	0.986979	5997	3	1.4914
Mkrn1	5	0.015022	0.057371	0.980431	1072	3	-3.6462	0.29788	0.47187	0.993617	9898	2	-3.6462
Tmem45b	6	0.01503	0.061687	0.980431	1073	4	-2.9698	0.94649	0.94662	0.9976	21200	0	-2.9698
Gm19668	5	0.01506	0.057518	0.980431	1074	4	-2.5087	0.95271	0.95287	0.9976	21374	0	-2.5087
Draxin	3	0.015088	0.039554	0.980431	1075	3	-3.4655	0.98491	0.9851	0.999259	22027	0	-3.4655
Hnrnpa1	4	0.015097	0.049409	0.980431	1076	3	-3.5893	0.061059	0.14199	0.983316	3187	1	-3.5893
Gucy1a2	4	0.01512	0.04949	0.980431	1077	4	-4.0375	0.98488	0.9849	0.999259	22026	0	-4.0375
Birc7	6	0.01516	0.062086	0.980431	1078	4	-2.3364	0.3629	0.56918	0.993617	11223	1	-2.3364
Ano3	6	0.015189	0.062178	0.980431	1079	3	-1.0491	0.036868	0.11276	0.983316	2122	2	-1.0491
Taf1c	4	0.015206	0.049732	0.980431	1080	3	-2.8011	0.9291	0.92908	0.997515	20811	0	-2.8011
Xpo6	4	0.015236	0.049824	0.980431	1081	4	-3.8468	0.95755	0.95752	0.998664	21453	0	-3.8468
2410131K14Rik	4	0.015244	0.049843	0.980431	1082	1	-0.14849	0.15945	0.29316	0.986979	6530	1	-0.14849
Caprin2	5	0.015254	0.058179	0.980431	1083	4	-3.0491	0.55397	0.69475	0.993617	14506	1	-3.0491
Zfp39	6	0.015269	0.062415	0.980431	1084	5	-3.0637	0.057163	0.15808	0.983316	3024	1	-3.0637
4921511M17Rik	6	0.015287	0.062467	0.980431	1085	4	-2.2716	0.46361	0.63766	0.993617	12970	2	-2.2716
Tex16	6	0.015307	0.062528	0.980431	1086	4	-2.2792	0.38061	0.58095	0.993617	11562	1	-2.2792
Catsperb	5	0.015307	0.058376	0.980431	1087	2	-0.10754	0.19327	0.36463	0.98715	7428	1	-0.10754
4930519G04Rik	3	0.015322	0.040125	0.980431	1088	1	0.11733	0.66663	0.66922	0.993617	16069	1	0.11733
Gm16515	5	0.015341	0.058498	0.980431	1089	4	-4.0973	0.17888	0.34368	0.98715	7017	1	-4.0973
1700019D03Rik	3	0.015413	0.040346	0.980431	1090	3	-2.002	0.98459	0.98478	0.999259	22023	0	-2.002
Gm5725	3	0.015413	0.040346	0.980431	1091	3	-2.1182	0.98459	0.98478	0.999259	22025	0	-2.1182
9930111J21Rik2	3	0.015413	0.040346	0.980431	1092	3	-3.4703	0.98459	0.98478	0.999259	22024	0	-3.4703
Tssk2	4	0.015456	0.050489	0.980431	1093	2	-1.162	0.44116	0.58032	0.993617	12649	1	-1.162
Olfr951	4	0.015484	0.050587	0.980431	1094	3	-2.9936	0.73825	0.74834	0.993617	17169	1	-2.9936
Mesdc2	3	0.015506	0.040563	0.980431	1095	3	-4.9948	0.90797	0.90805	0.996	20336	0	-4.9948
Xrra1	5	0.015519	0.059147	0.980431	1096	3	-1.8761	0.40402	0.56226	0.993617	12007	2	-1.8761
1700030F18Rik	6	0.015542	0.063283	0.980431	1097	4	-1.6155	0.84499	0.8646	0.994627	19077	1	-1.6155
Shisa2	5	0.015546	0.059249	0.980431	1098	4	-2.6526	0.79497	0.81194	0.993617	18092	1	-2.6526
Cntnap1	3	0.015576	0.040741	0.980431	1099	2	-4.9904	0.88018	0.8803	0.994627	19736	0	-4.9904
Olfr1440	4	0.015626	0.051022	0.980431	1100	2	0.96605	0.12195	0.25351	0.986979	5499	2	0.96605
Efna4	5	0.015661	0.059649	0.980431	1101	2	0.15689	0.45239	0.60388	0.993617	12789	2	0.15689
Arhgap17	6	0.015666	0.06366	0.980431	1102	3	-0.62824	0.24548	0.43991	0.991777	8811	1	-0.62824
Cyp3a25	6	0.015678	0.063695	0.980431	1103	5	-2.0184	0.51126	0.67145	0.993617	13800	1	-2.0184
Chrna4	5	0.015696	0.059779	0.980431	1104	3	-0.9139	0.3478	0.51395	0.993617	10920	2	-0.9139
Cdk15	5	0.015705	0.059812	0.980431	1105	3	-0.9139	0.22681	0.41253	0.988138	8384	2	-0.9139
Cd40	4	0.015712	0.051299	0.980431	1106	4	-1.5759	0.98429	0.98431	0.999259	22020	0	-1.5759
Pirt	4	0.015712	0.051299	0.980431	1107	4	-2.3618	0.98429	0.98431	0.999259	22022	0	-2.3618
mmu-mir-6388	4	0.015712	0.051299	0.980431	1108	4	-2.5283	0.98429	0.98431	0.999259	22021	0	-2.5283
Olfr523	4	0.015713	0.051303	0.980431	1109	3	-3.5364	0.86804	0.86804	0.994627	19516	0	-3.5364
Mc5r	3	0.015727	0.041117	0.980431	1110	2	-4.9774	0.53732	0.56649	0.993617	14225	1	-4.9774
Zfp580	5	0.015735	0.05991	0.980431	1111	3	-1.6956	0.67802	0.74849	0.993617	16249	1	-1.6956
Zfp639	4	0.015763	0.051464	0.980431	1112	3	-4.3559	0.62918	0.67532	0.993617	15538	1	-4.3559
Erp44	4	0.015791	0.051553	0.980431	1113	4	-3.9942	0.95561	0.95554	0.998499	21426	0	-3.9942
Fam131a	5	0.015807	0.060138	0.980431	1114	5	-1.6956	0.98419	0.98428	0.999259	22007	0	-1.6956
Amigo2	5	0.015807	0.060138	0.980431	1115	5	-1.1615	0.98419	0.98428	0.999259	22004	0	-1.1615
Ets1	5	0.015807	0.060138	0.980431	1116	5	-1.0838	0.98419	0.98428	0.999259	22005	0	-1.0838
Gabbr1	5	0.015807	0.060138	0.980431	1117	5	-1.8919	0.98419	0.98428	0.999259	22001	0	-1.8919
Siglece	5	0.015807	0.060138	0.980431	1118	5	-3.2005	0.98419	0.98428	0.999259	22014	0	-3.2005
Olfr649	5	0.015807	0.060138	0.980431	1119	5	-2.2982	0.98419	0.98428	0.999259	22013	0	-2.2982
Klf7	5	0.015807	0.060138	0.980431	1120	5	-1.5291	0.98419	0.98428	0.999259	22016	0	-1.5291
Lhx4	5	0.015807	0.060138	0.980431	1121	5	-2.3691	0.98419	0.98428	0.999259	22011	0	-2.3691
Hs3st1	5	0.015807	0.060138	0.980431	1122	5	-1.1811	0.98419	0.98428	0.999259	22015	0	-1.1811
Tppp2	5	0.015807	0.060138	0.980431	1123	5	-1.0668	0.98419	0.98428	0.999259	21999	0	-1.0668
Dido1	5	0.015807	0.060138	0.980431	1124	5	-1.3503	0.98419	0.98428	0.999259	22000	0	-1.3503
Ldlrad1	5	0.015807	0.060138	0.980431	1125	5	-1.0838	0.98419	0.98428	0.999259	22018	0	-1.0838
Lat2	5	0.015807	0.060138	0.980431	1126	5	-1.4219	0.98419	0.98428	0.999259	22009	0	-1.4219
Gm5938	5	0.015807	0.060138	0.980431	1127	5	-1.3034	0.98419	0.98428	0.999259	21997	0	-1.3034
Bst2	5	0.015807	0.060138	0.980431	1128	5	-2.6942	0.98419	0.98428	0.999259	22012	0	-2.6942
Tns1	5	0.015807	0.060138	0.980431	1129	5	-1.6147	0.98419	0.98428	0.999259	22003	0	-1.6147
Ipo7	5	0.015807	0.060138	0.980431	1130	5	-2.3195	0.98419	0.98428	0.999259	22008	0	-2.3195
Hddc3	5	0.015807	0.060138	0.980431	1131	5	-2.6565	0.98419	0.98428	0.999259	21996	0	-2.6565
Smim20	5	0.015807	0.060138	0.980431	1132	5	-1.4219	0.98419	0.98428	0.999259	22017	0	-1.4219
A630095N17Rik	5	0.015807	0.060138	0.980431	1133	5	-1.6533	0.98419	0.98428	0.999259	22019	0	-1.6533
Smim18	5	0.015807	0.060138	0.980431	1134	5	-1.6956	0.98419	0.98428	0.999259	21998	0	-1.6956
Tle6	5	0.015807	0.060138	0.980431	1135	5	-2.8096	0.98419	0.98428	0.999259	22006	0	-2.8096
Tff2	6	0.015809	0.064094	0.980431	1136	4	-0.99884	0.53071	0.68571	0.993617	14116	1	-0.99884
Blk	3	0.015838	0.041383	0.980431	1137	2	-4.9676	0.77925	0.77913	0.993617	17841	0	-4.9676
Nxt1	6	0.01586	0.064241	0.980431	1138	3	-1.0148	0.33091	0.54228	0.993617	10595	2	-1.0148
Gabpb1	5	0.015864	0.060336	0.980431	1139	3	-1.7593	0.35285	0.51823	0.993617	11036	1	-1.7593
Dnaja3	3	0.015865	0.04146	0.980431	1140	3	-1.5666	0.93952	0.93972	0.997515	20952	0	-1.5666
Klhdc10	4	0.015881	0.051836	0.980431	1141	3	-3.5783	0.82215	0.82222	0.993617	18618	0	-3.5783
Osbp2	4	0.015906	0.05191	0.980431	1142	3	-4.165	0.37718	0.52162	0.993617	11495	1	-4.165
NonTargetingControlGuideForMouse_0675	1	0.015917	0.01583	0.980431	1143	1	-7.3368	0.98408	0.98411	0.999259	21994	0	-7.3368
Lin28b	4	0.015957	0.052069	0.980431	1144	3	-3.9176	0.10561	0.22485	0.984931	4875	1	-3.9176
Rdh16	4	0.015966	0.0521	0.980431	1145	2	-1.4353	0.042151	0.10487	0.983316	2391	1	-1.4353
Pigv	6	0.015987	0.064633	0.980431	1146	3	-0.67652	0.20731	0.39313	0.988138	7811	2	-0.67652
Ptprh	3	0.016039	0.041886	0.980431	1147	3	-4.9473	0.93952	0.93972	0.997515	20966	0	-4.9473
Hnrnpul2	4	0.016043	0.052334	0.980431	1148	3	-3.0073	0.91294	0.91286	0.996	20501	0	-3.0073
Zfp654	6	0.016051	0.064835	0.980431	1149	2	1.2319	0.099019	0.24489	0.986979	4648	4	1.2319
Fermt3	4	0.016051	0.052357	0.980431	1150	2	-1.1705	0.87954	0.87959	0.994627	19724	0	-1.1705
Olfr148	5	0.016103	0.061144	0.980431	1151	2	-0.64135	0.10139	0.22559	0.984931	4734	1	-0.64135
Mmgt1	3	0.016131	0.042113	0.980431	1152	2	-4.9373	0.34367	0.44343	0.991915	10861	1	-4.9373
Eif4enif1	4	0.016136	0.052607	0.980431	1153	3	-2.3457	0.80553	0.80582	0.993617	18303	1	-2.3457
Jmjd6	5	0.016165	0.061368	0.980431	1154	3	-4.0103	0.31705	0.48799	0.993617	10307	2	-4.0103
Plekhf2	6	0.016178	0.065204	0.980431	1155	3	-0.86175	0.59394	0.73298	0.993617	15052	1	-0.86175
Zfp3	4	0.016199	0.052764	0.980431	1156	2	-2.8228	0.72678	0.73968	0.993617	16988	1	-2.8228
Ecel1	5	0.016209	0.061537	0.980431	1157	3	-1.4291	0.048089	0.1356	0.983316	2670	2	-1.4291
Tmem64	6	0.016221	0.065324	0.980431	1158	4	-2.6786	0.075349	0.19665	0.983316	3742	1	-2.6786
Prepl	6	0.016221	0.065324	0.980431	1159	4	-2.9825	0.38714	0.5854	0.993617	11696	1	-2.9825
Ankrd13d	4	0.016221	0.052828	0.980431	1160	2	0.55526	0.23295	0.37053	0.98715	8529	2	0.55526
Gcnt7	4	0.016233	0.05286	0.980431	1161	3	-3.9774	0.83871	0.8387	0.993617	18913	0	-3.9774
Tnfrsf11b	4	0.016235	0.05287	0.980431	1162	4	-1.9188	0.98377	0.98382	0.999259	21993	0	-1.9188
Man1a	6	0.016242	0.065377	0.980431	1163	3	-1.2561	0.74123	0.81748	0.993617	17224	1	-1.2561
Olfr1357	6	0.01627	0.065467	0.980431	1164	4	-2.8682	0.66022	0.785	0.993617	15977	1	-2.8682
Padi6	5	0.0163	0.061859	0.980431	1165	3	-2.8395	0.66024	0.74057	0.993617	15979	1	-2.8395
Ablim1	6	0.016302	0.065569	0.980431	1166	3	-2.4387	0.28861	0.49219	0.993617	9700	2	-2.4387
Fam13c	5	0.016315	0.061915	0.980431	1167	3	-1.3571	0.66076	0.74079	0.993617	15986	1	-1.3571
Cercam	4	0.016348	0.053218	0.980431	1168	2	-1.6322	0.69693	0.71843	0.993617	16529	1	-1.6322
mmu-mir-875	2	0.016348	0.030495	0.980431	1169	2	-5.2512	0.98365	0.98376	0.999259	21992	0	-5.2512
Zc3h11a	6	0.016367	0.065786	0.980431	1170	3	-0.46614	0.28678	0.49001	0.993617	9657	3	-0.46614
Phtf2	4	0.0164	0.053375	0.980431	1171	4	-2.5461	0.9836	0.98364	0.999259	21991	0	-2.5461
C2cd4a	3	0.01643	0.042857	0.980431	1172	2	-4.9121	0.61686	0.62716	0.993617	15333	1	-4.9121
Cdca3	5	0.016444	0.062395	0.980431	1173	3	-2.6696	0.14306	0.29033	0.986979	6080	1	-2.6696
Fam126b	4	0.016467	0.053578	0.980431	1174	4	-2.5959	0.98353	0.98356	0.999259	21990	0	-2.5959
mmu-mir-1964	3	0.016535	0.04311	0.980431	1175	1	1.1067	0.065939	0.13472	0.983316	3385	2	1.1067
Trdn	4	0.016539	0.053801	0.980431	1176	3	-3.9408	0.47898	0.59721	0.993617	13219	1	-3.9408
Lrrc59	4	0.016539	0.053801	0.980431	1177	3	-4.0378	0.088162	0.19334	0.983316	4234	1	-4.0378
Anapc11	5	0.016542	0.062741	0.980431	1178	4	-2.9586	0.59928	0.71569	0.993617	15115	1	-2.9586
Zdhhc2	5	0.016542	0.062741	0.980431	1179	4	-2.5367	0.44534	0.59776	0.993617	12703	1	-2.5367
Nab2	5	0.016542	0.062741	0.980431	1180	4	-2.6565	0.90818	0.90817	0.996	20339	0	-2.6565
Arhgap19	5	0.016542	0.062741	0.980431	1181	4	-2.4963	0.97088	0.97094	0.999259	21706	0	-2.4963
Krt19	5	0.016542	0.062741	0.980431	1182	4	-2.0337	0.97088	0.97094	0.999259	21728	0	-2.0337
Trim71	5	0.016542	0.062741	0.980431	1183	4	-2.3576	0.88969	0.88978	0.995588	19973	0	-2.3576
Gabrg2	5	0.016542	0.062741	0.980431	1184	4	-2.4224	0.64596	0.73445	0.993617	15785	1	-2.4224
Taf5	3	0.016663	0.043413	0.980431	1185	2	-3.7944	0.32314	0.43193	0.989717	10429	1	-3.7944
Hcn4	6	0.016688	0.066769	0.980431	1186	3	-0.61022	0.58046	0.72261	0.993617	14880	2	-0.61022
Xkr5	6	0.016688	0.066769	0.980431	1187	4	-2.2665	0.66962	0.79278	0.993617	16138	1	-2.2665
Ccnt2	5	0.016713	0.063317	0.980431	1188	4	-2.1239	0.47885	0.62706	0.993617	13218	1	-2.1239
Pcbp4	4	0.016723	0.054337	0.980431	1189	3	-2.8909	0.68341	0.70945	0.993617	16320	1	-2.8909
Klhl36	1	0.016735	0.016679	0.980431	1190	1	-7.3043	0.98327	0.9833	0.999259	21988	0	-7.3043
Dlg1	4	0.016745	0.054396	0.980431	1191	3	-4.2194	0.85905	0.85899	0.994627	19350	0	-4.2194
Sec23b	6	0.016747	0.066961	0.980431	1192	2	0.40042	0.13235	0.29706	0.98715	5773	2	0.40042
Spint3	4	0.016762	0.054441	0.980431	1193	4	-1.6324	0.98324	0.98327	0.999259	21987	0	-1.6324
mmu-mir-1981	3	0.01679	0.043715	0.980431	1194	2	-5.1222	0.68808	0.68891	0.993617	16382	1	-5.1222
Mos	5	0.016801	0.06363	0.980431	1195	3	-1.0838	0.87067	0.87085	0.994627	19561	1	-1.0838
Nudt12	4	0.016847	0.05468	0.980431	1196	4	-2.4046	0.98315	0.98318	0.999259	21986	0	-2.4046
Vmn2r105	4	0.016862	0.054724	0.980431	1197	3	-3.5512	0.77198	0.7756	0.993617	17719	1	-3.5512
Dhrs11	6	0.016897	0.067423	0.980431	1198	5	-2.7981	0.98564	0.98575	0.999259	22050	0	-2.7981
Ube2m	4	0.0169	0.054833	0.980431	1199	2	-2.6112	0.47712	0.59631	0.993617	13185	1	-2.6112
Bcas2	4	0.016917	0.054893	0.980431	1200	4	-3.2485	0.96377	0.96377	0.998664	21583	0	-3.2485
Gjd4	4	0.016943	0.054975	0.980431	1201	4	-3.5352	0.95987	0.95984	0.998664	21498	0	-3.5352
Zfp457	6	0.016953	0.067587	0.980431	1202	3	-1.5359	0.086123	0.21882	0.984931	4159	2	-1.5359
Tmco5b	5	0.016959	0.06414	0.980431	1203	4	-1.5291	0.73504	0.77654	0.993617	17119	1	-1.5291
Eps15	5	0.016978	0.064197	0.980431	1204	1	1.0421	0.1758	0.33915	0.98715	6932	3	1.0421
Gpr22	5	0.016978	0.064197	0.980431	1205	3	-0.43944	0.84873	0.8513	0.994627	19170	1	-0.43944
Ndc80	2	0.01698	0.031629	0.980431	1206	2	-3.7704	0.98302	0.98311	0.999259	21984	0	-3.7704
Ndrg1	6	0.017003	0.067752	0.980431	1207	5	-2.3635	0.9107	0.91136	0.996	20370	1	-2.3635
Strada	4	0.017028	0.055236	0.980431	1208	2	-0.39829	0.60064	0.65876	0.993617	15122	1	-0.39829
Gm2042	5	0.017044	0.064432	0.980431	1209	3	-2.8944	0.45067	0.60241	0.993617	12775	2	-2.8944
Olfr612	6	0.017054	0.067912	0.980431	1210	5	-3.2078	0.47002	0.64212	0.993617	13063	1	-3.2078
Pgd	3	0.017103	0.044473	0.980431	1211	3	-2.8938	0.9829	0.98304	0.999259	21981	0	-2.8938
Zmynd8	3	0.017103	0.044473	0.980431	1212	3	-2.6896	0.9829	0.98304	0.999259	21982	0	-2.6896
Snx13	3	0.017103	0.044473	0.980431	1213	3	-3.9196	0.9829	0.98304	0.999259	21983	0	-3.9196
Prkaa1	6	0.017157	0.068226	0.980431	1214	3	-0.7322	0.064957	0.17483	0.983316	3342	3	-0.7322
Dock10	5	0.017164	0.064838	0.980431	1215	4	-2.4385	0.52161	0.66527	0.993617	13963	1	-2.4385
Acr	2	0.017175	0.031975	0.980431	1216	2	-3.6319	0.98282	0.98289	0.999259	21980	0	-3.6319
Tyrp1	4	0.017195	0.055744	0.980431	1217	3	-3.6693	0.67395	0.70317	0.993617	16194	1	-3.6693
Klra10	4	0.017198	0.055753	0.980431	1218	4	-1.3405	0.95478	0.95469	0.998359	21411	0	-1.3405
Hpca	3	0.017199	0.044711	0.980431	1219	2	-5.1193	0.8099	0.80969	0.993617	18383	0	-5.1193
Ncbp1	4	0.017263	0.05596	0.980431	1220	2	-1.1348	0.059859	0.13965	0.983316	3154	2	-1.1348
Doc2b	4	0.017263	0.05596	0.980431	1221	2	-1.6472	0.1442	0.27698	0.986979	6103	2	-1.6472
Ap3m2	5	0.017289	0.065257	0.980431	1222	4	-2.981	0.95271	0.95287	0.9976	21348	0	-2.981
Tmem144	5	0.017293	0.065266	0.980431	1223	4	-3.9289	0.33184	0.50051	0.993617	10614	1	-3.9289
Serping1	6	0.017293	0.068624	0.980431	1224	5	-1.7814	0.98889	0.98894	0.999259	22117	0	-1.7814
A230046K03Rik	6	0.017293	0.068624	0.980431	1225	5	-3.0276	0.36568	0.57102	0.993617	11278	1	-3.0276
Rbm12b2	6	0.017293	0.068624	0.980431	1226	5	-1.8134	0.21202	0.39892	0.988138	7953	1	-1.8134
Olfr1246	6	0.017293	0.068624	0.980431	1227	5	-1.4219	0.96386	0.96384	0.998664	21602	0	-1.4219
Sltm	6	0.017293	0.068624	0.980431	1228	5	-1.714	0.44679	0.62604	0.993617	12726	1	-1.714
Olfr905	6	0.017293	0.068624	0.980431	1229	5	-2.4545	0.98564	0.98575	0.999259	22030	0	-2.4545
Ddit4l	6	0.017293	0.068624	0.980431	1230	5	-1.351	0.7256	0.81179	0.993617	16957	1	-1.351
Dusp27	3	0.017306	0.044973	0.980431	1231	3	-5.2396	0.95057	0.95082	0.9976	21246	0	-5.2396
Trip13	6	0.017314	0.068683	0.980431	1232	4	-2.3556	0.53472	0.68858	0.993617	14177	1	-2.3556
1700001P01Rik	4	0.01735	0.056224	0.980431	1233	3	-3.5081	0.72678	0.73968	0.993617	16993	1	-3.5081
Ppp2r5b	4	0.01735	0.056224	0.980431	1234	2	-1.8813	0.32902	0.47099	0.993617	10558	2	-1.8813
Ambra1	3	0.017364	0.045117	0.980431	1235	3	-3.4924	0.97686	0.97701	0.999259	21869	0	-3.4924
Defb47	4	0.017368	0.05627	0.980431	1236	3	-1.3243	0.41428	0.56035	0.993617	12211	1	-1.3243
Srprb	3	0.017408	0.045234	0.980431	1237	3	-4.8282	0.9735	0.97361	0.999259	21789	0	-4.8282
Prdx3	2	0.017464	0.032494	0.980431	1238	2	-3.7342	0.98254	0.98263	0.999259	21979	0	-3.7342
Pkhd1l1	3	0.017488	0.04543	0.980431	1239	3	-2.4283	0.98251	0.98267	0.999259	21977	0	-2.4283
Begain	4	0.017488	0.056605	0.980431	1240	2	-2.8116	0.71651	0.73212	0.993617	16823	1	-2.8116
Actrt2	5	0.017491	0.065955	0.980431	1241	4	-1.9256	0.94067	0.94089	0.997515	20994	0	-1.9256
Runx1t1	5	0.017491	0.065955	0.980431	1242	4	-2.2546	0.75362	0.78676	0.993617	17394	1	-2.2546
Tceal7	6	0.017497	0.069267	0.980431	1243	4	-3.2935	0.76509	0.82666	0.993617	17623	1	-3.2935
Rai1	5	0.017563	0.066215	0.980431	1244	2	1.3098	0.15925	0.31473	0.98715	6522	3	1.3098
Olfr1273-ps	5	0.017607	0.06635	0.980431	1245	4	-3.5	0.3204	0.49078	0.993617	10380	1	-3.5
Trappc12	6	0.017619	0.069645	0.980431	1246	5	-1.6395	0.98564	0.98575	0.999259	22049	0	-1.6395
mmu-mir-5113	2	0.017629	0.032787	0.980431	1247	2	-4.5531	0.87724	0.87735	0.994627	19685	0	-4.5531
Cyp2g1	5	0.01763	0.06643	0.980431	1248	3	-4.142	0.18814	0.35722	0.98715	7273	1	-4.142
Mx2	4	0.017698	0.057191	0.980431	1249	3	-3.3101	0.4603	0.58878	0.993617	12918	1	-3.3101
Tmem136	4	0.017744	0.057319	0.980431	1250	2	-2.0325	0.20888	0.34527	0.98715	7857	2	-2.0325
Jade3	6	0.017763	0.070089	0.980431	1251	5	-3.2018	0.97431	0.97438	0.999259	21795	0	-3.2018
Ccdc81	6	0.017768	0.070104	0.980431	1252	3	-0.36257	0.12917	0.2929	0.986979	5678	3	-0.36257
Iqcj	4	0.01777	0.057395	0.980431	1253	3	-4.1578	0.87663	0.87668	0.994627	19671	0	-4.1578
NonTargetingControlGuideForMouse_0425	1	0.017799	0.017751	0.980431	1254	1	-7.2546	0.9822	0.98226	0.999259	21976	0	-7.2546
Abhd1	5	0.0178	0.067026	0.980431	1255	3	-1.1916	0.42227	0.57785	0.993617	12352	1	-1.1916
Ddx21	5	0.017807	0.067048	0.980431	1256	5	-1.9256	0.98219	0.98232	0.999259	21975	0	-1.9256
Atp12a	3	0.017835	0.046301	0.980431	1257	3	-3.3156	0.98217	0.98233	0.999259	21973	0	-3.3156
mmu-mir-5098	3	0.017835	0.046301	0.980431	1258	3	-3.0491	0.98217	0.98233	0.999259	21974	0	-3.0491
NonTargetingControlGuideForMouse_0045	1	0.017842	0.017787	0.980431	1259	1	-7.2535	0.98216	0.98222	0.999259	21972	0	-7.2535
Pcdhb17	5	0.01786	0.067243	0.980431	1260	5	-2.1239	0.98214	0.98226	0.999259	21971	0	-2.1239
Cdc37l1	5	0.017891	0.067353	0.980431	1261	4	-3.3578	0.33122	0.49997	0.993617	10601	1	-3.3578
Vmn2r9	5	0.017907	0.067417	0.980431	1262	5	-1.469	0.98209	0.98222	0.999259	21970	0	-1.469
Slc22a6	6	0.01791	0.07053	0.980431	1263	3	-1.833	0.2663	0.46542	0.993617	9250	2	-1.833
Ccdc155	4	0.017919	0.057818	0.980431	1264	2	-1.7141	0.84324	0.84317	0.994459	19067	0	-1.7141
mmu-mir-5136	3	0.017938	0.046527	0.980431	1265	3	-4.7826	0.97003	0.97015	0.999259	21664	0	-4.7826
Rnft1	5	0.017959	0.067589	0.980431	1266	2	-0.64135	0.35176	0.51728	0.993617	11009	2	-0.64135
Zfp92	6	0.017972	0.070723	0.980431	1267	4	-2.3965	0.48432	0.6522	0.993617	13336	1	-2.3965
Fmo9	5	0.017988	0.067691	0.980431	1268	5	-1.3571	0.98201	0.98214	0.999259	21969	0	-1.3571
Fjx1	5	0.018027	0.067816	0.980431	1269	3	-2.002	0.050093	0.1404	0.983316	2757	2	-2.002
Pask	5	0.018044	0.067868	0.980431	1270	3	-0.9139	0.02914	0.087834	0.983316	1742	1	-0.9139
Smarcad1	4	0.018046	0.058179	0.980431	1271	3	-2.0807	0.0030285	0.010763	0.95759	247	1	-2.0807
Olfr99	5	0.018086	0.068019	0.980431	1272	3	-2.9185	0.10773	0.23563	0.986979	4979	2	-2.9185
Mep1b	6	0.018086	0.071059	0.980431	1273	3	-0.35568	0.5744	0.71807	0.993617	14807	2	-0.35568
Klhl4	5	0.018098	0.068057	0.980431	1274	4	-1.6956	0.069811	0.17425	0.983316	3540	1	-1.6956
Prom1	4	0.018115	0.058394	0.980431	1275	2	-2.4997	0.35825	0.50167	0.993617	11133	2	-2.4997
Slc22a27	3	0.018129	0.047002	0.980431	1276	1	-0.52814	0.51402	0.54998	0.993617	13830	1	-0.52814
Gcgr	5	0.018136	0.068173	0.980431	1277	3	-2.2982	0.38078	0.54208	0.993617	11576	2	-2.2982
Zfp7	4	0.018139	0.05847	0.980431	1278	4	-1.3985	0.98186	0.98189	0.999259	21957	0	-1.3985
Cnot8	4	0.018139	0.05847	0.980431	1279	4	-3.2005	0.98186	0.98189	0.999259	21959	0	-3.2005
Arf5	4	0.018139	0.05847	0.980431	1280	4	-1.9335	0.98186	0.98189	0.999259	21967	0	-1.9335
Ptpru	4	0.018139	0.05847	0.980431	1281	4	-1.499	0.98186	0.98189	0.999259	21968	0	-1.499
Vgll4	4	0.018139	0.05847	0.980431	1282	4	-2.256	0.98186	0.98189	0.999259	21964	0	-2.256
Ist1	4	0.018139	0.05847	0.980431	1283	4	-2.5974	0.98186	0.98189	0.999259	21963	0	-2.5974
Srrm2	4	0.018139	0.05847	0.980431	1284	4	-1.6737	0.98186	0.98189	0.999259	21961	0	-1.6737
Olfr1013	4	0.018139	0.05847	0.980431	1285	4	-1.9226	0.98186	0.98189	0.999259	21956	0	-1.9226
Capza2	4	0.018139	0.05847	0.980431	1286	4	-2.4827	0.98186	0.98189	0.999259	21962	0	-2.4827
Srsf4	4	0.018139	0.05847	0.980431	1287	4	-1.5718	0.98186	0.98189	0.999259	21965	0	-1.5718
Dis3l2	4	0.018139	0.05847	0.980431	1288	4	-2.4972	0.98186	0.98189	0.999259	21960	0	-2.4972
Kcnh8	4	0.018139	0.05847	0.980431	1289	4	-1.5663	0.98186	0.98189	0.999259	21966	0	-1.5663
S100a16	6	0.018169	0.071314	0.980431	1290	4	-3.3287	0.54254	0.69442	0.993617	14303	1	-3.3287
Stat1	6	0.018169	0.071314	0.980431	1291	4	-2.0581	0.84267	0.86331	0.994627	19062	1	-2.0581
Olfr676	5	0.018203	0.068398	0.980431	1292	4	-3.588	0.55536	0.69604	0.993617	14525	1	-3.588
Sntn	6	0.018217	0.071455	0.980431	1293	3	-2.3504	0.49493	0.65971	0.993617	13509	2	-2.3504
mmu-mir-467a-3	1	0.01824	0.018174	0.980431	1294	1	-7.2361	0.98176	0.9818	0.999259	21954	0	-7.2361
Nrg1	5	0.018261	0.068583	0.980431	1295	2	-0.64135	0.35058	0.51631	0.993617	10983	2	-0.64135
Slc20a2	3	0.018304	0.047411	0.980431	1296	2	-2.4697	0.25543	0.38139	0.98791	9031	1	-2.4697
Wdr61	5	0.018312	0.068757	0.980431	1297	5	-1.6827	0.98169	0.98182	0.999259	21953	0	-1.6827
Mfsd12	5	0.018316	0.068773	0.980431	1298	4	-3.4694	0.93715	0.93741	0.997515	20899	0	-3.4694
Sssca1	5	0.018362	0.06893	0.980431	1299	3	-1.8333	0.44286	0.5956	0.993617	12670	2	-1.8333
Phospho1	5	0.018429	0.069145	0.980431	1300	4	-2.5941	0.91126	0.91122	0.996	20375	0	-2.5941
Ppp1r1b	5	0.018429	0.069145	0.980431	1301	4	-2.0746	0.2113	0.3906	0.988138	7931	1	-2.0746
Tpbg	5	0.018429	0.069145	0.980431	1302	4	-2.2186	0.97088	0.97094	0.999259	21751	0	-2.2186
Hbb-bh2	5	0.018429	0.069145	0.980431	1303	5	-2.5707	0.97974	0.97985	0.999259	21914	0	-2.5707
Zbtb22	3	0.018431	0.04772	0.980431	1304	2	-5.1771	0.25236	0.3775	0.98715	8965	1	-5.1771
Slc13a4	5	0.018436	0.069163	0.980431	1305	2	1.4059	0.057674	0.15406	0.983316	3047	3	1.4059
Tmem91	3	0.018443	0.047744	0.980431	1306	3	-4.7482	0.9637	0.96388	0.998664	21553	0	-4.7482
Phf10	6	0.018467	0.072234	0.980431	1307	3	-0.64135	0.2205	0.40933	0.988138	8206	1	-0.64135
Pltp	5	0.018476	0.06931	0.980431	1308	3	-1.3571	0.32763	0.49693	0.993617	10515	2	-1.3571
NonTargetingControlGuideForMouse_0544	1	0.018487	0.018417	0.980431	1309	1	-6.6797	0.98151	0.98156	0.999259	21951	0	-6.6797
Cubn	3	0.018525	0.047954	0.980431	1310	3	-4.423	0.98147	0.98161	0.999259	21948	0	-4.423
Ccng1	3	0.018525	0.047954	0.980431	1311	3	-1.8688	0.98147	0.98161	0.999259	21950	0	-1.8688
Dennd1a	3	0.018525	0.047954	0.980431	1312	3	-4.3913	0.98147	0.98161	0.999259	21949	0	-4.3913
Ttll12	2	0.01854	0.034397	0.980431	1313	2	-3.5491	0.98146	0.98158	0.999259	21946	0	-3.5491
4930503L19Rik	5	0.018542	0.06953	0.980431	1314	1	3.8972	0.0096694	0.034497	0.968743	683	4	3.8972
Esp36	5	0.018594	0.06971	0.980431	1315	2	0.004122	0.22328	0.40752	0.988138	8284	2	0.004122
Olfr1128	4	0.018631	0.059929	0.980431	1316	3	-3.7491	0.86048	0.8604	0.994627	19373	0	-3.7491
Pdzk1ip1	5	0.018637	0.069859	0.980431	1317	5	-1.1379	0.98136	0.9815	0.999259	21945	0	-1.1379
Lrrc49	6	0.018654	0.072806	0.980431	1318	4	-1.2875	0.61758	0.75126	0.993617	15344	1	-1.2875
Slc9a3r2	5	0.018674	0.069977	0.980431	1319	2	-0.64135	0.83794	0.84261	0.994459	18882	1	-0.64135
Slc24a2	4	0.018683	0.060075	0.980431	1320	3	-1.9953	0.71795	0.73319	0.993617	16842	1	-1.9953
Habp2	5	0.0187	0.070066	0.980431	1321	3	-1.2892	0.092915	0.21206	0.983316	4424	2	-1.2892
Rbm26	4	0.018725	0.060196	0.980431	1322	2	-1.8975	0.17916	0.31394	0.98715	7025	2	-1.8975
Agfg1	4	0.018743	0.06024	0.980431	1323	2	-2.5975	0.5623	0.63787	0.993617	14634	1	-2.5975
Tmem59l	4	0.018749	0.060261	0.980431	1324	4	-4.1272	0.95294	0.95287	0.9976	21388	0	-4.1272
H2-Q10	5	0.018753	0.070237	0.980431	1325	2	-0.067187	0.79416	0.81139	0.993617	18080	1	-0.067187
Entpd8	4	0.018759	0.060291	0.980431	1326	3	-4.247	0.5532	0.63314	0.993617	14488	1	-4.247
Otub1	3	0.018782	0.04859	0.980431	1327	3	-4.7223	0.97115	0.97125	0.999259	21756	0	-4.7223
Cep112	3	0.018818	0.048692	0.980431	1328	3	-4.7194	0.92542	0.92551	0.997515	20736	0	-4.7194
Slc39a12	6	0.018821	0.073331	0.980431	1329	4	-2.4287	0.0090293	0.035531	0.968743	640	1	-2.4287
Agpat3	5	0.018859	0.070584	0.980431	1330	3	-2.8805	0.18956	0.35926	0.98715	7305	2	-2.8805
Olfr390	5	0.01886	0.070587	0.980431	1331	3	-3.4387	0.4875	0.63473	0.993617	13385	2	-3.4387
Fndc8	5	0.01886	0.070587	0.980431	1332	3	-3.4387	0.869	0.86931	0.994627	19536	1	-3.4387
Smpdl3a	5	0.01887	0.070616	0.980431	1333	4	-2.6469	0.85338	0.85523	0.994627	19249	1	-2.6469
Usp31	4	0.018886	0.060657	0.980431	1334	3	-3.2389	0.94093	0.94087	0.997515	21095	0	-3.2389
Map6d1	4	0.018886	0.060657	0.980431	1335	3	-2.9425	0.48291	0.59901	0.993617	13315	1	-2.9425
Prp2	4	0.018886	0.060657	0.980431	1336	3	-3.8395	0.82549	0.82554	0.993617	18695	0	-3.8395
Thbs4	3	0.018909	0.048918	0.980431	1337	3	-2.3915	0.98109	0.98121	0.999259	21943	0	-2.3915
Rps6kb1	5	0.018974	0.07096	0.980431	1338	4	-2.8897	0.97088	0.97094	0.999259	21696	0	-2.8897
Olfr1155	5	0.018997	0.071045	0.980431	1339	3	-3.3169	0.041207	0.11865	0.983316	2347	2	-3.3169
mmu-mir-7063	3	0.019025	0.049203	0.980431	1340	3	-2.1907	0.98097	0.9811	0.999259	21942	0	-2.1907
Nudt8	6	0.019062	0.074079	0.980431	1341	4	-3.0671	0.39656	0.59169	0.993617	11870	2	-3.0671
Eif1ax	4	0.019064	0.061168	0.980431	1342	3	-2.1011	0.44971	0.58404	0.993617	12764	1	-2.1011
Gimap9	5	0.019093	0.071379	0.980431	1343	5	-1.7493	0.98091	0.98101	0.999259	21941	0	-1.7493
Zfp941	6	0.019102	0.074208	0.980431	1344	5	-1.4963	0.90782	0.90879	0.996	20328	1	-1.4963
Fuca2	5	0.019117	0.071463	0.980431	1345	5	-2.153	0.98088	0.98099	0.999259	21940	0	-2.153
Mrps18a	3	0.019137	0.049477	0.980431	1346	3	-2.6779	0.98086	0.98099	0.999259	21939	0	-2.6779
Klhl1	4	0.019157	0.061418	0.980431	1347	3	-4.1306	0.73679	0.74722	0.993617	17146	1	-4.1306
Actc1	5	0.019177	0.071644	0.980431	1348	4	-2.1103	0.4695	0.61882	0.993617	13054	1	-2.1103
1810041L15Rik	5	0.019194	0.071702	0.980431	1349	2	-0.38622	0.30579	0.47848	0.993617	10072	2	-0.38622
Zhx2	6	0.019229	0.074589	0.980431	1350	3	-1.0552	0.82349	0.85304	0.994627	18654	1	-1.0552
Atp6v0e	5	0.01924	0.071848	0.980431	1351	5	-1.9256	0.98076	0.98086	0.999259	21937	0	-1.9256
Sun2	6	0.019265	0.074709	0.980431	1352	4	-2.1859	0.88265	0.88881	0.995588	19874	1	-2.1859
Sval1	5	0.019289	0.072019	0.980431	1353	5	-1.5839	0.98071	0.98081	0.999259	21936	0	-1.5839
Syt2	5	0.019314	0.0721	0.980431	1354	3	-1.0892	0.34106	0.50831	0.993617	10805	2	-1.0892
Zfp954	5	0.01932	0.072117	0.980431	1355	4	-1.8688	0.75792	0.78922	0.993617	17496	1	-1.8688
Gtf2h3	5	0.01932	0.072117	0.980431	1356	4	-2.1816	0.91494	0.91495	0.996697	20546	0	-2.1816
Psg20	5	0.01932	0.072117	0.980431	1357	4	-1.9256	0.31771	0.48855	0.993617	10321	1	-1.9256
Klhl25	6	0.019341	0.074949	0.980431	1358	5	-1.9856	0.95047	0.95057	0.9976	21232	0	-1.9856
Ppp2ca	1	0.019358	0.019325	0.980431	1359	1	-7.1873	0.98064	0.98066	0.999259	21934	0	-7.1873
Camk2n1	4	0.019359	0.062042	0.980431	1360	2	-2.2739	0.34882	0.4918	0.993617	10945	2	-2.2739
Olfr1494	5	0.019362	0.072262	0.980431	1361	3	-0.9139	0.057981	0.15459	0.983316	3065	1	-0.9139
Lrrc23	6	0.019363	0.075016	0.980431	1362	4	-2.1077	0.80395	0.84347	0.994459	18285	1	-2.1077
Acbd7	6	0.019398	0.075113	0.980431	1363	5	-2.962	0.97865	0.97875	0.999259	21885	0	-2.962
Olfr850	6	0.019416	0.075177	0.980431	1364	3	-1.7698	0.36434	0.57014	0.993617	11257	2	-1.7698
Batf2	3	0.019427	0.050157	0.980431	1365	3	-3.8124	0.98057	0.98069	0.999259	21932	0	-3.8124
Atp6v0d1	5	0.019441	0.072524	0.980431	1366	3	-0.76218	0.52829	0.67129	0.993617	14055	2	-0.76218
Slc39a13	6	0.019454	0.075288	0.980431	1367	5	-1.7074	0.64905	0.77606	0.993617	15810	1	-1.7074
Mical1	6	0.019458	0.075298	0.980431	1368	3	-0.84266	0.68553	0.79848	0.993617	16344	1	-0.84266
Cyb5	6	0.019491	0.075407	0.980499	1369	4	-3.6265	0.052331	0.14753	0.983316	2836	1	-3.6265
Dync1i1	4	0.019499	0.062435	0.980431	1370	3	-3.6964	0.92926	0.92925	0.997515	20814	0	-3.6964
BC026585	4	0.019508	0.062463	0.980431	1371	3	-3.8	0.76797	0.77226	0.993617	17659	1	-3.8
Ssr2	5	0.019521	0.072808	0.980431	1372	5	-1.6956	0.98048	0.98058	0.999259	21930	0	-1.6956
Anxa13	5	0.019545	0.072879	0.980431	1373	3	-3.4067	0.75362	0.78676	0.993617	17395	1	-3.4067
Foxn3	3	0.019562	0.05048	0.980431	1374	2	-1.5291	0.21725	0.33347	0.98715	8124	1	-1.5291
Gm572	4	0.019562	0.062602	0.980431	1375	3	-3.399	0.59626	0.65623	0.993617	15082	1	-3.399
Neurl1a	6	0.019582	0.075692	0.980664	1376	4	-2.5576	0.14381	0.31211	0.98715	6094	2	-2.5576
Coprs	5	0.0196	0.073071	0.980431	1377	4	-1.4219	0.93715	0.93741	0.997515	20914	0	-1.4219
Klhl33	6	0.01961	0.075773	0.980664	1378	2	-0.2054	0.64214	0.77054	0.993617	15716	1	-0.2054
A530032D15Rik	3	0.01961	0.050587	0.980431	1379	2	-5.4346	0.64986	0.65475	0.993617	15820	1	-5.4346
Gtdc1	4	0.019679	0.062941	0.980431	1380	3	-2.0524	0.84657	0.84654	0.994627	19135	0	-2.0524
Olfr509	4	0.019679	0.062941	0.980431	1381	2	0.66784	0.22447	0.36162	0.98715	8316	2	0.66784
Sbf1	5	0.01968	0.073323	0.980431	1382	4	-4.1623	0.015254	0.05032	0.983316	1040	1	-4.1623
Arsg	4	0.019685	0.062955	0.980431	1383	2	-2.7446	0.54808	0.63048	0.993617	14399	1	-2.7446
Ucma	4	0.019702	0.063	0.980431	1384	4	-1.5355	0.9803	0.98039	0.999259	21927	0	-1.5355
Vmn1r173	5	0.019728	0.073495	0.980431	1385	4	-1.5291	0.082676	0.1955	0.983316	4026	1	-1.5291
BC035044	3	0.019729	0.050857	0.980431	1386	3	-2.0844	0.98027	0.98039	0.999259	21926	0	-2.0844
Abhd12	4	0.019742	0.063124	0.980431	1387	2	-1.1338	0.73974	0.74948	0.993617	17197	1	-1.1338
Serpina3j	5	0.019774	0.073649	0.980431	1388	5	-1.6956	0.98023	0.98033	0.999259	21925	0	-1.6956
Olfr890	4	0.019785	0.063251	0.980431	1389	3	-2.8434	0.3436	0.48632	0.993617	10860	1	-2.8434
Izumo1	4	0.019827	0.063376	0.980431	1390	2	-1.0029	0.04952	0.11958	0.983316	2734	2	-1.0029
mmu-mir-7039	4	0.019848	0.06344	0.980431	1391	2	-1.7071	0.011923	0.039688	0.969039	827	2	-1.7071
Vmn2r98	4	0.019869	0.063499	0.980431	1392	2	-1.2815	0.0048294	0.016938	0.968743	384	2	-1.2815
mmu-mir-1966	3	0.019881	0.051237	0.980431	1393	1	3.3525	0.04785	0.10971	0.983316	2656	2	3.3525
Cdk8	5	0.019898	0.074058	0.980431	1394	5	-0.9139	0.9801	0.98021	0.999259	21923	0	-0.9139
Kif15	1	0.019917	0.019894	0.980431	1395	1	-7.1645	0.98008	0.9801	0.999259	21921	0	-7.1645
Letm1	3	0.019932	0.05137	0.980431	1396	3	-1.8688	0.98007	0.98019	0.999259	21920	0	-1.8688
Ikbkg	4	0.019947	0.063731	0.980431	1397	2	-1.6712	0.24133	0.37925	0.98715	8727	2	-1.6712
Eprs	4	0.019954	0.063749	0.980431	1398	2	0.93666	0.075056	0.16876	0.983316	3731	2	0.93666
Cpsf6	5	0.019971	0.074281	0.980431	1399	1	0.41128	0.027249	0.08293	0.983316	1653	2	0.41128
Arl14ep	5	0.019988	0.074344	0.980431	1400	4	-2.5516	0.92379	0.92397	0.997515	20695	0	-2.5516
Gm17689	5	0.019994	0.074364	0.980431	1401	3	-3.3866	0.87304	0.87313	0.994627	19603	1	-3.3866
Katnbl1	6	0.020011	0.077059	0.982341	1402	4	-2.8621	0.94298	0.94314	0.9976	21147	0	-2.8621
Negr1	6	0.020011	0.077059	0.982341	1403	4	-2.7849	0.72058	0.81008	0.993617	16875	1	-2.7849
Olfr458	6	0.020011	0.077059	0.982341	1404	4	-2.6921	0.78818	0.83641	0.993617	17981	1	-2.6921
Smtnl2	6	0.020022	0.077097	0.982341	1405	2	0.45883	0.22824	0.41895	0.988726	8416	3	0.45883
Tmeff2	5	0.020027	0.074471	0.980431	1406	4	-3.0491	0.83651	0.84153	0.994459	18862	1	-3.0491
Cmah	5	0.020057	0.07457	0.980431	1407	4	-2.2903	0.87848	0.87844	0.994627	19707	1	-2.2903
Gm16381	4	0.020081	0.064083	0.980431	1408	2	-0.87675	0.1305	0.26249	0.986979	5716	1	-0.87675
Lrrtm2	5	0.020087	0.074678	0.980431	1409	4	-2.6814	0.65747	0.73937	0.993617	15949	1	-2.6814
Znrf3	4	0.020089	0.064103	0.980431	1410	4	-2.0054	0.97991	0.98001	0.999259	21918	0	-2.0054
Ewsr1	4	0.020098	0.064128	0.980431	1411	3	-3.6033	0.52209	0.61763	0.993617	13972	1	-3.6033
Ndufa9	3	0.020103	0.051806	0.980431	1412	2	-2.153	0.33611	0.43913	0.991777	10715	1	-2.153
Olfr866	5	0.020109	0.074753	0.980431	1413	5	-2.3639	0.97989	0.98001	0.999259	21917	0	-2.3639
Tmem182	5	0.02012	0.074782	0.980431	1414	4	-2.7542	0.83932	0.84368	0.994459	18942	1	-2.7542
Olfr1336	6	0.020123	0.077384	0.983214	1415	4	-2.3847	0.91903	0.91929	0.997515	20630	1	-2.3847
Olfr894	4	0.020124	0.064197	0.980431	1416	3	-2.4392	0.56209	0.63777	0.993617	14630	1	-2.4392
Zcrb1	6	0.020181	0.077548	0.983214	1417	2	0.70409	0.12207	0.28353	0.986979	5505	2	0.70409
Rbp4	5	0.020279	0.075313	0.980431	1418	3	-1.6956	0.2105	0.38947	0.988138	7906	2	-1.6956
Abhd14a	5	0.020279	0.075317	0.980431	1419	5	-1.218	0.97972	0.97983	0.999259	21913	0	-1.218
Tfr2	5	0.02031	0.075416	0.980499	1420	5	-3.975	0.97969	0.9798	0.999259	21911	0	-3.975
Pla2g4b	5	0.020341	0.075532	0.980499	1421	2	-0.52814	0.5289	0.67185	0.993617	14090	1	-0.52814
Tph1	5	0.020346	0.075546	0.980499	1422	5	-1.6737	0.97965	0.97976	0.999259	21910	0	-1.6737
Cd8a	5	0.020366	0.075609	0.980499	1423	2	0.29807	0.75697	0.78864	0.993617	17490	1	0.29807
Ormdl3	4	0.020396	0.06496	0.980431	1424	4	-1.7117	0.9796	0.97974	0.999259	21909	0	-1.7117
Hrk	4	0.020405	0.064985	0.980431	1425	2	-2.8715	0.72306	0.73694	0.993617	16921	1	-2.8715
Prtg	3	0.020421	0.052596	0.980431	1426	2	-0.36904	0.72087	0.72067	0.993617	16886	0	-0.36904
Olfr881	4	0.020422	0.065035	0.980431	1427	4	-1.6348	0.97958	0.97971	0.999259	21908	0	-1.6348
Plekhj1	3	0.020434	0.052622	0.980431	1428	3	-2.4026	0.97957	0.97968	0.999259	21907	0	-2.4026
Olfr884	4	0.020462	0.065156	0.980431	1429	2	0.024031	0.16147	0.29526	0.986979	6585	2	0.024031
mmu-mir-6398	4	0.020467	0.065175	0.980431	1430	4	-1.3201	0.97953	0.97966	0.999259	21906	0	-1.3201
Vbp1	3	0.02048	0.052733	0.980431	1431	3	-4.6084	0.95562	0.95587	0.998499	21431	0	-4.6084
Cpq	3	0.020485	0.05275	0.980431	1432	2	-1.2801	0.14443	0.23963	0.986979	6117	1	-1.2801
Kcnf1	5	0.020489	0.076012	0.981131	1433	5	-2.1816	0.97951	0.97961	0.999259	21905	0	-2.1816
Plin1	5	0.020496	0.076034	0.981131	1434	5	-2.2982	0.97911	0.97922	0.999259	21896	0	-2.2982
Morn1	6	0.020498	0.078485	0.984569	1435	3	-1.6121	0.68825	0.79934	0.993617	16385	1	-1.6121
Cxcl15	4	0.020505	0.065283	0.980431	1436	4	-1.5008	0.9723	0.97234	0.999259	21769	0	-1.5008
Kars	4	0.020555	0.065436	0.980431	1437	4	-3.5384	0.97626	0.9764	0.999259	21854	0	-3.5384
Acrv1	4	0.020555	0.065436	0.980431	1438	3	-2.7511	0.79033	0.79163	0.993617	18028	1	-2.7511
Dzip1l	4	0.020555	0.065436	0.980431	1439	4	-2.7298	0.9702	0.97019	0.999259	21669	0	-2.7298
Gtsf1	4	0.020587	0.065532	0.980431	1440	4	-1.8786	0.97941	0.97954	0.999259	21904	0	-1.8786
E130012A19Rik	6	0.020611	0.078807	0.984569	1441	4	-3.2016	0.46222	0.63665	0.993617	12946	1	-3.2016
Fer1l5	3	0.020612	0.053064	0.980431	1442	2	-3.1977	0.47319	0.52244	0.993617	13125	1	-3.1977
Rad23b	5	0.020624	0.076446	0.982341	1443	5	-0.9139	0.97938	0.97947	0.999259	21903	0	-0.9139
Adamts14	2	0.020631	0.038206	0.980431	1444	2	-3.7994	0.97937	0.97948	0.999259	21902	0	-3.7994
Cdk19	5	0.020682	0.076645	0.982341	1445	5	-1.0838	0.97932	0.97941	0.999259	21901	0	-1.0838
Casp9	5	0.020692	0.076674	0.982341	1446	3	-3.3578	0.76817	0.79522	0.993617	17664	1	-3.3578
Olfr683	5	0.020711	0.076744	0.982341	1447	2	1.38	0.11511	0.24721	0.986979	5264	3	1.38
Cd84	4	0.020716	0.065894	0.980431	1448	3	-1.4986	0.12066	0.25146	0.986979	5460	1	-1.4986
Hc	4	0.020748	0.065986	0.980431	1449	3	-4.0115	0.84313	0.84307	0.994459	19066	0	-4.0115
Mroh6	4	0.020759	0.066023	0.980431	1450	2	-2.009	0.8613	0.86123	0.994627	19379	0	-2.009
Rnf20	3	0.020771	0.053456	0.980431	1451	2	-5.1149	0.8099	0.80969	0.993617	18411	0	-5.1149
Olfr446	6	0.020788	0.079328	0.984569	1452	5	-2.641	0.33212	0.54371	0.993617	10621	1	-2.641
Ddn	6	0.020788	0.079328	0.984569	1453	5	-1.9682	0.96644	0.96641	0.999259	21628	0	-1.9682
1700065D16Rik	6	0.020788	0.079328	0.984569	1454	5	-1.6853	0.16731	0.34259	0.98715	6728	1	-1.6853
Zfp712	6	0.020788	0.079328	0.984569	1455	5	-2.6119	0.97916	0.97926	0.999259	21897	0	-2.6119
Btbd16	6	0.020788	0.079328	0.984569	1456	5	-2.7069	0.97431	0.97438	0.999259	21822	0	-2.7069
Cort	6	0.020788	0.079328	0.984569	1457	5	-1.9567	0.91409	0.91453	0.996697	20534	1	-1.9567
Cmya5	6	0.020788	0.079328	0.984569	1458	5	-1.7614	0.89112	0.89506	0.996	20049	1	-1.7614
Zap70	5	0.020791	0.076998	0.982341	1459	3	-0.84541	0.71182	0.76468	0.993617	16751	1	-0.84541
Arpc3	4	0.020807	0.066158	0.980431	1460	4	-1.6412	0.97919	0.97932	0.999259	21898	0	-1.6412
Pax2	4	0.02086	0.066312	0.980431	1461	2	-1.9085	0.31925	0.4608	0.993617	10355	2	-1.9085
mmu-mir-3964	4	0.020871	0.066348	0.980431	1462	3	-4.1419	0.86827	0.86828	0.994627	19520	0	-4.1419
Agrp	5	0.020889	0.07733	0.983214	1463	4	-1.6827	0.5286	0.67158	0.993617	14081	1	-1.6827
Crybb1	3	0.020903	0.053765	0.980431	1464	3	-4.0372	0.93952	0.93972	0.997515	20944	0	-4.0372
Bcas1	4	0.020921	0.066482	0.980431	1465	4	-3.4835	0.97626	0.9764	0.999259	21841	0	-3.4835
Krt18	5	0.020935	0.077476	0.983214	1466	4	-1.9146	0.16936	0.3297	0.98715	6778	1	-1.9146
Lrrc24	3	0.020935	0.053843	0.980431	1467	3	-4.2323	0.97907	0.97919	0.999259	21895	0	-4.2323
Ctdspl2	6	0.020941	0.079781	0.987176	1468	1	3.5563	0.0071598	0.028913	0.968743	535	4	3.5563
Piga	4	0.020954	0.066587	0.980431	1469	4	-1.5724	0.97905	0.97917	0.999259	21894	0	-1.5724
Zfp618	4	0.02096	0.066601	0.980431	1470	4	-1.4283	0.97904	0.97916	0.999259	21892	0	-1.4283
Olfr31	3	0.020975	0.053948	0.980431	1471	3	-4.5803	0.96762	0.96774	0.999259	21641	0	-4.5803
Gm9992	5	0.020975	0.077621	0.983214	1472	2	-0.29065	0.83858	0.84311	0.994459	18885	1	-0.29065
Son	5	0.020977	0.077627	0.983214	1473	3	-4.0954	0.6237	0.72536	0.993617	15443	1	-4.0954
Myoz1	5	0.02098	0.077638	0.983214	1474	5	-0.56232	0.97902	0.97913	0.999259	21890	0	-0.56232
Igtp	5	0.02102	0.077757	0.983507	1475	5	-1.2898	0.97898	0.97907	0.999259	21889	0	-1.2898
Vrk1	3	0.021026	0.054058	0.980431	1476	2	-1.6956	0.49407	0.53636	0.993617	13494	1	-1.6956
Ndufa5	5	0.021028	0.07779	0.983507	1477	3	-0.44549	0.2728	0.4509	0.993617	9384	2	-0.44549
Kcnv2	5	0.021056	0.077881	0.983507	1478	5	-1.3168	0.97894	0.97904	0.999259	21888	0	-1.3168
Rbm6	5	0.021081	0.077958	0.983923	1479	4	-0.9139	0.68491	0.75169	0.993617	16340	1	-0.9139
mmu-mir-3094	4	0.021084	0.066957	0.980431	1480	2	-2.1725	0.42189	0.56827	0.993617	12344	2	-2.1725
Pdlim3	3	0.02109	0.05422	0.980431	1481	3	-2.153	0.97891	0.97905	0.999259	21887	0	-2.153
Ccl22	3	0.021091	0.054223	0.980431	1482	3	-5.0733	0.95057	0.95082	0.9976	21241	0	-5.0733
Ptn	5	0.021109	0.078053	0.984563	1483	4	-3.333	0.074621	0.18221	0.983316	3718	1	-3.333
Cd59a	6	0.021116	0.080312	0.987176	1484	5	-2.9722	0.97431	0.97438	0.999259	21814	0	-2.9722
Rad50	3	0.021153	0.05437	0.980431	1485	1	0.97547	0.027245	0.06875	0.983316	1652	2	0.97547
Elk3	4	0.02116	0.067185	0.980431	1486	4	-3.2426	0.97626	0.9764	0.999259	21856	0	-3.2426
Rbak	5	0.021187	0.07832	0.984569	1487	3	-0.90282	0.43851	0.59181	0.993617	12613	2	-0.90282
Chia1	5	0.021195	0.078342	0.984569	1488	4	-2.5941	0.97088	0.97094	0.999259	21709	0	-2.5941
Sowaha	5	0.021218	0.078417	0.984569	1489	3	-3.9696	0.34149	0.50866	0.993617	10822	2	-3.9696
Sepsecs	3	0.021248	0.054597	0.980431	1490	2	-2.1143	0.53444	0.56438	0.993617	14170	1	-2.1143
mmu-mir-6335	3	0.021255	0.054614	0.980431	1491	2	-4.5574	0.8099	0.80969	0.993617	18389	0	-4.5574
Gm4861	3	0.021255	0.054614	0.980431	1492	2	-4.5574	0.75132	0.75128	0.993617	17358	0	-4.5574
Cilp2	6	0.021258	0.080746	0.987176	1493	5	-1.0898	0.904	0.90546	0.996	20263	1	-1.0898
Eml4	5	0.021292	0.078678	0.984569	1494	3	-0.87499	0.68098	0.74985	0.993617	16276	1	-0.87499
Mbl2	4	0.021309	0.067587	0.980431	1495	1	1.1965	0.12013	0.25052	0.986979	5442	3	1.1965
NonTargetingControlGuideForMouse_0730	1	0.021315	0.021246	0.980431	1496	1	-7.1102	0.97869	0.97873	0.999259	21886	0	-7.1102
Defb18	5	0.021318	0.078746	0.984569	1497	4	-2.0746	0.31346	0.48496	0.993617	10236	1	-2.0746
Olfr1054	5	0.021345	0.078845	0.984569	1498	3	-2.0337	0.42403	0.57938	0.993617	12379	2	-2.0337
Shcbp1l	4	0.021348	0.067693	0.980431	1499	3	-2.8891	0.70757	0.72581	0.993617	16693	1	-2.8891
Cyp4f14	4	0.021351	0.067703	0.980431	1500	3	-0.71964	0.81758	0.81763	0.993617	18536	0	-0.71964
Vmn1r79	5	0.021372	0.078938	0.984569	1501	4	-2.015	0.95271	0.95287	0.9976	21332	0	-2.015
Mbd5	4	0.021412	0.067885	0.980431	1502	4	-3.4346	0.95494	0.95486	0.998359	21414	0	-3.4346
mmu-mir-7027	2	0.021419	0.039609	0.980431	1503	2	-4.1354	0.97858	0.97871	0.999259	21884	0	-4.1354
Tmem241	5	0.021466	0.079239	0.984569	1504	3	-3.3156	0.90336	0.90338	0.996	20252	0	-3.3156
Olfr1087	4	0.021478	0.068077	0.980431	1505	3	-3.4306	0.87462	0.87465	0.994627	19630	0	-3.4306
mmu-mir-185	3	0.02149	0.055182	0.980431	1506	3	-1.9256	0.97851	0.97863	0.999259	21883	0	-1.9256
Irak2	2	0.021582	0.039901	0.980431	1507	2	-4.7284	0.97842	0.97856	0.999259	21882	0	-4.7284
Pef1	2	0.021582	0.039901	0.980431	1508	2	-5.1475	0.97842	0.97856	0.999259	21881	0	-5.1475
Gp49a	6	0.021625	0.081866	0.987176	1509	3	-1.9365	0.90782	0.90879	0.996	20330	1	-1.9365
Dcun1d5	3	0.021662	0.055574	0.980431	1510	1	1.2188	0.040265	0.098447	0.983316	2293	2	1.2188
Gbp2	4	0.021674	0.06864	0.980431	1511	3	-3.3277	0.31219	0.4534	0.993617	10216	1	-3.3277
Npc1	4	0.021688	0.068682	0.980431	1512	4	-3.1755	0.96377	0.96377	0.998664	21585	0	-3.1755
Ccnb1	4	0.02169	0.068684	0.980431	1513	1	0.3481	0.32832	0.47026	0.993617	10540	2	0.3481
Neo1	4	0.021699	0.068713	0.980431	1514	2	-3.0132	0.2903	0.43056	0.989717	9737	1	-3.0132
Mageb5	2	0.021717	0.04016	0.980431	1515	1	-1.4458	0.15806	0.22671	0.984931	6492	1	-1.4458
Olfr358	4	0.021726	0.068792	0.980431	1516	3	-3.2104	0.94093	0.94087	0.997515	21031	0	-3.2104
Usp13	5	0.021751	0.080181	0.987176	1517	5	-3.023	0.97825	0.97834	0.999259	21880	0	-3.023
Olfr805	6	0.021765	0.082289	0.987176	1518	1	0.55595	0.29275	0.49719	0.993617	9807	3	0.55595
Naa25	1	0.021766	0.021697	0.980431	1519	1	-7.0907	0.97823	0.97827	0.999259	21879	0	-7.0907
4930524N10Rik	4	0.021774	0.068927	0.980431	1520	2	0.5171	0.13275	0.26488	0.986979	5781	2	0.5171
Vmn1r167	2	0.021781	0.040271	0.980431	1521	2	-4.7906	0.94359	0.94364	0.9976	21162	0	-4.7906
Olfr1505	4	0.021788	0.068963	0.980431	1522	2	-2.6826	0.70897	0.7268	0.993617	16715	1	-2.6826
Krt75	6	0.0218	0.082396	0.987176	1523	5	-1.9677	0.47453	0.6453	0.993617	13148	1	-1.9677
Hexa	5	0.021805	0.08035	0.987176	1524	3	-2.9815	0.093416	0.21287	0.983681	4444	2	-2.9815
Anks3	5	0.021821	0.080406	0.987176	1525	4	-2.1907	0.675	0.74714	0.993617	16205	1	-2.1907
Iapp	5	0.021824	0.080415	0.987176	1526	4	-2.209	0.97088	0.97094	0.999259	21707	0	-2.209
Spata16	4	0.021845	0.069123	0.980431	1527	2	-3.3355	0.81228	0.81235	0.993617	18452	1	-3.3355
Zcwpw1	5	0.021855	0.080521	0.987176	1528	4	-3.2989	0.48387	0.63154	0.993617	13325	1	-3.2989
Arl9	5	0.021855	0.080521	0.987176	1529	3	-2.9589	0.8791	0.87909	0.994627	19717	1	-2.9589
Cd38	6	0.021867	0.082588	0.987176	1530	4	-2.2311	0.33358	0.54539	0.993617	10659	2	-2.2311
Fam184a	6	0.021905	0.082706	0.987176	1531	2	1.0396	0.11906	0.27957	0.986979	5401	3	1.0396
Tsga13	6	0.021949	0.082834	0.987176	1532	5	-1.4755	0.56182	0.70857	0.993617	14626	1	-1.4755
Slfn3	6	0.021972	0.082907	0.987176	1533	3	-0.69761	0.54779	0.69826	0.993617	14396	1	-0.69761
Cbfb	4	0.022011	0.069599	0.980431	1534	3	-2.9697	0.39381	0.53901	0.993617	11829	1	-2.9697
Vmn1r60	5	0.022013	0.081057	0.987176	1535	5	-1.5291	0.97799	0.97808	0.999259	21878	0	-1.5291
Igfl3	4	0.02206	0.069745	0.980431	1536	2	-2.0684	0.37428	0.5186	0.993617	11444	2	-2.0684
Yipf6	5	0.022085	0.081286	0.987176	1537	3	-1.4888	0.055827	0.15099	0.983316	2971	1	-1.4888
Ptprr	5	0.022131	0.081449	0.987176	1538	5	-3.7374	0.97675	0.97683	0.999259	21863	0	-3.7374
Krt7	5	0.022137	0.081473	0.987176	1539	3	-1.9602	0.52829	0.67129	0.993617	14058	2	-1.9602
Pp2d1	6	0.022145	0.083398	0.987176	1540	5	-2.1014	0.78901	0.83679	0.993617	17992	1	-2.1014
Veph1	6	0.022148	0.083408	0.987176	1541	4	-2.5916	0.9556	0.95562	0.998499	21423	0	-2.5916
Mff	4	0.022149	0.070007	0.980431	1542	3	-3.7518	0.62585	0.67337	0.993617	15489	1	-3.7518
Olfr316	6	0.022153	0.083422	0.987176	1543	5	-2.7543	0.62817	0.75945	0.993617	15523	1	-2.7543
Mybl1	5	0.022161	0.081546	0.987176	1544	2	0.6762	0.54287	0.68461	0.993617	14307	2	0.6762
Zfp36	3	0.022162	0.056741	0.980431	1545	3	-2.1816	0.97784	0.97794	0.999259	21877	0	-2.1816
Nup98	3	0.022181	0.056781	0.980431	1546	2	-4.5113	0.096256	0.17572	0.983316	4542	1	-4.5113
Pramel1	5	0.022243	0.081811	0.987176	1547	4	-3.6369	0.97088	0.97094	0.999259	21754	0	-3.6369
Sestd1	6	0.0223	0.083839	0.987176	1548	5	-2.9141	0.831	0.85691	0.994627	18774	1	-2.9141
Hist1h3a	4	0.022311	0.070446	0.980431	1549	2	-3.2342	0.79593	0.79678	0.993617	18145	1	-3.2342
Pcnxl3	4	0.022329	0.070502	0.980431	1550	3	-2.9923	0.71136	0.72844	0.993617	16744	1	-2.9923
Vmn1r82	4	0.022366	0.070611	0.980431	1551	3	-1.8341	0.3773	0.52175	0.993617	11501	1	-1.8341
Cypt14	4	0.022409	0.070729	0.980431	1552	3	-2.4016	0.11059	0.23373	0.986979	5090	1	-2.4016
Barhl2	5	0.022436	0.082442	0.987176	1553	5	-1.6845	0.97756	0.97767	0.999259	21876	0	-1.6845
Olfr376	5	0.022464	0.082552	0.987176	1554	4	-1.8688	0.27386	0.45179	0.993617	9413	1	-1.8688
Olfr50	5	0.022534	0.082781	0.987176	1555	4	-2.2497	0.72056	0.76904	0.993617	16874	1	-2.2497
Hiat1	4	0.022552	0.071118	0.980431	1556	3	-3.9148	0.50748	0.6105	0.993617	13743	1	-3.9148
Mybphl	5	0.02256	0.082855	0.987176	1557	3	-1.0838	0.030662	0.091809	0.983316	1828	1	-1.0838
Rcvrn	5	0.022585	0.082939	0.987176	1558	3	-3.2682	0.31581	0.48697	0.993617	10281	1	-3.2682
Dab1	6	0.0226	0.084755	0.987176	1559	4	-3.1973	0.59029	0.73014	0.993617	15012	2	-3.1973
Clec4a3	5	0.022613	0.083029	0.987176	1560	4	-3.0234	0.8566	0.85801	0.994627	19308	1	-3.0234
Tbx19	4	0.022618	0.071303	0.980431	1561	2	-1.1379	0.081275	0.18057	0.983316	3978	2	-1.1379
Fam117a	4	0.022626	0.071328	0.980431	1562	3	-3.5542	0.94093	0.94087	0.997515	21079	0	-3.5542
mmu-mir-8113	4	0.022626	0.071328	0.980431	1563	3	-3.0307	0.54226	0.62756	0.993617	14297	1	-3.0307
Olfr1297	5	0.022665	0.083209	0.987176	1564	1	1.666	0.093459	0.21294	0.983681	4447	3	1.666
Ptgs2	6	0.022683	0.084998	0.987176	1565	4	-2.2699	0.60887	0.7444	0.993617	15234	2	-2.2699
Kif18b	6	0.022683	0.085	0.987176	1566	1	0.69337	0.25623	0.45317	0.993617	9049	3	0.69337
Tmem33	5	0.022744	0.08345	0.987176	1567	3	-2.002	0.013667	0.045833	0.979187	937	2	-2.002
Batf3	4	0.022747	0.071692	0.980431	1568	3	-2.8569	0.67085	0.70113	0.993617	16168	1	-2.8569
Morc2b	5	0.022747	0.083458	0.987176	1569	4	-2.2152	0.91565	0.91567	0.996697	20550	0	-2.2152
Cdkn2b	5	0.022808	0.083666	0.987176	1570	4	-3.5763	0.1307	0.27131	0.986979	5718	1	-3.5763
Ccl27b	6	0.022841	0.085495	0.987176	1571	4	-1.9629	0.80715	0.845	0.994459	18318	1	-1.9629
Olfr1289	5	0.022876	0.0839	0.987176	1572	3	-0.33205	0.18072	0.34639	0.98715	7084	2	-0.33205
Scp2d1	4	0.022894	0.072103	0.980431	1573	2	-2.072	0.36999	0.51405	0.993617	11363	2	-2.072
Vmn1r5	6	0.022905	0.085696	0.987176	1574	2	0.12615	0.30815	0.51546	0.993617	10127	2	0.12615
1500012F01Rik	4	0.022934	0.0722	0.980431	1575	3	-3.6595	0.73226	0.74379	0.993617	17076	1	-3.6595
Impg1	4	0.022937	0.072209	0.980431	1576	2	-1.5059	0.034822	0.090024	0.983316	2028	1	-1.5059
mmu-mir-7686	1	0.022949	0.022872	0.980431	1577	1	-7.0505	0.97705	0.97708	0.999259	21874	0	-7.0505
Opcml	5	0.023009	0.084361	0.987176	1578	3	-1.6556	0.071028	0.17626	0.983316	3596	2	-1.6556
Arrdc1	4	0.023037	0.0725	0.980431	1579	3	-3.5361	0.72959	0.74176	0.993617	17032	1	-3.5361
Clstn3	5	0.023072	0.084584	0.987176	1580	3	-2.8659	0.85389	0.85567	0.994627	19259	1	-2.8659
Hhip	5	0.023087	0.084631	0.987176	1581	4	-2.267	0.84996	0.85231	0.994627	19191	1	-2.267
AK010878	4	0.023095	0.072656	0.980431	1582	3	-3.3651	0.82605	0.82611	0.993617	18702	0	-3.3651
mmu-mir-6343	2	0.0231	0.04264	0.980431	1583	2	-3.7891	0.9769	0.97708	0.999259	21873	0	-3.7891
mmu-mir-6972	3	0.023137	0.059072	0.980431	1584	3	-3.6567	0.97686	0.97701	0.999259	21865	0	-3.6567
Chrna6	3	0.023137	0.059072	0.980431	1585	3	-2.2541	0.97686	0.97701	0.999259	21868	0	-2.2541
Tmem126b	3	0.023137	0.059072	0.980431	1586	3	-1.8688	0.97686	0.97701	0.999259	21871	0	-1.8688
Tspear	3	0.023137	0.059072	0.980431	1587	3	-1.7848	0.97686	0.97701	0.999259	21864	0	-1.7848
mmu-mir-5127	3	0.023137	0.059072	0.980431	1588	3	-2.3524	0.97686	0.97701	0.999259	21867	0	-2.3524
Prr15l	3	0.023137	0.059072	0.980431	1589	3	-2.6014	0.97686	0.97701	0.999259	21872	0	-2.6014
Pa2g4	3	0.023137	0.059072	0.980431	1590	3	-1.6956	0.97686	0.97701	0.999259	21866	0	-1.6956
Itk	3	0.023137	0.059072	0.980431	1591	3	-1.6956	0.97686	0.97701	0.999259	21870	0	-1.6956
Prdm4	5	0.02314	0.084787	0.987176	1592	4	-2.153	0.8945	0.89458	0.996	20077	0	-2.153
Rel	6	0.023189	0.086557	0.987176	1593	3	-1.3629	0.80571	0.8443	0.994459	18306	1	-1.3629
Gas2l3	6	0.023213	0.086631	0.987176	1594	4	-2.503	0.039366	0.11853	0.983316	2251	2	-2.503
Ggact	5	0.023213	0.085005	0.987176	1595	3	-2.9481	0.42305	0.57853	0.993617	12363	2	-2.9481
Olfr954	5	0.023229	0.085061	0.987176	1596	4	-2.915	0.70413	0.76089	0.993617	16605	1	-2.915
Tmem150c	4	0.023257	0.073127	0.980431	1597	3	-3.7677	0.26343	0.40257	0.988138	9194	1	-3.7677
mmu-mir-433	4	0.023286	0.073211	0.980431	1598	2	-3.2174	0.8907	0.89065	0.995588	20036	0	-3.2174
Wif1	3	0.023298	0.059453	0.980431	1599	3	-3.9431	0.97003	0.97015	0.999259	21663	0	-3.9431
Rhox3f	5	0.023307	0.085284	0.987176	1600	3	-2.5521	0.37952	0.54103	0.993617	11547	2	-2.5521
Vmn1r104	2	0.023372	0.043133	0.980431	1601	2	-4.1962	0.97663	0.9768	0.999259	21862	0	-4.1962
Zfp81	5	0.023377	0.085468	0.987176	1602	3	-3.2326	0.1816	0.3477	0.98715	7110	2	-3.2326
Tmem213	4	0.023381	0.073473	0.980431	1603	4	-3.8813	0.97626	0.9764	0.999259	21848	0	-3.8813
Trpd52l3	4	0.023403	0.073526	0.980431	1604	3	-3.5016	0.14442	0.27719	0.986979	6116	1	-3.5016
Gjd3	5	0.023419	0.08557	0.987176	1605	2	-0.64135	0.34981	0.51564	0.993617	10977	2	-0.64135
Ccdc113	5	0.023457	0.085666	0.987176	1606	3	-1.0838	0.48144	0.62936	0.993617	13269	2	-1.0838
Gm2927	1	0.023476	0.023378	0.980431	1607	1	-7.0573	0.97652	0.97656	0.999259	21861	0	-7.0573
Rln1	4	0.023515	0.073819	0.980431	1608	3	-2.9484	0.029871	0.079827	0.983316	1780	1	-2.9484
Nucks1	4	0.023515	0.073819	0.980431	1609	4	-3.0714	0.9509	0.95078	0.9976	21254	0	-3.0714
Upf2	4	0.023515	0.073819	0.980431	1610	3	-3.4014	0.81061	0.81073	0.993617	18431	1	-3.4014
Slc15a4	6	0.023529	0.087596	0.987176	1611	5	-1.5104	0.98564	0.98575	0.999259	22044	0	-1.5104
Folr1	3	0.023536	0.060008	0.980431	1612	2	-2.8811	0.81685	0.8167	0.993617	18517	0	-2.8811
Olfr1132	6	0.023537	0.087626	0.987176	1613	3	-0.83666	0.5517	0.70113	0.993617	14454	2	-0.83666
Ttc23l	5	0.023562	0.085923	0.987176	1614	3	-2.5941	0.11239	0.24295	0.986979	5165	2	-2.5941
Hist1h4d	3	0.023585	0.060128	0.980431	1615	3	-4.431	0.93952	0.93972	0.997515	20973	0	-4.431
Ikzf4	4	0.023592	0.074037	0.980431	1616	3	-1.6145	0.83871	0.8387	0.993617	18897	0	-1.6145
Inmt	5	0.023615	0.086042	0.987176	1617	3	-3.2322	0.28835	0.46385	0.993617	9693	2	-3.2322
Igsf1	5	0.023615	0.086042	0.987176	1618	3	-2.6593	0.82779	0.8349	0.993617	18733	1	-2.6593
Anxa6	6	0.02364	0.087925	0.987176	1619	3	-0.68753	0.24457	0.43882	0.991777	8798	3	-0.68753
Shprh	4	0.023676	0.074291	0.980431	1620	2	-0.71013	0.36162	0.50525	0.993617	11200	1	-0.71013
Asic1	4	0.023719	0.074416	0.980431	1621	3	-1.2485	0.80706	0.80728	0.993617	18317	1	-1.2485
Adamts2	4	0.023742	0.074475	0.980431	1622	4	-1.8437	0.97626	0.9764	0.999259	21840	0	-1.8437
Nlrp9c	4	0.023742	0.074475	0.980431	1623	4	-2.7858	0.97626	0.9764	0.999259	21838	0	-2.7858
Lyrm7	4	0.023742	0.074475	0.980431	1624	4	-2.4481	0.97626	0.9764	0.999259	21843	0	-2.4481
Defb23	4	0.023742	0.074475	0.980431	1625	4	-1.9723	0.97626	0.9764	0.999259	21853	0	-1.9723
Ppl	4	0.023742	0.074475	0.980431	1626	4	-1.524	0.97626	0.9764	0.999259	21847	0	-1.524
Xiap	4	0.023742	0.074475	0.980431	1627	4	-1.2469	0.97626	0.9764	0.999259	21850	0	-1.2469
Dmap1	4	0.023742	0.074475	0.980431	1628	4	-1.2528	0.97626	0.9764	0.999259	21845	0	-1.2528
Galnt5	4	0.023742	0.074475	0.980431	1629	4	-1.8244	0.97626	0.9764	0.999259	21852	0	-1.8244
Slc4a10	4	0.023742	0.074475	0.980431	1630	4	-1.964	0.97626	0.9764	0.999259	21844	0	-1.964
Phyhd1	4	0.023742	0.074475	0.980431	1631	4	-1.9416	0.97626	0.9764	0.999259	21859	0	-1.9416
Pygo1	4	0.023742	0.074475	0.980431	1632	4	-2.0449	0.97626	0.9764	0.999259	21857	0	-2.0449
Dpep2	4	0.023742	0.074475	0.980431	1633	4	-1.7893	0.97626	0.9764	0.999259	21842	0	-1.7893
Lmo4	4	0.023742	0.074475	0.980431	1634	4	-1.8015	0.97626	0.9764	0.999259	21860	0	-1.8015
Ugt2b35	4	0.023742	0.074475	0.980431	1635	4	-1.2764	0.97626	0.9764	0.999259	21846	0	-1.2764
Olfr1348	4	0.023742	0.074475	0.980431	1636	4	-1.5003	0.97626	0.9764	0.999259	21836	0	-1.5003
Ube2e3	4	0.023742	0.074475	0.980431	1637	4	-2.2807	0.97626	0.9764	0.999259	21839	0	-2.2807
9230104L09Rik	4	0.023742	0.074475	0.980431	1638	4	-1.8355	0.97626	0.9764	0.999259	21837	0	-1.8355
Cdc42se2	5	0.023757	0.086389	0.987176	1639	2	0.51518	0.46191	0.61219	0.993617	12943	1	0.51518
Olfr876	3	0.023759	0.060552	0.980431	1640	2	-4.421	0.77951	0.77939	0.993617	17844	0	-4.421
Crtc2	4	0.023761	0.074538	0.980431	1641	3	-2.0742	0.82895	0.82902	0.993617	18750	0	-2.0742
Ugt2b36	5	0.023771	0.086421	0.987176	1642	3	-3.6083	0.68143	0.75006	0.993617	16290	1	-3.6083
Glt6d1	3	0.02379	0.060631	0.980431	1643	1	1.6046	0.14276	0.23748	0.986979	6067	2	1.6046
Amdhd2	6	0.02379	0.08836	0.987176	1644	4	-2.2234	0.51714	0.67579	0.993617	13879	2	-2.2234
Pax4	4	0.023806	0.07466	0.980431	1645	3	-3.4749	0.57619	0.64516	0.993617	14833	1	-3.4749
mmu-mir-6339	3	0.023822	0.060704	0.980431	1646	2	-2.2982	0.30224	0.42026	0.988726	9985	1	-2.2982
Psmg4	2	0.023828	0.043952	0.980431	1647	2	-4.03	0.97617	0.97634	0.999259	21835	0	-4.03
Mapk8	4	0.023861	0.074824	0.980431	1648	4	-3.7931	0.96687	0.96688	0.999259	21634	0	-3.7931
Smad5	4	0.023869	0.074845	0.980431	1649	3	-3.6991	0.14558	0.27842	0.986979	6150	1	-3.6991
Clvs2	4	0.023869	0.074845	0.980431	1650	3	-3.4728	0.5319	0.62244	0.993617	14128	1	-3.4728
Gpt	4	0.023888	0.074898	0.980431	1651	2	-1.3212	0.91294	0.91286	0.996	20520	0	-1.3212
Ophn1	4	0.023972	0.07515	0.980431	1652	2	1.4506	0.011369	0.037969	0.968743	790	2	1.4506
Pip4k2b	4	0.024018	0.075278	0.980431	1653	3	-2.5477	0.078412	0.17513	0.983316	3859	1	-2.5477
mmu-mir-7684	2	0.024021	0.044303	0.980431	1654	2	-3.3407	0.97598	0.97616	0.999259	21834	0	-3.3407
Slc15a5	6	0.024038	0.089105	0.987176	1655	5	-2.3005	0.91567	0.91603	0.996697	20551	1	-2.3005
Thra	6	0.024038	0.089105	0.987176	1656	5	-2.4375	0.81382	0.84821	0.994627	18472	1	-2.4375
Sf3b3	5	0.02409	0.087202	0.987176	1657	3	-2.0337	0.92347	0.92362	0.997515	20688	0	-2.0337
Olfr591	4	0.02414	0.075628	0.980499	1658	3	-4.1048	0.68482	0.71037	0.993617	16339	1	-4.1048
Obox5	5	0.024142	0.087321	0.987176	1659	4	-1.0013	0.95271	0.95287	0.9976	21320	0	-1.0013
Add2	5	0.02415	0.087345	0.987176	1660	4	-3.205	0.22617	0.41164	0.988138	8368	1	-3.205
Fhl5	6	0.024169	0.089478	0.987176	1661	2	0.65611	0.27248	0.47287	0.993617	9357	3	0.65611
Chil3	4	0.024183	0.075757	0.980664	1662	2	0.50737	0.20087	0.33679	0.98715	7636	2	0.50737
Rfx5	5	0.02424	0.087574	0.987176	1663	3	-3.6141	0.035789	0.10496	0.983316	2072	2	-3.6141
Olfr869	5	0.024248	0.087596	0.987176	1664	1	0.47746	0.019946	0.063359	0.983316	1286	2	0.47746
mmu-mir-7028	4	0.024256	0.075969	0.981131	1665	2	-2.8866	0.19049	0.3259	0.98715	7329	1	-2.8866
Brd8	3	0.024266	0.061762	0.980431	1666	2	-1.0013	0.43922	0.50061	0.993617	12625	1	-1.0013
Gm6040	6	0.024277	0.089768	0.987176	1667	3	-1.0625	0.14134	0.30883	0.98715	6025	3	-1.0625
Aff4	4	0.024294	0.076072	0.981131	1668	2	-2.2701	0.41451	0.56058	0.993617	12223	2	-2.2701
Olfr1115	6	0.024296	0.089827	0.987176	1669	3	-0.98931	0.42083	0.60822	0.993617	12335	2	-0.98931
Grpel2	3	0.024303	0.061849	0.980431	1670	2	-5.0118	0.06222	0.12971	0.983316	3231	1	-5.0118
Krtap4-13	2	0.024352	0.044856	0.980431	1671	2	-3.5751	0.97565	0.97582	0.999259	21833	0	-3.5751
Zp3	5	0.024353	0.087843	0.987176	1672	2	-0.52814	0.84664	0.84959	0.994627	19137	1	-0.52814
Nlrc3	4	0.024363	0.076263	0.982341	1673	3	-3.4027	0.17434	0.30885	0.98715	6894	1	-3.4027
Gm6927	6	0.024413	0.09017	0.987176	1674	4	-2.5314	0.52886	0.68437	0.993617	14086	2	-2.5314
Vmn1r12	3	0.024433	0.062164	0.980431	1675	2	-4.5744	0.3471	0.44539	0.991979	10913	1	-4.5744
Cntn1	5	0.024469	0.088121	0.987176	1676	2	-0.09649	0.10227	0.22698	0.984931	4767	2	-0.09649
Olfr1129	6	0.024505	0.090462	0.987176	1677	4	-3.1424	0.36017	0.56734	0.993617	11168	1	-3.1424
Taf1	5	0.024517	0.088238	0.987176	1678	3	-2.0337	0.23808	0.42206	0.988726	8641	1	-2.0337
Ppic	6	0.02453	0.090538	0.987176	1679	4	-2.6325	0.37411	0.57659	0.993617	11440	2	-2.6325
Ttll13	6	0.024549	0.0906	0.987176	1680	3	0.87862	0.10587	0.25837	0.986979	4885	3	0.87862
Mpv17l2	5	0.024569	0.088374	0.987176	1681	2	0.016719	0.44188	0.59473	0.993617	12658	2	0.016719
Umodl1	4	0.024572	0.076833	0.982341	1682	3	-3.6747	0.91294	0.91286	0.996	20439	0	-3.6747
Map3k15	3	0.0246	0.06254	0.980431	1683	3	-4.3706	0.93952	0.93972	0.997515	20957	0	-4.3706
Mlkl	4	0.024654	0.077068	0.982341	1684	3	-3.0354	0.53898	0.62594	0.993617	14243	1	-3.0354
Ppp1r17	4	0.024669	0.077117	0.982341	1685	2	-2.6866	0.76409	0.76899	0.993617	17605	1	-2.6866
Olfr207	4	0.024671	0.077119	0.982341	1686	3	-2.4424	0.84466	0.84462	0.994459	19071	0	-2.4424
Ctsc	6	0.024675	0.090974	0.987176	1687	2	0.41128	0.57115	0.71563	0.993617	14742	2	0.41128
Gpatch1	5	0.024723	0.08876	0.987176	1688	3	-3.1769	0.81253	0.82396	0.993617	18455	1	-3.1769
Cnksr2	5	0.024732	0.088779	0.987176	1689	3	-1.0838	0.5408	0.68274	0.993617	14275	2	-1.0838
Dennd5b	4	0.024774	0.077397	0.983214	1690	3	-1.6061	0.11122	0.23488	0.986979	5116	1	-1.6061
Alppl2	6	0.024817	0.091366	0.987176	1691	5	-2.6654	0.97431	0.97438	0.999259	21824	0	-2.6654
Usp33	5	0.024827	0.089009	0.987176	1692	2	-0.64135	0.027222	0.08286	0.983316	1651	2	-0.64135
Lipe	2	0.024868	0.045774	0.980431	1693	2	-4.8083	0.97513	0.97531	0.999259	21832	0	-4.8083
mmu-mir-7115	3	0.024884	0.063222	0.980431	1694	3	-2.3157	0.97512	0.97524	0.999259	21830	0	-2.3157
Elp5	3	0.024884	0.063222	0.980431	1695	3	-3.1819	0.97512	0.97524	0.999259	21828	0	-3.1819
Palmd	3	0.024884	0.063222	0.980431	1696	3	-2.397	0.97512	0.97524	0.999259	21831	0	-2.397
Zbtb37	6	0.024915	0.091634	0.987176	1697	3	0.35965	0.0032029	0.014372	0.968743	262	3	0.35965
Slc12a8	4	0.024926	0.077839	0.983507	1698	3	-3.4985	0.91294	0.91286	0.996	20507	0	-3.4985
Mrpl33	6	0.024928	0.091666	0.987176	1699	2	-0.64135	0.97431	0.97438	0.999259	21807	0	-0.64135
Frmpd4	5	0.024933	0.089269	0.987176	1700	3	-1.469	0.337	0.50485	0.993617	10731	2	-1.469
Fcrlb	3	0.024954	0.063401	0.980431	1701	2	-4.3558	0.74549	0.74544	0.993617	17276	0	-4.3558
Tnfrsf14	6	0.024979	0.091802	0.987176	1702	4	-3.16	0.097402	0.24165	0.986979	4575	2	-3.16
mmu-mir-181a-1	4	0.02507	0.078235	0.984569	1703	3	-2.512	0.28017	0.42003	0.988726	9536	1	-2.512
Trpt1	6	0.025091	0.092127	0.987176	1704	4	-1.4517	0.84512	0.86468	0.994627	19083	1	-1.4517
Srpx	3	0.025103	0.063744	0.980431	1705	2	-4.3476	0.50652	0.5448	0.993617	13692	1	-4.3476
Olfr748	4	0.025112	0.078371	0.984569	1706	3	-1.2696	0.18892	0.32423	0.98715	7288	1	-1.2696
Slc22a8	5	0.025129	0.089745	0.987176	1707	3	-3.1631	0.83479	0.84022	0.993898	18847	1	-3.1631
Adam7	5	0.025129	0.089745	0.987176	1708	4	-3.1631	0.36356	0.52735	0.993617	11234	1	-3.1631
2310007B03Rik	5	0.025132	0.089752	0.987176	1709	4	-1.7347	0.97088	0.97094	0.999259	21698	0	-1.7347
Bola2	6	0.025137	0.092247	0.987176	1710	5	-1.8017	0.85719	0.87189	0.994627	19316	1	-1.8017
Enkur	4	0.025154	0.078484	0.984569	1711	1	0.34948	0.24158	0.37952	0.98715	8739	2	0.34948
Il1b	6	0.025175	0.092354	0.987176	1712	3	-1.9047	0.11286	0.27138	0.986979	5182	2	-1.9047
Tctn1	6	0.025175	0.092354	0.987176	1713	5	-2.4094	0.34875	0.55986	0.993617	10939	1	-2.4094
Vwa5b1	4	0.025196	0.07861	0.984569	1714	2	-0.9426	0.46979	0.59295	0.993617	13059	1	-0.9426
Ttc30a2	6	0.02521	0.092465	0.987176	1715	5	-2.8234	0.97431	0.97438	0.999259	21796	0	-2.8234
Hoxb3	6	0.02522	0.092488	0.987176	1716	2	-0.2334	0.33729	0.54971	0.993617	10737	2	-0.2334
Hgsnat	6	0.025299	0.092716	0.987176	1717	3	-1.8145	0.76696	0.82744	0.993617	17642	1	-1.8145
Nipal4	6	0.025337	0.092831	0.987176	1718	5	-1.4454	0.49658	0.66088	0.993617	13528	1	-1.4454
Crisp3	5	0.02534	0.090256	0.987176	1719	4	-3.5919	0.62024	0.72396	0.993617	15393	1	-3.5919
mmu-mir-880	3	0.025346	0.064301	0.980431	1720	2	-4.339	0.31631	0.42811	0.989717	10287	1	-4.339
Prl7b1	5	0.02535	0.090286	0.987176	1721	3	-3.2558	0.22681	0.41253	0.988138	8382	2	-3.2558
Nmnat1	4	0.025365	0.079086	0.984569	1722	2	-0.95444	0.5532	0.63314	0.993617	14489	1	-0.95444
4930513O06Rik	4	0.025422	0.079234	0.984569	1723	3	-3.8914	0.4118	0.55778	0.993617	12160	1	-3.8914
Acsm2	3	0.025439	0.064537	0.980431	1724	3	-3.0131	0.89563	0.89578	0.996	20097	0	-3.0131
Ogt	5	0.02545	0.090544	0.987176	1725	4	-2.9481	0.73748	0.7779	0.993617	17157	1	-2.9481
Tacc3	5	0.02545	0.090544	0.987176	1726	4	-3.1392	0.058698	0.15575	0.983316	3094	1	-3.1392
Olfr829	5	0.02545	0.090544	0.987176	1727	4	-2.4224	0.62662	0.72652	0.993617	15498	1	-2.4224
Pde6b	5	0.02545	0.090544	0.987176	1728	4	-1.7848	0.30112	0.47456	0.993617	9967	1	-1.7848
Mtss1	5	0.02545	0.090544	0.987176	1729	4	-1.6956	0.73902	0.7787	0.993617	17185	1	-1.6956
Epdr1	5	0.02545	0.090544	0.987176	1730	4	-2.3705	0.3834	0.54439	0.993617	11623	1	-2.3705
Kcnt1	5	0.02545	0.090544	0.987176	1731	4	-2.0067	0.37407	0.53636	0.993617	11437	1	-2.0067
Ldoc1	5	0.02545	0.090544	0.987176	1732	4	-2.002	0.92819	0.9284	0.997515	20775	0	-2.002
Kcnk13	5	0.02545	0.090544	0.987176	1733	4	-2.4033	0.87547	0.87548	0.994627	19659	1	-2.4033
Olfr1178	5	0.02545	0.090544	0.987176	1734	4	-2.2982	0.13339	0.27552	0.986979	5793	1	-2.2982
Fastkd2	5	0.02545	0.090544	0.987176	1735	4	-1.8019	0.67283	0.74616	0.993617	16181	1	-1.8019
Dok7	6	0.025455	0.093188	0.987176	1736	3	-1.6205	0.2784	0.47998	0.993617	9490	3	-1.6205
Esf1	3	0.02546	0.064581	0.980431	1737	3	-4.3243	0.97285	0.97297	0.999259	21782	0	-4.3243
Kcne1l	5	0.025478	0.090623	0.987176	1738	3	-3.9267	0.58318	0.70954	0.993617	14913	1	-3.9267
mmu-mir-7061	1	0.025492	0.025383	0.980431	1739	1	-6.9401	0.97451	0.97454	0.999259	21827	0	-6.9401
Cald1	5	0.025519	0.090734	0.987176	1740	2	-0.0083901	0.81546	0.82605	0.993617	18494	1	-0.0083901
Kntc1	5	0.025521	0.090736	0.987176	1741	3	-3.1487	0.86599	0.86647	0.994627	19489	1	-3.1487
Ptcd3	3	0.025535	0.064757	0.980431	1742	1	-0.64135	0.29647	0.41711	0.988726	9875	1	-0.64135
Yeats4	2	0.025584	0.04706	0.980431	1743	1	-0.24074	0.02363	0.043611	0.977257	1473	1	-0.24074
Cd83	3	0.025598	0.064901	0.980431	1744	3	-1.0013	0.89812	0.89828	0.996	20167	0	-1.0013
Igfals	2	0.025634	0.047141	0.980431	1745	2	-3.5947	0.97437	0.97453	0.999259	21826	0	-3.5947
mmu-let-7b	4	0.025639	0.079828	0.987176	1746	2	-2.1974	0.74646	0.75474	0.993617	17309	1	-2.1974
Psme3	5	0.025666	0.09108	0.987176	1747	3	-1.0838	0.015625	0.05141	0.983316	1059	2	-1.0838
Papd4	6	0.025693	0.093887	0.987176	1748	3	-2.1643	0.84641	0.86543	0.994627	19132	1	-2.1643
Zfp827	6	0.025705	0.093923	0.987176	1749	4	-2.6154	0.75144	0.82132	0.993617	17359	1	-2.6154
Hfe	6	0.025705	0.093923	0.987176	1750	4	-1.9137	0.5339	0.68801	0.993617	14160	1	-1.9137
Crb3	4	0.025711	0.08003	0.987176	1751	3	-3.0863	0.82104	0.82112	0.993617	18593	0	-3.0863
Otop1	5	0.025723	0.091212	0.987176	1752	1	2.9212	0.059444	0.15701	0.983316	3132	3	2.9212
Riiad1	3	0.02573	0.065209	0.980431	1753	2	-4.3118	0.77968	0.77955	0.993617	17846	0	-4.3118
Fam13a	5	0.025744	0.091258	0.987176	1754	4	-3.1436	0.82086	0.82985	0.993617	18588	1	-3.1436
Nmur2	4	0.025769	0.080184	0.987176	1755	2	-2.0121	0.40526	0.55095	0.993617	12028	2	-2.0121
Serpinf2	4	0.025788	0.080242	0.987176	1756	2	-1.3578	0.15442	0.28775	0.986979	6396	2	-1.3578
NonTargetingControlGuideForMouse_0944	1	0.025798	0.025688	0.980431	1757	1	-6.9245	0.9742	0.97426	0.999259	21793	0	-6.9245
Tctn3	4	0.0258	0.080281	0.987176	1758	3	-2.6863	0.7141	0.73037	0.993617	16781	1	-2.6863
Klf17	3	0.025811	0.065385	0.980431	1759	3	-1.6956	0.97419	0.97432	0.999259	21792	0	-1.6956
Meox1	3	0.02587	0.065528	0.980431	1760	2	-4.7139	0.65095	0.65567	0.993617	15835	1	-4.7139
Ndufs1	2	0.025881	0.047555	0.980431	1761	2	-4.571	0.9188	0.91884	0.997374	20626	0	-4.571
Slc7a5	4	0.02595	0.080687	0.987176	1762	2	-2.7201	0.85312	0.85311	0.994627	19245	0	-2.7201
Bmp4	3	0.026006	0.06584	0.980431	1763	3	-1.9834	0.97399	0.9741	0.999259	21791	0	-1.9834
Pparg	5	0.026039	0.091945	0.987176	1764	3	-1.7796	0.19906	0.37302	0.98715	7589	2	-1.7796
Mettl17	5	0.026077	0.092041	0.987176	1765	4	-2.0746	0.97088	0.97094	0.999259	21732	0	-2.0746
2510049J12Rik	5	0.026116	0.092142	0.987176	1766	2	0.43755	0.61465	0.72174	0.993617	15306	1	0.43755
mmu-mir-3059	2	0.026136	0.048004	0.980431	1767	1	-4.0411	0.75696	0.75683	0.993617	17459	0	-4.0411
1700001F09Rik	5	0.026204	0.092359	0.987176	1768	4	-3.6752	0.84243	0.8462	0.994459	19053	1	-3.6752
Pop7	4	0.02622	0.081451	0.987176	1769	3	-3.683	0.75686	0.76307	0.993617	17431	1	-3.683
Mab21l3	3	0.026235	0.066398	0.980431	1770	2	-3.741	0.10488	0.18726	0.983316	4857	1	-3.741
Plekha6	5	0.026249	0.092469	0.987176	1771	4	-2.8923	0.77913	0.80188	0.993617	17826	1	-2.8923
Trim62	4	0.026272	0.081602	0.987176	1772	3	-2.736	0.56178	0.63761	0.993617	14625	1	-2.736
Cep41	4	0.026272	0.081602	0.987176	1773	3	-2.6928	0.8232	0.82331	0.993617	18646	0	-2.6928
mmu-mir-1898	4	0.026335	0.081787	0.987176	1774	2	-0.25131	0.29551	0.43591	0.991369	9859	1	-0.25131
Immp1l	3	0.026359	0.066696	0.980431	1775	2	-4.1072	0.72087	0.72067	0.993617	16883	0	-4.1072
Chit1	2	0.026369	0.048393	0.980431	1776	2	-3.8727	0.97363	0.97383	0.999259	21790	0	-3.8727
Pus1	5	0.026446	0.092945	0.987176	1777	2	0.22295	0.28548	0.46144	0.993617	9632	2	0.22295
Dcxr	4	0.026484	0.082201	0.987176	1778	3	-3.5651	0.023212	0.065942	0.983316	1448	1	-3.5651
mmu-mir-1952	3	0.026499	0.067029	0.980431	1779	3	-1.6422	0.9735	0.97361	0.999259	21788	0	-1.6422
Itgb5	3	0.026499	0.067029	0.980431	1780	3	-1.9256	0.9735	0.97361	0.999259	21787	0	-1.9256
Haus1	2	0.026518	0.048657	0.980431	1781	1	-3.9806	0.70494	0.70492	0.993617	16612	0	-3.9806
Pnpla8	6	0.026548	0.096348	0.987176	1782	4	-2.1693	0.43396	0.61717	0.993617	12543	1	-2.1693
Adamts9	5	0.026598	0.093308	0.987176	1783	3	-3.1098	0.21499	0.39577	0.988138	8057	1	-3.1098
Lsm11	5	0.026598	0.093308	0.987176	1784	3	-3.1098	0.77047	0.79657	0.993617	17702	1	-3.1098
mmu-mir-210	3	0.026653	0.067384	0.980431	1785	3	-4.8318	0.9637	0.96388	0.998664	21555	0	-4.8318
Slc6a19	5	0.02667	0.093484	0.987176	1786	3	-1.0013	0.54223	0.68403	0.993617	14295	2	-1.0013
Klra19	4	0.026677	0.082736	0.987176	1787	4	-1.5232	0.97332	0.9734	0.999259	21786	0	-1.5232
Bsnd	4	0.026699	0.082801	0.987176	1788	2	-1.9567	0.1678	0.30194	0.98715	6735	2	-1.9567
Rexo2	5	0.026753	0.093688	0.987176	1789	3	-1.6956	0.17654	0.34024	0.98715	6953	2	-1.6956
Cd72	6	0.026776	0.097017	0.987176	1790	4	-2.3841	0.16465	0.33917	0.98715	6658	1	-2.3841
NonTargetingControlGuideForMouse_0475	1	0.026776	0.026667	0.980431	1791	1	-6.5275	0.97322	0.97328	0.999259	21785	0	-6.5275
Nrde2	2	0.026793	0.049155	0.980431	1792	2	-4.9897	0.96391	0.96414	0.998664	21613	0	-4.9897
Commd8	4	0.026813	0.083111	0.987176	1793	4	-2.298	0.97319	0.97326	0.999259	21784	0	-2.298
Gm3336	6	0.026821	0.09714	0.987176	1794	4	-2.1956	0.23748	0.43021	0.989717	8633	2	-2.1956
Asb3	5	0.02688	0.093992	0.987176	1795	3	-3.4812	0.36688	0.53021	0.993617	11302	1	-3.4812
Commd10	4	0.026883	0.083284	0.987176	1796	2	-1.4092	0.89949	0.89942	0.996	20185	0	-1.4092
Capn3	6	0.026884	0.097334	0.987176	1797	5	-1.1679	0.47275	0.64401	0.993617	13118	1	-1.1679
Mllt10	3	0.026913	0.067988	0.980431	1798	1	1.4967	0.15471	0.25302	0.986979	6404	2	1.4967
Hoxb7	5	0.026917	0.09409	0.987176	1799	2	-0.64135	0.25386	0.43513	0.99125	8995	2	-0.64135
D430041D05Rik	4	0.026925	0.083413	0.987176	1800	3	-1.4957	0.68681	0.71167	0.993617	16369	1	-1.4957
Reps2	4	0.026929	0.083422	0.987176	1801	3	-2.8184	0.86442	0.86442	0.994627	19449	0	-2.8184
Tmod1	4	0.026939	0.083447	0.987176	1802	4	-2.5401	0.97306	0.97313	0.999259	21783	0	-2.5401
Osm	3	0.02696	0.0681	0.980431	1803	2	-1.5867	0.51052	0.54753	0.993617	13792	1	-1.5867
Stard8	4	0.026962	0.083515	0.987176	1804	3	-2.8825	0.34918	0.49218	0.993617	10965	1	-2.8825
Clca3	5	0.026968	0.094209	0.987176	1805	4	-2.3241	0.32028	0.49068	0.993617	10379	1	-2.3241
Pdp1	5	0.027019	0.094336	0.987176	1806	4	-2.8781	0.93715	0.93741	0.997515	20892	0	-2.8781
Gdpd2	6	0.027055	0.097802	0.987176	1807	3	-0.86846	0.60925	0.74468	0.993617	15238	2	-0.86846
Vmn2r123	5	0.027087	0.094495	0.987176	1808	3	-1.7347	0.90495	0.90499	0.996	20276	0	-1.7347
Npr2	5	0.027091	0.094501	0.987176	1809	2	1.7164	0.10643	0.23355	0.986979	4923	3	1.7164
mmu-mir-6939	4	0.027188	0.084129	0.987176	1810	4	-1.1814	0.97281	0.97286	0.999259	21781	0	-1.1814
Espn	5	0.027192	0.094746	0.987176	1811	3	-2.6426	0.86875	0.86907	0.994627	19531	1	-2.6426
Ak5	6	0.027199	0.098217	0.987176	1812	3	-0.5621	0.57413	0.71787	0.993617	14802	1	-0.5621
Akr1b3	5	0.027229	0.094829	0.987176	1813	3	-3.09	0.29675	0.47095	0.993617	9881	2	-3.09
Uimc1	5	0.027229	0.094829	0.987176	1814	4	-3.09	0.70737	0.76245	0.993617	16685	1	-3.09
Olfr1118	4	0.02724	0.084275	0.987176	1815	4	-2.7387	0.97276	0.97281	0.999259	21780	0	-2.7387
Olfr508	4	0.027253	0.084305	0.987176	1816	3	-3.0093	0.39147	0.53655	0.993617	11783	1	-3.0093
Fam98a	4	0.027253	0.084305	0.987176	1817	3	-2.9895	0.2589	0.39778	0.988138	9102	1	-2.9895
Serpinb3d	4	0.027253	0.084305	0.987176	1818	3	-2.8355	0.31154	0.45273	0.993617	10207	1	-2.8355
4931408C20Rik	4	0.027262	0.084339	0.987176	1819	2	-0.80596	0.91294	0.91286	0.996	20499	0	-0.80596
NonTargetingControlGuideForMouse_0506	1	0.027266	0.027161	0.980431	1820	1	-6.8688	0.97273	0.97275	0.999259	21779	0	-6.8688
Ddx54	2	0.027292	0.050038	0.980431	1821	1	-2.1302	0.22729	0.27746	0.986979	8401	1	-2.1302
Rdh9	4	0.027317	0.084491	0.987176	1822	4	-1.3199	0.97268	0.97273	0.999259	21778	0	-1.3199
Col5a3	5	0.027354	0.095128	0.987176	1823	4	-2.4537	0.81964	0.82898	0.993617	18566	1	-2.4537
Cdkl1	4	0.02737	0.084629	0.987176	1824	3	-3.3355	0.83871	0.8387	0.993617	18889	0	-3.3355
Synj2bp	4	0.02738	0.084663	0.987176	1825	4	-2.3818	0.97262	0.97268	0.999259	21777	0	-2.3818
Vmn2r114	6	0.027387	0.098792	0.987176	1826	5	-2.5628	0.70402	0.80449	0.993617	16603	1	-2.5628
Gm7325	4	0.02739	0.084684	0.987176	1827	2	-1.3179	0.2434	0.38143	0.98791	8775	2	-1.3179
Olfr1322	4	0.027408	0.084733	0.987176	1828	4	-1.5587	0.97259	0.97265	0.999259	21776	0	-1.5587
NonTargetingControlGuideForMouse_0245	1	0.027432	0.027315	0.980431	1829	1	-6.8627	0.97257	0.9726	0.999259	21775	0	-6.8627
Zfp617	3	0.027456	0.069236	0.980431	1830	3	-4.2236	0.96007	0.9603	0.998664	21505	0	-4.2236
Olfr556	5	0.027459	0.09536	0.987176	1831	2	2.3773	0.039935	0.11544	0.983316	2279	3	2.3773
Spopl	3	0.027477	0.06928	0.980431	1832	3	-1.8591	0.97252	0.97264	0.999259	21774	0	-1.8591
1500009L16Rik	3	0.027479	0.06929	0.980431	1833	3	-2.5746	0.97252	0.97264	0.999259	21773	0	-2.5746
Pak3	5	0.027498	0.095444	0.987176	1834	3	-3.0847	0.88721	0.88727	0.995588	19955	0	-3.0847
Dcp1a	4	0.027515	0.085038	0.987176	1835	3	-1.3832	0.67015	0.70069	0.993617	16161	1	-1.3832
Slc39a5	4	0.02752	0.085055	0.987176	1836	3	-3.5916	0.78474	0.78667	0.993617	17929	1	-3.5916
4933417A18Rik	4	0.02753	0.085087	0.987176	1837	4	-1.6792	0.97247	0.97252	0.999259	21772	0	-1.6792
Pbx1	4	0.027549	0.085137	0.987176	1838	3	-3.8298	0.91294	0.91286	0.996	20486	0	-3.8298
Ms4a6c	4	0.027557	0.085157	0.987176	1839	3	-1.2983	0.94093	0.94087	0.997515	21119	0	-1.2983
Lca5l	5	0.027564	0.095598	0.987176	1840	3	-1.9256	0.19168	0.36233	0.98715	7359	2	-1.9256
Alg1	3	0.027597	0.069562	0.980431	1841	3	-2.0047	0.9724	0.97251	0.999259	21771	0	-2.0047
Cdkn2d	5	0.027608	0.095706	0.987176	1842	2	0.41874	0.52829	0.67129	0.993617	14067	2	0.41874
2310067B10Rik	5	0.027608	0.095706	0.987176	1843	4	-1.6547	0.97088	0.97094	0.999259	21744	0	-1.6547
Asic5	2	0.027633	0.050661	0.980431	1844	2	-4.8657	0.97237	0.97256	0.999259	21770	0	-4.8657
Ezh2	5	0.027689	0.095897	0.987176	1845	4	-1.8688	0.15909	0.31446	0.98715	6520	1	-1.8688
Spata2l	3	0.02772	0.06984	0.980431	1846	2	-1.6212	0.27143	0.4013	0.988138	9335	1	-1.6212
Gnal	5	0.027722	0.095974	0.987176	1847	4	-2.2275	0.11879	0.25293	0.986979	5392	1	-2.2275
Tmem82	6	0.027726	0.099783	0.987176	1848	5	-1.9021	0.78968	0.83707	0.993617	18014	1	-1.9021
Prr18	6	0.027726	0.099783	0.987176	1849	5	-1.784	0.57175	0.71609	0.993617	14761	1	-1.784
Ankrd32	6	0.027726	0.099783	0.987176	1850	5	-2.6273	0.96892	0.9689	0.999259	21654	0	-2.6273
Sac3d1	6	0.027726	0.099783	0.987176	1851	5	-2.2208	0.32574	0.53618	0.993617	10489	1	-2.2208
Irg1	6	0.027726	0.099783	0.987176	1852	5	-1.4568	0.90332	0.90488	0.996	20251	1	-1.4568
Trip12	6	0.027726	0.099783	0.987176	1853	5	-1.3895	0.12911	0.29281	0.986979	5673	1	-1.3895
Spry2	6	0.027726	0.099783	0.987176	1854	5	-1.693	0.96807	0.96803	0.999259	21650	0	-1.693
Ubqln3	6	0.027726	0.099783	0.987176	1855	5	-1.4757	0.75297	0.82191	0.993617	17375	1	-1.4757
Olfr1084	6	0.027726	0.099783	0.987176	1856	5	-2.244	0.95151	0.95162	0.9976	21263	0	-2.244
Zik1	3	0.027733	0.069875	0.980431	1857	2	-3.6627	0.46766	0.51878	0.993617	13034	1	-3.6627
Tescl	4	0.027778	0.085816	0.987176	1858	3	-3.2467	0.67395	0.70317	0.993617	16193	1	-3.2467
Afap1l1	3	0.027815	0.070066	0.980431	1859	1	-0.52814	0.49659	0.53806	0.993617	13529	1	-0.52814
Ctage5	4	0.027821	0.085933	0.987176	1860	3	-3.206	0.91294	0.91286	0.996	20408	0	-3.206
mmu-mir-9-2	3	0.027825	0.07009	0.980431	1861	2	-4.2006	0.29176	0.41452	0.988599	9782	1	-4.2006
Sh2d7	5	0.027828	0.096222	0.987176	1862	3	-3.8152	0.34838	0.51444	0.993617	10932	1	-3.8152
Lair1	5	0.027841	0.096255	0.987176	1863	4	-2.5872	0.53188	0.67457	0.993617	14126	1	-2.5872
Fam47e	5	0.027841	0.096255	0.987176	1864	4	-2.1239	0.94498	0.94516	0.9976	21181	0	-2.1239
A530099J19Rik	5	0.027841	0.096255	0.987176	1865	4	-1.6956	0.46511	0.61501	0.993617	12995	1	-1.6956
Slc40a1	5	0.027841	0.096255	0.987176	1866	4	-2.2186	0.54166	0.68351	0.993617	14287	1	-2.2186
Olfr857	5	0.027841	0.096255	0.987176	1867	4	-1.7347	0.34313	0.51003	0.993617	10854	1	-1.7347
Spink12	5	0.027841	0.096255	0.987176	1868	4	-2.8805	0.95271	0.95287	0.9976	21361	0	-2.8805
Fam69a	5	0.027841	0.096255	0.987176	1869	4	-2.2982	0.84243	0.8462	0.994459	19057	1	-2.2982
Gprasp2	5	0.027841	0.096255	0.987176	1870	4	-2.1816	0.4876	0.63482	0.993617	13389	1	-2.1816
Cygb	5	0.027841	0.096255	0.987176	1871	4	-1.9256	0.95271	0.95287	0.9976	21385	0	-1.9256
Olfr1510	4	0.02785	0.086008	0.987176	1872	3	-2.6502	0.8907	0.89065	0.995588	20028	0	-2.6502
Olfr658	4	0.02785	0.086008	0.987176	1873	3	-2.8271	0.94093	0.94087	0.997515	21058	0	-2.8271
Olfr1031	5	0.02785	0.096275	0.987176	1874	3	-1.6827	0.41406	0.57078	0.993617	12208	1	-1.6827
Rab11fip4	4	0.027865	0.086049	0.987176	1875	4	-2.6157	0.97213	0.97218	0.999259	21768	0	-2.6157
Sec24d	3	0.027879	0.070211	0.980431	1876	2	-1.8229	0.36244	0.45425	0.993617	11219	1	-1.8229
4933434I20Rik	5	0.027931	0.096484	0.987176	1877	2	2.5323	0.033001	0.097867	0.983316	1936	3	2.5323
Setd4	6	0.027994	0.10056	0.987176	1878	2	0.214	0.48432	0.6522	0.993617	13331	2	0.214
mmu-mir-7224	4	0.028024	0.086484	0.987176	1879	4	-2.1148	0.97198	0.97203	0.999259	21767	0	-2.1148
Serpine3	5	0.028068	0.096823	0.987176	1880	3	-3.399	0.95271	0.95287	0.9976	21355	0	-3.399
Ssr1	4	0.028083	0.086643	0.987176	1881	4	-2.1034	0.97192	0.97197	0.999259	21766	0	-2.1034
Olfr1240	5	0.02809	0.096883	0.987176	1882	2	-0.60383	0.074115	0.18136	0.983316	3697	2	-0.60383
Cntn2	5	0.02809	0.096883	0.987176	1883	3	-3.0546	0.44453	0.59706	0.993617	12693	2	-3.0546
Tusc1	3	0.028092	0.070703	0.980431	1884	3	-3.7548	0.97191	0.97203	0.999259	21765	0	-3.7548
Pcdhb4	3	0.028092	0.070703	0.980431	1885	3	-2.8096	0.97191	0.97203	0.999259	21762	0	-2.8096
Smarcc2	3	0.028092	0.070703	0.980431	1886	3	-2.0499	0.97191	0.97203	0.999259	21764	0	-2.0499
4833403I15Rik	3	0.028092	0.070703	0.980431	1887	3	-3.328	0.97191	0.97203	0.999259	21763	0	-3.328
Bivm	6	0.028105	0.10087	0.987176	1888	4	-2.3413	0.90168	0.90351	0.996	20234	1	-2.3413
Slc13a5	6	0.028105	0.10087	0.987176	1889	4	-2.4668	0.10846	0.26342	0.986979	5007	2	-2.4668
Kitl	6	0.028105	0.10087	0.987176	1890	4	-2.8226	0.60909	0.74456	0.993617	15236	2	-2.8226
Zfp839	5	0.028141	0.097018	0.987176	1891	3	-3.8197	0.95992	0.96006	0.998664	21500	0	-3.8197
Ap3b2	6	0.028141	0.10099	0.987176	1892	3	0.21552	0.16295	0.33697	0.98715	6615	3	0.21552
Ly9	5	0.028174	0.097094	0.987176	1893	3	-2.1938	0.90882	0.9088	0.996	20350	0	-2.1938
Tyms	2	0.028179	0.051617	0.980431	1894	2	-3.999	0.97182	0.97201	0.999259	21760	0	-3.999
Klra18	2	0.028179	0.051617	0.980431	1895	2	-3.5181	0.97182	0.97201	0.999259	21759	0	-3.5181
Hnrnpc	4	0.028199	0.086969	0.987176	1896	3	-3.3998	0.64165	0.68283	0.993617	15712	1	-3.3998
Lhfp	5	0.028247	0.097277	0.987176	1897	2	2.4193	0.086651	0.20189	0.983316	4179	3	2.4193
Scube1	6	0.028267	0.10138	0.987176	1898	5	-2.9419	0.30137	0.50739	0.993617	9970	1	-2.9419
Olfr1076	3	0.028274	0.071118	0.980431	1899	1	-0.52814	0.82405	0.82395	0.993617	18665	0	-0.52814
Gm14743	4	0.028275	0.087178	0.987176	1900	4	-1.2105	0.97172	0.97176	0.999259	21758	0	-1.2105
Slc39a3	5	0.028286	0.097368	0.987176	1901	3	-2.3543	0.86284	0.86357	0.994627	19407	1	-2.3543
Dppa2	6	0.02832	0.10154	0.987176	1902	3	-1.4857	0.21437	0.40188	0.988138	8035	3	-1.4857
Vrtn	4	0.028381	0.087476	0.987176	1903	3	-2.7752	0.10383	0.22169	0.984931	4827	1	-2.7752
Gla	5	0.028397	0.097608	0.987176	1904	3	-3.0491	0.2446	0.42749	0.989717	8799	1	-3.0491
Fuca1	5	0.028397	0.097608	0.987176	1905	3	-3.0491	0.53567	0.678	0.993617	14194	2	-3.0491
Egfl6	4	0.028441	0.087647	0.987176	1906	2	0.77374	0.094228	0.20451	0.983316	4472	2	0.77374
Cnppd1	5	0.028457	0.097754	0.987176	1907	4	-1.4207	0.94288	0.94311	0.9976	21145	0	-1.4207
Copg1	3	0.028543	0.071764	0.980431	1908	2	-2.3576	0.88018	0.8803	0.994627	19750	0	-2.3576
Olfr538	5	0.028572	0.098009	0.987176	1909	3	-0.9139	0.71592	0.76671	0.993617	16810	1	-0.9139
4931409K22Rik	5	0.028589	0.098056	0.987176	1910	2	-0.45445	0.52829	0.67129	0.993617	14068	2	-0.45445
mmu-mir-7228	3	0.028638	0.071984	0.980431	1911	2	-1.3504	0.88018	0.8803	0.994627	19767	0	-1.3504
Tex40	5	0.028643	0.098189	0.987176	1912	2	1.7309	0.14992	0.30069	0.98715	6259	3	1.7309
Pinlyp	6	0.028644	0.10249	0.987176	1913	5	-2.8639	0.35125	0.56152	0.993617	10993	1	-2.8639
Olfr194	6	0.028648	0.1025	0.987176	1914	4	-1.8836	0.1597	0.33274	0.98715	6537	1	-1.8836
Lrfn2	5	0.028651	0.098207	0.987176	1915	3	-3.0441	0.4453	0.59774	0.993617	12701	2	-3.0441
Serpinb9	5	0.028667	0.098252	0.987176	1916	4	-1.469	0.33443	0.50268	0.993617	10678	1	-1.469
NonTargetingControlGuideForMouse_0323	1	0.028674	0.028542	0.980431	1917	1	-6.8196	0.97133	0.97136	0.999259	21757	0	-6.8196
Txndc2	5	0.02872	0.098364	0.987176	1918	2	-0.14064	0.14881	0.29898	0.98715	6231	2	-0.14064
Gm732	4	0.028726	0.088417	0.987176	1919	3	-2.7755	0.33127	0.47335	0.993617	10603	1	-2.7755
Zdhhc21	6	0.028743	0.10278	0.987176	1920	2	0.29156	0.026758	0.089069	0.983316	1631	1	0.29156
Nxph2	6	0.028743	0.10278	0.987176	1921	3	-0.057232	0.31677	0.52562	0.993617	10299	3	-0.057232
Mdm4	5	0.028747	0.098433	0.987176	1922	3	-3.0391	0.84243	0.8462	0.994459	19061	1	-3.0391
Gabpa	5	0.028747	0.098433	0.987176	1923	4	-3.0391	0.93715	0.93741	0.997515	20913	0	-3.0391
Olfr1225	4	0.02882	0.088699	0.987176	1924	2	-0.47836	0.090007	0.19672	0.983316	4301	1	-0.47836
Etnk1	6	0.028821	0.103	0.987176	1925	4	-3.0571	0.05847	0.16091	0.983316	3083	2	-3.0571
mmu-mir-324	4	0.028862	0.088811	0.987176	1926	2	-1.2536	0.67395	0.70317	0.993617	16190	1	-1.2536
Pet100	5	0.028908	0.09882	0.987176	1927	4	-2.4537	0.79779	0.81382	0.993617	18170	1	-2.4537
Sumf1	5	0.02893	0.098881	0.987176	1928	2	2.1047	0.10658	0.23381	0.986979	4925	3	2.1047
Gapdh	4	0.028941	0.089027	0.987176	1929	2	-2.5009	0.42944	0.57531	0.993617	12483	1	-2.5009
Sohlh1	6	0.028956	0.10338	0.987176	1930	4	-2.8258	0.27068	0.47073	0.993617	9322	2	-2.8258
Vmn1r41	5	0.028958	0.098954	0.987176	1931	4	-2.4537	0.75725	0.78881	0.993617	17492	1	-2.4537
Tcf25	6	0.028963	0.1034	0.987176	1932	5	-1.8364	0.97431	0.97438	0.999259	21819	0	-1.8364
Ppp2r3a	5	0.028983	0.09901	0.987176	1933	2	0.41128	0.21318	0.39327	0.988138	8000	2	0.41128
mmu-mir-124-2	3	0.029039	0.072918	0.980431	1934	3	-4.1437	0.95907	0.9593	0.998664	21481	0	-4.1437
Sox15	4	0.029051	0.089316	0.987176	1935	3	-0.92655	0.69433	0.7167	0.993617	16485	1	-0.92655
Snx12	5	0.02915	0.099403	0.987176	1936	4	-2.0207	0.89779	0.89787	0.996	20156	0	-2.0207
Fam149a	4	0.029156	0.089641	0.987176	1937	3	-1.5915	0.048671	0.11786	0.983316	2692	1	-1.5915
Ino80d	5	0.029193	0.099508	0.987176	1938	2	0.016719	0.28283	0.45924	0.993617	9578	2	0.016719
Abcc8	6	0.029215	0.1041	0.987176	1939	1	0.46518	0.12737	0.2905	0.986979	5637	2	0.46518
1700042B14Rik	5	0.029233	0.099604	0.987176	1940	3	-3.7885	0.18956	0.35926	0.98715	7303	2	-3.7885
Acss2	6	0.029234	0.10416	0.987176	1941	4	-2.5985	0.52632	0.68243	0.993617	14023	1	-2.5985
D10Jhu81e	6	0.029234	0.10416	0.987176	1942	4	-2.3107	0.065346	0.17562	0.983316	3360	2	-2.3107
Evx2	6	0.029234	0.10416	0.987176	1943	4	-2.6934	0.15634	0.32835	0.98715	6455	1	-2.6934
Ckb	6	0.029234	0.10416	0.987176	1944	4	-1.8755	0.070322	0.18611	0.983316	3562	2	-1.8755
Defb50	5	0.029245	0.099628	0.987176	1945	2	0.56416	0.011851	0.040742	0.974304	821	2	0.56416
Lrrc58	4	0.029249	0.089903	0.987176	1946	2	0.42575	0.0014901	0.0054212	0.941971	135	2	0.42575
G6b	6	0.029293	0.10433	0.987176	1947	3	-2.4514	0.058114	0.16018	0.983316	3069	1	-2.4514
Btc	5	0.029298	0.099757	0.987176	1948	3	-3.2641	0.95271	0.95287	0.9976	21303	0	-3.2641
Nudt2	5	0.029303	0.09977	0.987176	1949	4	-1.9924	0.77913	0.80188	0.993617	17827	1	-1.9924
Ccr6	5	0.029389	0.099968	0.987176	1950	3	-1.3571	0.78401	0.80488	0.993617	17915	1	-1.3571
Catsperg2	4	0.029465	0.090518	0.987176	1951	2	-2.8194	0.42499	0.57154	0.993617	12413	1	-2.8194
Sccpdh	6	0.029472	0.10483	0.987176	1952	3	-1.6311	0.50535	0.66721	0.993617	13666	2	-1.6311
Uhrf1bp1l	6	0.029472	0.10483	0.987176	1953	3	-0.21982	0.34412	0.55681	0.993617	10868	2	-0.21982
Polr3k	1	0.029475	0.029367	0.980431	1954	1	-6.7839	0.97052	0.9706	0.999259	21675	0	-6.7839
Arhgef9	4	0.029493	0.090603	0.987176	1955	2	-2.7459	0.8226	0.82267	0.993617	18628	0	-2.7459
Pafah1b3	3	0.029499	0.073975	0.980431	1956	3	-2.7542	0.9705	0.97061	0.999259	21674	0	-2.7542
Cdkn2aip	4	0.029501	0.090625	0.987176	1957	3	-3.1139	0.91294	0.91286	0.996	20464	0	-3.1139
Olfr519	6	0.029524	0.10498	0.987176	1958	4	-2.3733	0.97431	0.97438	0.999259	21806	0	-2.3733
Ankrd6	6	0.029525	0.10498	0.987176	1959	5	-1.611	0.7837	0.83449	0.993617	17912	1	-1.611
Asl	4	0.029535	0.090721	0.987176	1960	1	0.62554	0.11247	0.2371	0.986979	5169	2	0.62554
Farp1	4	0.029577	0.090833	0.987176	1961	1	0.93296	0.19957	0.33544	0.98715	7601	2	0.93296
Dnajb6	3	0.029618	0.074237	0.980431	1962	1	-0.52814	0.71765	0.71746	0.993617	16838	1	-0.52814
NonTargetingControlGuideForMouse_0929	1	0.029626	0.029522	0.980431	1963	1	-6.7761	0.97037	0.97046	0.999259	21673	0	-6.7761
Gm6531	4	0.029628	0.090963	0.987176	1964	3	-3.1737	0.67811	0.70591	0.993617	16251	1	-3.1737
Col4a5	6	0.029641	0.10531	0.987176	1965	4	-1.3376	0.16452	0.33898	0.98715	6655	2	-1.3376
Spock1	5	0.029662	0.1006	0.987176	1966	4	-3.0131	0.87604	0.87602	0.994627	19662	1	-3.0131
Ltb	5	0.029662	0.1006	0.987176	1967	4	-3.0131	0.56954	0.7046	0.993617	14734	1	-3.0131
Nme6	5	0.029665	0.10061	0.987176	1968	2	0.72078	0.20187	0.37713	0.98715	7680	3	0.72078
mmu-mir-6934	3	0.029666	0.074347	0.980431	1969	2	-3.2811	0.55241	0.57736	0.993617	14468	1	-3.2811
Olfr1323	6	0.0297	0.10548	0.987176	1970	5	-1.9131	0.95453	0.9546	0.998359	21408	0	-1.9131
Tmem9b	5	0.029717	0.10075	0.987176	1971	3	-2.2633	0.89779	0.89787	0.996	20134	0	-2.2633
Ergic2	6	0.029723	0.10554	0.987176	1972	4	-1.7598	0.11272	0.27119	0.986979	5178	1	-1.7598
Car4	4	0.029745	0.091283	0.987176	1973	2	-0.46329	0.61695	0.66817	0.993617	15335	1	-0.46329
Psmg2	3	0.02976	0.074584	0.980431	1974	2	-4.1072	0.046059	0.10719	0.983316	2577	1	-4.1072
mmu-mir-669j	3	0.02976	0.074584	0.980431	1975	2	-4.1072	0.5126	0.54896	0.993617	13819	1	-4.1072
Trpm1	4	0.029803	0.09144	0.987176	1976	4	-1.4635	0.9702	0.97019	0.999259	21666	0	-1.4635
Psmd9	4	0.029803	0.09144	0.987176	1977	4	-2.01	0.9702	0.97019	0.999259	21672	0	-2.01
4931417E11Rik	4	0.029803	0.09144	0.987176	1978	4	-1.0426	0.9702	0.97019	0.999259	21671	0	-1.0426
Pinx1	4	0.029803	0.09144	0.987176	1979	4	-3.4745	0.9702	0.97019	0.999259	21670	0	-3.4745
Lrrn4cl	4	0.029803	0.09144	0.987176	1980	4	-1.9633	0.9702	0.97019	0.999259	21668	0	-1.9633
Olfr961	6	0.029825	0.10582	0.987176	1981	5	-1.6474	0.88049	0.88725	0.995588	19833	1	-1.6474
Olfr585	6	0.029833	0.10584	0.987176	1982	5	-1.7428	0.65662	0.78206	0.993617	15920	1	-1.7428
Olfr250	6	0.029845	0.10588	0.987176	1983	4	-2.5743	0.92659	0.92683	0.997515	20748	0	-2.5743
Dnajc16	4	0.029871	0.091624	0.987176	1984	1	0.41556	0.35527	0.49857	0.993617	11084	1	0.41556
Rnf208	6	0.0299	0.10603	0.987176	1985	3	-0.37727	0.90782	0.90879	0.996	20319	1	-0.37727
Tarbp2	4	0.029907	0.091726	0.987176	1986	3	-3.3365	0.8907	0.89065	0.995588	20035	0	-3.3365
Acaca	5	0.029927	0.10125	0.987176	1987	2	0.43334	0.14851	0.29853	0.98715	6219	2	0.43334
Gm4871	3	0.029968	0.075035	0.980431	1988	3	-1.5867	0.97003	0.97015	0.999259	21662	0	-1.5867
Cxcr5	3	0.029968	0.075035	0.980431	1989	3	-2.0438	0.97003	0.97015	0.999259	21661	0	-2.0438
Mcam	5	0.029993	0.10142	0.987176	1990	4	-3.0075	0.83228	0.83831	0.993617	18816	1	-3.0075
Rlim	2	0.030036	0.054881	0.980431	1991	2	-3.9404	0.78491	0.78464	0.993617	17932	0	-3.9404
Skint8	4	0.030042	0.092105	0.987176	1992	3	-3.0169	0.84703	0.84699	0.994627	19145	0	-3.0169
Slitrk1	5	0.030079	0.10163	0.987176	1993	4	-2.3157	0.8263	0.83378	0.993617	18706	1	-2.3157
Pla2g15	5	0.030079	0.10163	0.987176	1994	4	-1.6956	0.74277	0.7807	0.993617	17245	1	-1.6956
Prkca	5	0.030079	0.10163	0.987176	1995	4	-2.9752	0.97088	0.97094	0.999259	21717	0	-2.9752
AI593442	5	0.030079	0.10163	0.987176	1996	4	-1.6956	0.37963	0.54113	0.993617	11549	1	-1.6956
mmu-mir-7029	2	0.0301	0.054999	0.980431	1997	1	-3.7314	0.75696	0.75683	0.993617	17475	0	-3.7314
Crybb2	4	0.030139	0.092369	0.987176	1998	3	-2.7875	0.31109	0.45225	0.993617	10196	1	-2.7875
Clec4a4	5	0.030179	0.10186	0.987176	1999	3	-3.3365	0.14117	0.28743	0.986979	6019	2	-3.3365
[truncated: 20,391 more rows]
