# Supplementary material for: COPS5 Triggers Ferroptosis Defense by Stabilizing MK2 in Hepatocellular Carcinoma
Source: Adv Sci (Weinh). 2025 Apr 8;12(22):2416360. doi: 10.1002/advs.202416360 (PMC12165036; doi:10.1002/advs.202416360)
Supplement: Supplementary file 3 — Supplemental Table 2 [file ADVS-12-2416360-s004.xlsx]

## Sheet: index
Sheet 1	Differentially expressed proteins in COPS5-KO vs. control cells.
Sheet 2	Differentially expressed proteins in MG132-treated vs. untreated COPS5-KO cells.
Sheet 3	The overlap of the differentially expressed proteins which downregulated in COPS5-KO vs. control cells, but upregulated in MG132-treated vs. untreated COPS5-KO cells.

## Sheet: Sheet1
Accession	Gene Name	sgCOPS	con	FC_sgCOPS vs. con	p value
Q66PJ3	ARL6IP4	0.00898315	0.31791	0.0282569	1.38e-19
Q16666	IFI16	0.122563	3.777	0.0324499	3.19e-18
Q9H568	ACTL8	0.0196255	0.540397	0.0363169	3.76e-17
Q86UK0	ABCA12	0.0550632	1.32736	0.0414832	6.24e-16
Q9Y3A2	UTP11	0.0886661	1.88456	0.0470486	8.03e-15
O75600	GCAT	0.0120166	0.246551	0.0487386	1.61e-14
Q9P0B6	CCDC167	0.0388043	0.762568	0.0508863	3.75e-14
O43665	RGS10	0.0355429	0.52748	0.0673824	6.74e-12
O95359	TACC2	0.0487137	0.654711	0.0744048	3.74e-11
Q15274	QPRT	0.0370203	0.493633	0.0749955	4.28e-11
P40692	MLH1	0.0175533	0.230669	0.0760975	5.47e-11
O60826	CCDC22	0.00459953	0.0531694	0.0865072	4.49e-10
Q05932	FPGS	0.0429893	0.484978	0.0886418	6.62e-10
Q9UBF8	PI4KB	0.0188824	0.20347	0.0928023	1.36e-09
Q8IXQ6	PARP9	0.0382959	0.399695	0.0958129	2.23e-09
Q9P0S3	ORMDL1	0.0357995	0.354041	0.101117	5.06e-09
Q9H0J9	PARP12	0.036629	0.353365	0.103658	7.33e-09
Q96EL2	MRPS24	0.0662439	0.607591	0.109027	1.54e-08
Q6NUT3	MFSD12	0.03309	0.29778	0.111122	2.03e-08
Q14956	GPNMB	0.0206092	0.184838	0.111499	2.13e-08
Q5K651	SAMD9	0.0344505	0.279408	0.123298	8.79e-08
Q9Y3A4	RRP7A	0.299656	2.39029	0.125364	1.1e-07
P11117	ACP2	0.0522295	0.399869	0.130617	1.92e-07
Q8N5M4	TTC9C	0.0344033	0.253994	0.135449	3.12e-07
Q14155	ARHGEF7	0.0309162	0.222663	0.138847	4.31e-07
Q9NWU5	MRPL22	0.0301366	0.216362	0.139288	4.5e-07
O60930	RNASEH1	0.0123604	0.0875499	0.141181	5.35e-07
Q9H0B6	KLC2	0.0625375	0.44132	0.141706	5.62e-07
P51809	VAMP7	0.0438146	0.30797	0.142269	5.91e-07
Q96RT1	ERBIN	0.0317161	0.222115	0.142792	6.2e-07
Q9Y5Z9	UBIAD1	0.0127249	0.0860895	0.14781	9.62e-07
P05413	FABP3	0.108985	0.73511	0.148257	1e-06
P62273	RPS29	0.0785641	0.529437	0.148392	1.01e-06
Q9Y624	F11R	0.0449577	0.301382	0.149172	1.08e-06
P05362	ICAM1	0.158738	1.04663	0.151666	1.33e-06
Q9NZD8	SPG21	0.0369392	0.241688	0.152838	1.46e-06
Q5VV41	ARHGEF16	0.0407743	0.264238	0.154309	1.65e-06
Q9Y4C8	RBM19	0.00925371	0.0572981	0.161501	2.87e-06
Q7Z5G4	GOLGA7	0.0204217	0.124077	0.164589	3.61e-06
Q9H7B4	SMYD3	0.0481475	0.285603	0.168582	4.8e-06
O60573	EIF4E2	0.744358	4.24847	0.175206	7.53e-06
Q8NBT2	SPC24	0.0270824	0.153586	0.176334	8.11e-06
Q4G0F5	VPS26B	0.034932	0.197674	0.176715	8.31e-06
Q8WWK9	CKAP2	0.356709	1.99888	0.178454	9.3e-06
P61764	STXBP1	0.0540581	0.301046	0.179568	9.99e-06
P47895	ALDH1A3	0.0794111	0.439134	0.180836	1.08e-05
O15121	DEGS1	0.0315686	0.173518	0.181933	1.16e-05
Q92506	HSD17B8	0.0256616	0.140503	0.182642	1.21e-05
O15258	RER1	0.0231022	0.124866	0.185015	1.4e-05
P07203	GPX1	0.036017	0.193878	0.185772	1.47e-05
Q9BRS2	RIOK1	0.0341128	0.182244	0.187182	1.6e-05
Q93034	CUL5	0.0841663	0.446613	0.188455	1.72e-05
P32455	GBP1	0.0250674	0.132514	0.189167	1.79e-05
Q9UNN8	PROCR	0.0347399	0.182725	0.190122	1.9e-05
Q96CM8	ACSF2	0.049474	0.260045	0.190251	1.91e-05
Q96AQ6	PBXIP1	0.0444281	0.232891	0.190768	1.97e-05
O00764	PDXK	0.124599	0.638914	0.195016	2.51e-05
Q96FX7	TRMT61A	0.0214882	0.109396	0.196426	2.71e-05
Q9P2X0	DPM3	0.0221181	0.112547	0.196523	2.73e-05
P31321	PRKAR1B	0.241849	1.22786	0.196968	2.8e-05
Q9H4I3	TRABD	0.0494754	0.251182	0.19697	2.8e-05
Q92963	RIT1	0.0905329	0.459248	0.197133	2.82e-05
Q96GK7	FAHD2A	0.0541892	0.27393	0.197821	2.93e-05
Q14764	MVP	0.569422	2.86984	0.198416	3.03e-05
Q9HBU6	ETNK1	0.0506342	0.251815	0.201077	3.49e-05
Q5TKA1	LIN9	0.21042	1.04593	0.20118	3.51e-05
Q9UGT4	SUSD2	0.0991068	0.490943	0.20187	3.64e-05
Q6XQN6	NAPRT	0.320856	1.56202	0.205411	4.38e-05
A3KMH1	VWA8	0.0277743	0.134443	0.206589	4.66e-05
P62879	GNB2	0.0261848	0.125799	0.208148	5.04e-05
P51808	DYNLT3	0.026993	0.127132	0.212322	6.2e-05
Q9Y6M1	IGF2BP2	0.0197919	0.0926492	0.213622	6.6e-05
Q8N584	TTC39C	0.0435794	0.20127	0.216522	7.59e-05
Q92820	GGH	0.0707404	0.326401	0.216728	7.66e-05
O94782	USP1	0.0383187	0.173858	0.220402	9.1e-05
P61966	AP1S1	0.0201073	0.089739	0.224064	0.00010742
Q96RL7	VPS13A	0.026074	0.114516	0.227689	0.00012611
Q9UJ68	MSRA	0.0604218	0.263985	0.228883	0.00013283
Q05D32	CTDSPL2	0.142489	0.622422	0.228927	0.00013309
Q13137	CALCOCO2	0.149068	0.637086	0.233984	0.00016503
Q10469	MGAT2	0.0210746	0.089085	0.236567	0.00018367
Q15262	PTPRK	0.0134585	0.0565081	0.238169	0.00019608
P49005	POLD2	0.363112	1.51302	0.239991	0.00021104
Q13637	RAB32	0.0709783	0.294533	0.240986	0.0002196
Q96JB3	HIC2	0.0592739	0.242414	0.244515	0.00025232
Q92930	RAB8B	0.0458255	0.186804	0.245313	0.00026025
O75554	WBP4	0.0885902	0.359167	0.246654	0.00027405
Q00536	CDK16	0.126462	0.512551	0.246731	0.00027486
Q14643	ITPR1	0.469225	1.90042	0.246907	0.00027671
O75376	NCOR1	0.0448057	0.18116	0.247327	0.00028119
Q99959	PKP2	0.21071	0.848081	0.248455	0.00029351
P46100	ATRX	0.147656	0.590682	0.249976	0.00031083
Q13509	TUBB3	0.103024	0.406011	0.253746	0.0003574
Q96AX1	VPS33A	0.0179633	0.0705231	0.254715	0.00037027
Q9UGV2	NDRG3	0.145249	0.556765	0.260881	0.00046125
O15530	PDPK1	0.0133761	0.0511947	0.261279	0.0004677
Q6NUM9	RETSAT	0.468307	1.77194	0.264291	0.00051893
Q96LR5	UBE2E2	0.018022	0.0674325	0.26726	0.00057382
Q9Y241	HIGD1A	0.133071	0.489613	0.271788	0.00066652
P54652	HSPA2	0.00667514	0.0244541	0.272966	0.00069253
P30825	SLC7A1	0.0642345	0.231673	0.277264	0.00079449
P04181	OAT	0.831414	2.99831	0.277294	0.00079524
P29144	TPP2	2.23659	8.05209	0.277765	0.00080711
Q9H3S7	PTPN23	0.273807	0.977902	0.279994	0.00086529
Q8IY95	TMEM192	0.055176	0.196465	0.280843	0.00088832
P07711	CTSL	0.0700427	0.248772	0.281554	0.00090797
Q9Y2X0	MED16	0.0326414	0.11512	0.283542	0.0009648
P42226	STAT6	0.0531212	0.185215	0.286808	0.00106434
Q9NQQ7	SLC35C2	0.0157901	0.0549012	0.28761	0.00108998
Q6IN85	PPP4R3A	0.306867	1.06003	0.289488	0.00115198
Q9UHR6	ZNHIT2	0.023843	0.0815553	0.292354	0.00125202
Q9BSV6	TSEN34	0.167429	0.571764	0.292829	0.00126925
Q9NV56	MRGBP	0.0878056	0.295867	0.296774	0.00141971
P52756	RBM5	0.0290849	0.0975283	0.29822	0.00147827
Q9BYX4	IFIH1	0.274826	0.918804	0.299113	0.00151537
O43708	GSTZ1	0.0392674	0.129815	0.302486	0.00166228
Q9Y6M0	PRSS21	0.0287277	0.094177	0.30504	0.00178076
Q9UK61	TASOR	0.0424058	0.138768	0.305588	0.00180706
O95989	NUDT3	0.024775	0.0807876	0.306669	0.00185977
Q9BXB5	OSBPL10	0.0946077	0.308344	0.306825	0.00186747
Q9NWV8	BABAM1	0.0528795	0.17214	0.307188	0.00188551
O60547	GMDS	0.635641	2.06434	0.307916	0.00192207
Q9BTD8	RBM42	0.0349677	0.113493	0.308104	0.00193164
Q9Y248	GINS2	0.794156	2.57627	0.308258	0.00193949
Q8N8A6	DDX51	0.0403109	0.129998	0.310088	0.00203453
Q96RU2	USP28	0.0389922	0.124911	0.312159	0.00214648
Q9NUW8	TDP1	0.0274912	0.0878111	0.313072	0.00219733
Q9NX20	MRPL16	0.102257	0.325595	0.314063	0.00225359
Q14573	ITPR3	0.0526446	0.16738	0.314522	0.00228004
Q9UM13	ANAPC10	0.0247621	0.0783172	0.316178	0.00237742
Q9NUM4	TMEM106B	0.0252338	0.0794892	0.31745	0.00245444
Q9Y371	SH3GLB1	0.0343169	0.108036	0.317642	0.00246623
Q9BR76	CORO1B	0.298272	0.936446	0.318514	0.00252034
O95785	WIZ	0.052808	0.165027	0.319997	0.00261442
Q14651	PLS1	0.0257563	0.0799056	0.322334	0.00276823
Q8N9N2	ASCC1	0.0742629	0.229779	0.323193	0.00282651
P52735	VAV2	0.0693587	0.214312	0.323634	0.00285682
P30038	ALDH4A1	0.0269193	0.0827332	0.325375	0.00297878
P48449	LSS	0.147449	0.449981	0.327679	0.0031464
P17858	PFKL	0.672867	2.04304	0.329346	0.00327211
O75688	PPM1B	0.0736133	0.22313	0.329912	0.00331568
Q9UJX5	ANAPC4	0.0180339	0.0545777	0.330427	0.00335568
O60427	FADS1	0.177931	0.538142	0.330639	0.00337224
Q08AF3	SLFN5	0.0326461	0.0987234	0.330683	0.00337569
P0CW18	PRSS56	0.405958	1.22129	0.332401	0.00351252
O14874	BCKDK	0.0176489	0.0528103	0.334193	0.00365969
Q9Y5S2	CDC42BPB	0.266404	0.79635	0.334532	0.00368801
O14497	ARID1A	0.0315842	0.0940671	0.335763	0.00379244
Q96HA7	TONSL	0.0446786	0.132348	0.337585	0.00395114
P78563	ADARB1	0.0908443	0.268245	0.338662	0.0040473
P49137	MAPKAPK2	0.401123	1.18306	0.339057	0.004083
Q9UJA5	TRMT6	0.64178	1.87404	0.342458	0.00440051
Q6P3W7	SCYL2	0.30516	0.884162	0.34514	0.00466386
Q13287	NMI	0.04897	0.141531	0.346003	0.00475107
O00461	GOLIM4	0.497687	1.43569	0.346654	0.0048177
Q9UJX2	CDC23	0.0749917	0.216224	0.346824	0.00483523
Q8WVB6	CHTF18	0.197771	0.568159	0.34809	0.00496712
Q9P016	THYN1	0.244271	0.700569	0.348675	0.00502896
Q96IZ0	PAWR	1.72239	4.89913	0.351571	0.00534379
Q15075	EEA1	1.12495	3.19809	0.351755	0.00536434
O43865	AHCYL1	0.767281	2.17886	0.352148	0.0054083
O14757	CHEK1	0.0266544	0.0753907	0.35355	0.00556737
P50583	NUDT2	0.0326757	0.0920422	0.355008	0.00573641
O00443	PIK3C2A	0.0895191	0.25195	0.355305	0.0057714
P13861	PRKAR2A	1.40505	3.95026	0.355684	0.0058162
Q5JRX3	PITRM1	0.492963	1.38515	0.355892	0.00584088
Q9NU22	MDN1	0.36882	1.03494	0.356369	0.00589773
Q9Y484	WDR45	0.0478918	0.134291	0.356627	0.00592869
Q14197	MRPL58	0.0823848	0.230325	0.35769	0.00605753
P55210	CASP7	0.172759	0.482154	0.358306	0.00613321
Q14914	PTGR1	2.66646	7.42219	0.359255	0.00625104
P78345	RPP38	0.0254093	0.0704855	0.360489	0.00640686
Q9NWY4	HPF1	0.125394	0.344755	0.363717	0.00682809
P49366	DHPS	0.148001	0.406706	0.363903	0.00685286
Q9BSE5	AGMAT	0.104385	0.286178	0.364757	0.00696809
Q7L273	KCTD9	0.02977	0.0816063	0.3648	0.00697385
P53365	ARFIP2	0.37068	1.01571	0.364945	0.00699358
O00459	PIK3R2	0.014832	0.0405391	0.365869	0.00712012
P32970	CD70	0.239642	0.648277	0.369661	0.0076569
Q02539	H1-1	0.875668	2.36317	0.370548	0.00778678
Q14165	MLEC	0.518164	1.39104	0.372501	0.00807818
Q8NCG7	DAGLB	0.0865218	0.231978	0.372975	0.00815008
Q9BW92	TARS2	0.0625361	0.167274	0.373855	0.008285
P49959	MRE11	0.248035	0.662781	0.374234	0.00834352
P42785	PRCP	0.158863	0.423929	0.374739	0.008422
Q9Y5X2	SNX8	0.181764	0.484238	0.375362	0.00851951
Q9HBM1	SPC25	0.130901	0.348166	0.375974	0.00861624
O15126	SCAMP1	0.314806	0.836298	0.376428	0.0086885
O75027	ABCB7	0.325899	0.865263	0.376648	0.00872357
Q9P0W2	HMG20B	0.0336264	0.0890443	0.377636	0.00888283
Q9BYX2	TBC1D2	0.136735	0.36171	0.378023	0.00894569
Q12872	SFSWAP	0.0430245	0.113572	0.37883	0.00907805
Q8IUE6	H2AC21	0.77932	2.05372	0.379468	0.00918353
Q8N5G2	MACO1	0.673775	1.77517	0.379556	0.00919809
Q96RP9	GFM1	3.17291	8.31853	0.381426	0.00951314
Q86YD1	PTOV1	0.0329231	0.0862239	0.381833	0.00958274
P43378	PTPN9	0.0248334	0.0649663	0.382251	0.00965451
Q9Y570	PPME1	1.7212	4.47963	0.384229	0.00999976
Q8TDB6	DTX3L	0.446244	1.15923	0.384949	0.0101276
P05549	TFAP2A	0.407407	1.05774	0.385168	0.0101669
Q8TB03	CXorf38	0.0438319	0.11362	0.385775	0.0102758
Q16822	PCK2	0.110693	0.286872	0.385861	0.0102913
Q96GD0	PDXP	0.647771	1.67807	0.386021	0.0103203
O43824	GTPBP6	0.0149145	0.0386048	0.386337	0.0103776
Q8N9N8	EIF1AD	1.60826	4.16024	0.386579	0.0104216
Q12979	ABR	0.0202036	0.0521997	0.387043	0.0105064
Q14376	GALE	0.158352	0.408189	0.387938	0.0106713
Q96AZ6	ISG20	0.0234449	0.0602845	0.388904	0.0108513
Q01581	HMGCS1	1.42662	3.66558	0.389195	0.0109061
Q2TBE0	CWF19L2	0.0305874	0.0785698	0.389302	0.0109262
O15020	SPTBN2	0.0868511	0.221965	0.391283	0.0113043
Q13303	KCNAB2	0.340605	0.866504	0.393079	0.0116551
P46108	CRK	0.431028	1.09522	0.393555	0.0117492
O95155	UBE4B	0.101718	0.256968	0.395839	0.0122091
Q99442	SEC62	0.045049	0.113719	0.396144	0.0122716
P25686	DNAJB2	0.0181243	0.0457473	0.396184	0.0122797
P49662	CASP4	0.0683073	0.171361	0.398616	0.0127855
Q9H981	ACTR8	0.060799	0.15252	0.39863	0.0127885
P48200	IREB2	0.0223223	0.0558104	0.399967	0.0130729
Q7Z6E9	RBBP6	0.835167	2.08555	0.400454	0.0131776
P00441	SOD1	0.4439	1.1031	0.402413	0.0136048
Q9UMY4	SNX12	0.672671	1.6653	0.403934	0.0139431
Q8N2M8	CLASRP	0.0373327	0.0923828	0.404109	0.0139823
Q96DG6	CMBL	0.701102	1.7248	0.406482	0.0145231
Q06033	ITIH3	0.0407274	0.100032	0.407144	0.0146766
Q9NTX5	ECHDC1	0.278052	0.679788	0.409027	0.0151193
Q9NQX3	GPHN	0.410179	1.00047	0.409986	0.0153484
A2RRP1	NBAS	0.0398661	0.0968001	0.411839	0.0157978
O94804	STK10	0.0534309	0.129094	0.413891	0.0163064
Q15326	ZMYND11	0.0176808	0.0427149	0.413927	0.0163153
P32754	HPD	1.23045	2.96597	0.414857	0.0165495
P15121	AKR1B1	4.24625	10.1965	0.416444	0.0169546
Q9Y3B3	TMED7	0.455658	1.09356	0.416674	0.017014
Q96HW7	INTS4	0.0242531	0.0579614	0.418436	0.0174729
P09110	ACAA1	0.1678	0.400634	0.418835	0.0175781
Q92947	GCDH	0.128756	0.30645	0.420152	0.017928
Q6PJT7	ZC3H14	0.414919	0.987465	0.420186	0.0179371
Q9NR19	ACSS2	0.0475579	0.11314	0.420344	0.0179796
Q13586	STIM1	0.211421	0.50149	0.421586	0.0183147
Q7Z4H8	POGLUT3	0.423694	1.00156	0.423036	0.0187115
Q8IYB8	SUPV3L1	0.0957735	0.226029	0.423722	0.0189012
Q16236	NFE2L2	0.0207347	0.0487041	0.425727	0.0194636
P02786	TFRC	15.4174	36.1898	0.426014	0.0195449
P42356	PI4KA	0.0491635	0.11519	0.426805	0.0197705
P54750	PDE1A	0.0718438	0.168249	0.427008	0.0198287
Q9NVX0	HAUS2	0.0350285	0.0818344	0.428042	0.0201268
P02794	FTH1	4.58858	10.7097	0.42845	0.0202453
Q96R06	SPAG5	0.123355	0.287277	0.429393	0.0205211
Q14978	NOLC1	2.53662	5.89324	0.430429	0.0208268
Q8WUX2	CHAC2	0.0802805	0.18629	0.430943	0.0209797
Q08J23	NSUN2	7.86743	18.2453	0.431203	0.0210573
Q49AR2	C5orf22	0.017624	0.0408686	0.431237	0.0210675
P21266	GSTM3	3.14295	7.26021	0.432901	0.0215693
O60293	ZFC3H1	0.146929	0.339063	0.433338	0.0217022
Q9HD15	SRA1	0.0172806	0.0397261	0.434994	0.0222117
Q9P275	USP36	0.0146992	0.0336575	0.436729	0.022754
Q96ME7	ZNF512	0.0359395	0.0821078	0.437711	0.0230647
Q06136	KDSR	0.423274	0.966593	0.437903	0.0231259
Q9NSU2	TREX1	0.0192807	0.0439791	0.438405	0.0232865
P78310	CXADR	0.106953	0.243217	0.439742	0.0237168
P07311	ACYP1	0.138019	0.311998	0.442373	0.0245799
Q8IV38	ANKMY2	0.0687309	0.154923	0.443646	0.0250051
Q53FA7	TP53I3	0.105813	0.238139	0.444331	0.0252358
P22413	ENPP1	0.0262014	0.0587387	0.446067	0.0258268
Q8N6M9	ZFAND2A	0.0786316	0.176228	0.446192	0.0258698
P11171	EPB41	0.0168244	0.0376627	0.446713	0.0260492
P63167	DYNLL1	0.204928	0.458512	0.446941	0.0261279
Q9C0H6	KLHL4	0.25024	0.55808	0.448394	0.0266336
Q9P2T1	GMPR2	0.183412	0.408279	0.449231	0.026928
Q92542	NCSTN	0.775433	1.72601	0.449263	0.0269394
Q6ZS17	RIPOR1	0.080387	0.177948	0.451745	0.0278248
Q9P0U4	CXXC1	0.0252063	0.05577	0.451969	0.0279057
Q8IUR0	TRAPPC5	0.165527	0.366134	0.452095	0.0279513
O43488	AKR7A2	0.829728	1.82853	0.453768	0.0285606
P23229	ITGA6	0.0283547	0.0623565	0.454719	0.0289109
Q9H501	ESF1	0.0707009	0.15547	0.454757	0.0289249
Q02535	ID3	0.166574	0.36445	0.457055	0.0297835
P32004	L1CAM	3.94999	8.60501	0.459034	0.0305361
Q96AB3	ISOC2	0.0795706	0.173223	0.459354	0.030659
Q01970	PLCB3	0.193378	0.42089	0.45945	0.0306957
Q15125	EBP	0.0334472	0.0725885	0.460778	0.0312096
P29372	MPG	0.126418	0.273858	0.46162	0.0315379
Q9P2K3	RCOR3	0.0540187	0.116793	0.462517	0.0318906
Q86YQ8	CPNE8	0.295932	0.63906	0.463074	0.0321107
P11498	PC	4.82446	10.4165	0.463154	0.0321424
P12074	COX6A1	0.141979	0.306195	0.46369	0.0323552
Q9Y6K5	OAS3	1.25924	2.71525	0.463766	0.0323854
Q5MIZ7	PPP4R3B	0.0444715	0.0958445	0.463996	0.0324773
Q9HC35	EML4	0.282753	0.609026	0.464271	0.0325872
Q6PJG6	BRAT1	0.17504	0.376296	0.465167	0.0329467
P42126	ECI1	0.0721499	0.155008	0.465459	0.0330647
Q8TBC3	SHKBP1	0.0183159	0.0393483	0.46548	0.0330733
Q6YP21	KYAT3	0.0397814	0.0852712	0.466528	0.0334981
O60343	TBC1D4	0.0763401	0.163093	0.468078	0.0341332
O15213	WDR46	0.38375	0.817416	0.469467	0.0347086
O95819	MAP4K4	0.0727644	0.154911	0.469718	0.0348132
Q13085	ACACA	3.80937	8.09248	0.470729	0.0352372
Q9UHQ9	CYB5R1	0.945622	2.00791	0.470949	0.0353298
P19012	KRT15	0.573729	1.21773	0.471147	0.0354131
P31040	SDHA	9.22886	19.5514	0.47203	0.035787
Q9Y2Q9	MRPS28	0.410511	0.866494	0.47376	0.0365272
Q9UJX6	ANAPC2	0.0563245	0.118547	0.475123	0.0371168
P53701	HCCS	0.390799	0.820283	0.47642	0.0376837
O95081	AGFG2	0.0667945	0.14014	0.476626	0.0377742
O75937	DNAJC8	1.99938	4.19434	0.476685	0.0378003
O00214	LGALS8	0.347494	0.728539	0.476974	0.0379274
Q9Y296	TRAPPC4	0.0814573	0.17073	0.477112	0.0379884
O95372	LYPLA2	0.29831	0.625206	0.477139	0.0380001
Q9UJ41	RABGEF1	0.0448324	0.0936542	0.478701	0.0386939
Q99717	SMAD5	0.0234423	0.048946	0.478942	0.0388017
Q9ULT8	HECTD1	1.2545	2.61561	0.479622	0.0391063
Q15418	RPS6KA1	0.731782	1.52032	0.481334	0.0398809
Q99595	TIMM17A	0.0717028	0.148857	0.481689	0.0400429
O43752	STX6	0.838038	1.73349	0.48344	0.0408469
Q9UKZ1	CNOT11	0.270903	0.558801	0.484793	0.0414751
P29218	IMPA1	0.288778	0.594684	0.4856	0.0418526
Q96A57	TMEM230	0.123713	0.254419	0.486255	0.0421609
Q06546	GABPA	0.178797	0.367506	0.486514	0.0422831
P27361	MAPK3	0.101173	0.207729	0.487041	0.0425325
P36404	ARL2	0.601072	1.23343	0.487317	0.0426635
Q12802	AKAP13	0.0597667	0.122514	0.487837	0.0429107
P53999	SUB1	7.68111	15.7446	0.487856	0.0429196
O00170	AIP	0.521067	1.06129	0.490975	0.0444225
Q9UKK3	PARP4	0.020306	0.0413488	0.491091	0.044479
P78318	IGBP1	0.282381	0.573595	0.492301	0.0450709
Q13492	PICALM	0.895543	1.81753	0.492727	0.0452805
Q9BZF1	OSBPL8	0.378118	0.767085	0.492928	0.0453798
P21399	ACO1	2.00816	4.07321	0.493017	0.0454239
Q13888	GTF2H2	0.0250323	0.0506916	0.493816	0.0458193
O14925	TIMM23	0.28139	0.569039	0.4945	0.0461595
Q99661	KIF2C	0.22551	0.45552	0.495061	0.0464399
P30305	CDC25B	0.0827299	0.167104	0.495079	0.0464487
P23368	ME2	0.429147	0.864143	0.496616	0.0472222
Q9UNI6	DUSP12	0.478304	0.961992	0.497201	0.0475187
Q7L4I2	RSRC2	1.87286	3.76616	0.497285	0.0475612
Q14139	UBE4A	0.454705	0.914366	0.49729	0.0475637
O00442	RTCA	0.0500925	0.100587	0.498	0.0479249
Q6ZW31	SYDE1	0.035262	0.070648	0.499123	0.0485001
P49458	SRP9	0.249099	0.497492	0.500709	0.0493198
Q13445	TMED1	0.0858333	0.171263	0.501179	0.0495641
Q86Y39	NDUFA11	0.22607	0.120822	1.8711	0.0489592
P28065	PSMB9	0.274428	0.146619	1.8717	0.0488782
Q9NSV4	DIAPH3	1.81104	0.96673	1.87337	0.0486564
O14732	IMPA2	2.33687	1.24618	1.87523	0.0484094
Q9NX58	LYAR	1.76581	0.941559	1.87541	0.0483856
Q9NP79	VTA1	0.790355	0.421372	1.87567	0.0483511
Q96FF9	CDCA5	0.0520524	0.0276918	1.8797	0.0478205
Q68CQ4	UTP25	0.82119	0.436493	1.88134	0.0476075
O75175	CNOT3	0.333114	0.176918	1.88287	0.0474079
Q6P1M0	SLC27A4	0.435717	0.231331	1.88352	0.0473237
Q96BH1	RNF25	0.172383	0.0913994	1.88604	0.046999
P58546	MTPN	0.411959	0.218259	1.88748	0.046815
Q6IAN0	DHRS7B	0.202702	0.107289	1.8893	0.0465828
O00264	PGRMC1	1.56942	0.82961	1.89176	0.0462703
P83111	LACTB	1.91545	1.01251	1.89178	0.0462674
Q13642	FHL1	0.336768	0.177708	1.89507	0.0458532
P61970	NUTF2	0.491833	0.259299	1.89678	0.0456392
Q99942	RNF5	0.116011	0.0611481	1.89722	0.0455845
Q9Y4B6	DCAF1	1.75626	0.924682	1.89931	0.0453246
O95997	PTTG1	0.0332347	0.0174928	1.8999	0.0452514
O95677	EYA4	0.0373617	0.0196408	1.90225	0.0449611
Q92597	NDRG1	3.10174	1.6301	1.90279	0.044895
Q6YHU6	THADA	0.0668654	0.0351081	1.90456	0.0446788
O95067	CCNB2	0.159931	0.0839648	1.90474	0.0446561
P60660	MYL6	5.25974	2.75321	1.9104	0.0439705
Q9Y3B4	SF3B6	1.30481	0.682799	1.91098	0.0439015
O95881	TXNDC12	0.143235	0.074947	1.91115	0.0438801
O95391	SLU7	0.279219	0.14602	1.9122	0.0437544
Q86VN1	VPS36	0.312644	0.16294	1.91877	0.042976
Q9Y5B0	CTDP1	1.0579	0.551326	1.91883	0.0429688
O60318	MCM3AP	0.0316725	0.0165035	1.91914	0.0429324
P20338	RAB4A	0.408219	0.212567	1.92042	0.0427822
Q9Y6D5	ARFGEF2	1.25064	0.650695	1.922	0.0425978
Q9Y5K6	CD2AP	0.830758	0.431756	1.92414	0.0423497
Q9BWM7	SFXN3	0.538461	0.277821	1.93816	0.0407563
Q86X10	RALGAPB	0.0707546	0.0364965	1.93867	0.0406994
P04004	VTN	0.1138	0.0585477	1.94372	0.0401413
Q9NVW2	RLIM	0.277966	0.14273	1.9475	0.0397287
P48723	HSPA13	0.302288	0.154971	1.95061	0.0393917
Q9UBK9	UXT	0.0870311	0.0445762	1.95241	0.0391979
Q92599	SEPTIN8	0.156932	0.0803453	1.95322	0.0391115
Q8NEB9	PIK3C3	1.22969	0.628022	1.95803	0.0386001
Q06787	FMR1	0.0612034	0.0312557	1.95815	0.0385874
P11047	LAMC1	0.508746	0.259497	1.96051	0.03834
Q9BZI7	UPF3B	0.905557	0.461047	1.96413	0.0379616
Q05682	CALD1	17.7205	9.01234	1.96625	0.0377423
Q5BJF2	TMEM97	0.284898	0.144873	1.96653	0.0377132
Q9BZQ6	EDEM3	0.190172	0.0966314	1.96801	0.0375611
Q5T1M5	FKBP15	0.660357	0.334881	1.97191	0.0371624
P69905	HBA2	0.476735	0.241333	1.97542	0.0368078
O75147	OBSL1	0.486997	0.245993	1.97972	0.0363778
P48382	RFX5	0.0952325	0.0480949	1.98009	0.0363403
Q9UK59	DBR1	4.92817	2.47799	1.98878	0.0354872
Q9Y394	DHRS7	0.484244	0.243342	1.98997	0.0353721
Q99685	MGLL	0.125738	0.0631784	1.9902	0.0353502
P52815	MRPL12	0.100236	0.0503096	1.99238	0.0351399
O14950	MYL12B	4.03311	2.02415	1.9925	0.0351282
Q86Y56	DNAAF5	2.11324	1.05862	1.99621	0.0347733
P22681	CBL	0.48735	0.244129	1.99628	0.0347673
Q8IXT5	RBM12B	0.230728	0.115272	2.00159	0.0342661
P61960	UFM1	0.430075	0.214728	2.00288	0.0341452
P0DTL6	ZFTRAF1	0.0825167	0.0410983	2.00779	0.0336902
Q99747	NAPG	0.432232	0.213887	2.02084	0.0325094
Q13427	PPIG	0.706419	0.348732	2.02568	0.0320828
Q9H0G5	NSRP1	0.145333	0.0712431	2.03997	0.0308543
P54727	RAD23B	0.903387	0.442659	2.04082	0.0307826
Q13951	CBFB	0.524909	0.257109	2.04158	0.0307183
O14657	TOR1B	0.0444714	0.0217802	2.04182	0.0306982
Q14624	ITIH4	0.726746	0.355048	2.0469	0.0302758
Q13618	CUL3	3.33828	1.62844	2.04999	0.0300211
P02042	HBD	0.486495	0.237062	2.05218	0.0298415
Q01995	TAGLN	11.5493	5.60577	2.06026	0.0291905
O95714	HERC2	0.183115	0.0888724	2.06042	0.0291775
Q16134	ETFDH	0.0543269	0.0263005	2.06563	0.0287658
P49790	NUP153	8.55151	4.11274	2.07927	0.0277138
Q9NW13	RBM28	3.49483	1.67921	2.08124	0.0275657
O43148	RNMT	1.4524	0.697311	2.08285	0.0274445
Q9BUE6	ISCA1	0.196817	0.0942928	2.0873	0.0271136
Q92747	ARPC1A	0.428666	0.205333	2.08766	0.0270868
P49023	PXN	0.101768	0.0486498	2.09185	0.0267786
Q9H6X2	ANTXR1	0.704872	0.33687	2.09242	0.0267374
O60888	CUTA	0.182031	0.0867456	2.09844	0.0263015
P40306	PSMB10	0.114587	0.0545007	2.1025	0.0260122
P61916	NPC2	0.19205	0.0911408	2.10718	0.0256823
O14974	PPP1R12A	1.35324	0.639373	2.11651	0.0250368
Q5JRA6	MIA3	0.302863	0.142872	2.11981	0.0248123
Q9NQ48	LZTFL1	0.386837	0.181801	2.12781	0.0242773
Q92733	PRCC	2.1154	0.991994	2.13247	0.0239706
Q9UNZ2	NSFL1C	3.31914	1.55574	2.13349	0.0239047
Q5TCZ1	SH3PXD2A	0.0417641	0.0195639	2.13475	0.0238224
Q86WR0	CCDC25	0.238379	0.111468	2.13854	0.0235779
O43175	PHGDH	7.08208	3.30395	2.14352	0.02326
Q8TDW7	FAT3	5.59444	2.60645	2.14638	0.0230794
Q8NE01	CNNM3	0.164483	0.0765807	2.14784	0.022988
P62891	RPL39	1.82902	0.849179	2.15387	0.0226135
Q13887	KLF5	0.0822289	0.0381252	2.15681	0.0224332
Q9UPT9	USP22	0.220742	0.102289	2.15803	0.0223588
Q9NZQ3	NCKIPSD	0.785251	0.362756	2.16468	0.0219577
A2RU67	FAM234B	0.234574	0.108264	2.16669	0.0218377
P01024	C3	0.136995	0.0630852	2.17159	0.0215483
P25490	YY1	0.32399	0.148932	2.17542	0.0213249
Q9UDY4	DNAJB4	1.03302	0.474516	2.177	0.0212336
Q13889	GTF2H3	0.195176	0.0896462	2.17718	0.0212231
P61769	B2M	1.20278	0.552187	2.17821	0.0211639
A1X283	SH3PXD2B	0.934778	0.428597	2.18102	0.0210028
Q8WUY1	THEM6	0.357916	0.163703	2.18637	0.020699
Q9P0V3	SH3BP4	0.0754757	0.0344032	2.19386	0.0202819
Q9ULG6	CCPG1	0.18771	0.0855409	2.19439	0.0202525
Q96CW5	TUBGCP3	0.19093	0.0869732	2.19527	0.0202041
O00560	SDCBP	4.44281	2.0224	2.1968	0.0201206
Q7L7X3	TAOK1	0.728789	0.331526	2.19829	0.0200393
O95260	ATE1	0.103403	0.0469754	2.20122	0.01988
Q8NBL1	POGLUT1	0.132586	0.0598264	2.21617	0.0190885
Q9Y2D4	EXOC6B	0.100942	0.0449752	2.2444	0.0176807
Q8N392	ARHGAP18	2.71448	1.20927	2.24473	0.017665
O15254	ACOX3	0.0488054	0.0216977	2.24934	0.0174452
Q9UBC2	EPS15L1	0.530209	0.235537	2.25107	0.0173638
P43007	SLC1A4	0.338688	0.150044	2.25726	0.0170747
Q32MZ4	LRRFIP1	1.22138	0.540667	2.25903	0.0169928
Q309B1	TRIM16L	0.150043	0.0662011	2.26647	0.0166538
Q9UHB7	AFF4	0.0878979	0.0387162	2.27031	0.0164811
Q9UJ83	HACL1	0.233323	0.102159	2.28393	0.0158846
P15529	CD46	0.321842	0.140379	2.29266	0.0155133
Q9Y4G6	TLN2	0.133524	0.0580444	2.30038	0.0151927
O43929	ORC4	0.465778	0.201615	2.31024	0.0147932
Q9ULX9	MAFF	0.127416	0.0550953	2.31265	0.0146969
Q7Z422	SZRD1	0.0988572	0.0426278	2.31908	0.0144439
Q13144	EIF2B5	2.39965	1.03269	2.32369	0.0142651
Q9UHN6	CEMIP2	0.0999117	0.0428526	2.33152	0.0139665
Q8IWZ3	ANKHD1	0.081139	0.0347797	2.33294	0.013913
P17676	CEBPB	0.117972	0.0505002	2.33607	0.0137958
Q5W0V3	FHIP2A	0.111846	0.0478499	2.33744	0.0137451
Q9HBI1	PARVB	0.192765	0.0824263	2.33863	0.0137009
Q92766	RREB1	0.073504	0.0313992	2.34095	0.0136154
O75934	BCAS2	0.322589	0.137776	2.3414	0.0135988
Q9BT09	CNPY3	0.190388	0.0811767	2.34535	0.0134546
P63172	DYNLT1	0.339481	0.144648	2.34694	0.013397
Q9BVV7	TIMM21	0.163823	0.0691718	2.36835	0.0126455
Q99633	PRPF18	0.468062	0.1951	2.39909	0.0116411
P0CG30	GSTT2B	0.263032	0.109546	2.40111	0.011578
Q6PI98	INO80C	0.144493	0.060034	2.40685	0.0114008
Q9H0V9	LMAN2L	0.108445	0.0448944	2.41555	0.0111375
P11441	UBL4A	0.188136	0.0776788	2.42198	0.0109468
P09493	TPM1	2.10378	0.86686	2.4269	0.010803
Q14699	RFTN1	0.0791532	0.0325893	2.42881	0.0107477
Q92667	AKAP1	0.0915435	0.0375753	2.43626	0.0105348
Q86UK7	ZNF598	0.171474	0.070246	2.44105	0.0104005
P11532	DMD	0.242825	0.0991639	2.44872	0.0101886
Q9Y6E0	STK24	1.07407	0.435298	2.46744	0.00969025
Q9BTX3	TMEM208	0.105582	0.0427745	2.46835	0.00966675
Q08AD1	CAMSAP2	0.442555	0.178939	2.47322	0.00954142
P30291	WEE1	0.0741908	0.029978	2.47484	0.00950026
P13674	P4HA1	1.88306	0.758602	2.48228	0.009313
Q5JPE7	NOMO2	0.201788	0.0810696	2.48907	0.00914545
Q9NV35	NUDT15	0.210285	0.0844469	2.49015	0.00911898
O43768	ENSA	0.482552	0.193511	2.49367	0.00903356
Q86XL3	ANKLE2	1.07193	0.422618	2.5364	0.00805991
Q8TF68	ZNF384	0.162444	0.063372	2.56334	0.00750211
Q9BX95	SGPP1	0.271999	0.105772	2.57157	0.00733973
Q96HN2	AHCYL2	0.145015	0.0563126	2.57517	0.00726982
Q07021	C1QBP	3.47715	1.3438	2.58756	0.00703449
Q70IA6	MOB2	0.685373	0.26385	2.59758	0.00684986
P21589	NT5E	0.249787	0.0961132	2.59888	0.00682633
Q9Y6M7	SLC4A7	0.188121	0.0719495	2.61462	0.00654732
O15173	PGRMC2	2.14844	0.811053	2.64895	0.00597873
Q9NYB0	TERF2IP	0.111864	0.0422102	2.65016	0.00595976
Q9NZN5	ARHGEF12	0.0421047	0.0158794	2.65152	0.00593835
Q9GZR2	REXO4	1.00921	0.379726	2.65773	0.00584175
Q658Y4	FAM91A1	0.203765	0.076361	2.66845	0.00567881
O14777	NDC80	0.7289	0.27037	2.69594	0.00528185
P48059	LIMS1	1.54594	0.572712	2.69933	0.00523497
P28290	ITPRID2	0.0606291	0.0224397	2.70186	0.00520014
O95425	SVIL	0.049702	0.0183346	2.71084	0.00507885
Q9UHW5	GPN3	0.486081	0.178201	2.72771	0.00485855
Q6P2E9	EDC4	5.14742	1.88558	2.72988	0.00483089
Q99988	GDF15	0.0444299	0.0162696	2.73086	0.0048185
Q96BW9	TAMM41	0.14544	0.0532507	2.73123	0.00481391
O00458	IFRD1	0.0748565	0.0272412	2.74792	0.00460767
Q9BUL9	RPP25	0.214261	0.0774533	2.76633	0.00439067
Q96PU4	UHRF2	0.0673888	0.0243113	2.77192	0.00432694
O15270	SPTLC2	0.48066	0.173249	2.77438	0.00429912
Q9NYZ1	TVP23B	0.0631733	0.0226959	2.78347	0.00419814
Q9Y4X5	ARIH1	0.172576	0.0615418	2.80421	0.0039768
Q9H211	CDT1	0.0479921	0.0171106	2.80482	0.00397053
Q92783	STAM	0.119315	0.042162	2.82993	0.00371897
Q13188	STK3	0.431001	0.151027	2.85381	0.00349501
O60725	ICMT	0.129784	0.0454666	2.8545	0.00348873
Q9H5K3	POMK	0.143958	0.0500905	2.87396	0.00331681
Q15007	WTAP	0.154877	0.0537367	2.88215	0.00324711
Q8IZV5	RDH10	0.267282	0.0923469	2.89432	0.00314636
Q15013	MAD2L1BP	0.0456522	0.0157207	2.90396	0.00306885
P10253	GAA	3.0037	1.03388	2.90528	0.00305833
Q9H4L5	OSBPL3	0.146712	0.0504841	2.90611	0.00305182
Q96S55	WRNIP1	0.883882	0.303661	2.91075	0.00301538
Q8IWJ2	GCC2	0.151213	0.0519278	2.91199	0.00300576
P52758	RIDA	0.269319	0.0924282	2.91382	0.00299153
O60870	KIN	0.092346	0.0313068	2.94971	0.00272689
Q9NYY8	FASTKD2	0.424865	0.143905	2.95239	0.00270814
O60524	NEMF	12.4637	4.21938	2.95393	0.00269741
Q05639	EEF1A2	0.3046	0.102772	2.96385	0.0026294
Q9NYV6	RRN3	0.136431	0.045862	2.97482	0.00255623
P07108	DBI	0.25015	0.0828663	3.01871	0.00228392
P24844	MYL9	0.328931	0.108774	3.024	0.00225324
Q6AZZ1	TRIM68	0.0850593	0.0280694	3.03032	0.00221708
Q8NBQ5	HSD17B11	0.204207	0.0673793	3.0307	0.00221489
Q12841	FSTL1	0.170584	0.0561972	3.03546	0.0021881
Q9HCG8	CWC22	0.113625	0.0373975	3.03831	0.00217225
Q96HU8	DIRAS2	0.0773424	0.0254277	3.04166	0.00215371
Q9BZQ8	NIBAN1	0.281053	0.0923889	3.04207	0.00215147
P20248	CCNA2	0.278932	0.0915053	3.04826	0.00211771
P18615	NELFE	1.73575	0.560079	3.09913	0.00186022
Q12857	NFIA	0.142671	0.0460169	3.1004	0.00185422
O43427	FIBP	1.41024	0.442225	3.18896	0.00148178
Q96QR8	PURB	1.35862	0.42475	3.19864	0.00144606
Q13257	MAD2L1	0.498308	0.155729	3.19984	0.00144168
Q16594	TAF9	0.0331482	0.0103147	3.21369	0.00139229
Q9BZH6	WDR11	0.160636	0.0498546	3.22208	0.00136322
Q9NRF9	POLE3	0.448772	0.139154	3.22499	0.00135328
O00559	EBAG9	0.108459	0.0336121	3.22678	0.00134723
Q9HAU5	UPF2	0.0468301	0.0145039	3.22879	0.00134044
Q15293	RCN1	1.47267	0.45561	3.2323	0.00132867
Q8IWE2	FAM114A1	0.100306	0.0309956	3.23615	0.00131588
P31641	SLC6A6	0.121088	0.0372302	3.2524	0.00126331
Q8WTV0	SCARB1	1.36068	0.41804	3.25491	0.00125539
P21980	TGM2	2.22123	0.681209	3.26072	0.00123725
Q56P03	EAPP	0.357133	0.109248	3.26901	0.00121185
P82909	MRPS36	0.466676	0.142395	3.27734	0.00118686
Q8N5P1	ZC3H8	0.0449009	0.0136673	3.28528	0.00116351
Q9Y6W5	WASF2	0.035076	0.0105598	3.32167	0.00106256
Q14554	PDIA5	0.191777	0.0575537	3.33214	0.00103521
Q99741	CDC6	0.359757	0.106504	3.37789	0.00092408
P52943	CRIP2	0.142328	0.0420586	3.38404	0.00091011
Q5TBB1	RNASEH2B	0.142351	0.0420199	3.3877	0.00090189
Q9NR77	PXMP2	0.0619407	0.0182539	3.39328	0.00088953
Q9BRJ7	NUDT16L1	0.454324	0.133862	3.39396	0.00088804
Q9BYN0	SRXN1	0.194949	0.0573708	3.39805	0.0008791
Q86U06	RBM23	0.0674728	0.0197823	3.41077	0.00085189
Q9Y6C9	MTCH2	12.1806	3.55431	3.427	0.00081846
Q969G5	CAVIN3	2.58802	0.752529	3.4391	0.00079442
Q08499	PDE4D	0.216645	0.0618424	3.50318	0.00067877
Q00587	CDC42EP1	0.148623	0.0422791	3.51529	0.00065895
P20585	MSH3	0.174409	0.0493439	3.53455	0.00062866
Q9BXW9	FANCD2	0.118035	0.0333037	3.54421	0.00061402
Q8NBN7	RDH13	0.331464	0.0929756	3.56506	0.00058362
P42025	ACTR1B	0.482854	0.132703	3.6386	0.0004883
Q86UA1	PRPF39	0.161677	0.0440223	3.67261	0.00044984
Q92530	PSMF1	0.257668	0.0701158	3.6749	0.00044737
Q6P9B6	MEAK7	0.0831473	0.0225097	3.69384	0.00042744
Q9H1Z4	WDR13	1.04419	0.282127	3.70113	0.00042002
O43852	CALU	1.99753	0.532883	3.74854	0.00037491
Q03164	KMT2A	0.0548732	0.0146333	3.74987	0.00037372
P49321	NASP	3.19617	0.852279	3.75015	0.00037347
Q9HAF1	MEAF6	0.114286	0.0303943	3.76012	0.00036468
Q86TB3	ALPK2	0.0566889	0.0150289	3.77198	0.0003545
O76013	KRT36	1.2609	0.333959	3.77562	0.00035144
Q15650	TRIP4	0.116778	0.0306795	3.80638	0.00032662
Q96RQ1	ERGIC2	0.85306	0.222969	3.82592	0.00031181
Q9P2W9	STX18	0.0765989	0.0199603	3.83756	0.00030332
Q96EY4	TMA16	0.100518	0.0261384	3.84562	0.00029758
Q9NQZ2	UTP3	0.264582	0.0678822	3.89766	0.00026315
Q16270	IGFBP7	0.299843	0.0765548	3.91671	0.00025161
Q8N961	ABTB2	0.0834151	0.0212375	3.92774	0.00024517
Q8IXS6	PALM2	0.104914	0.0266542	3.93613	0.00024038
P20810	CAST	2.88727	0.732567	3.9413	0.00023748
Q6ZXV5	TMTC3	0.55358	0.139316	3.97357	0.00022019
P34931	HSPA1L	1.70248	0.426336	3.99328	0.00021027
Q15121	PEA15	0.220348	0.0545538	4.03909	0.00018898
Q8IWB7	WDFY1	0.155707	0.0384424	4.05039	0.00018409
O95772	STARD3NL	0.0743723	0.0177433	4.19157	0.00013292
P42684	ABL2	0.132717	0.031634	4.19539	0.00013176
Q147X3	NAA30	0.0403817	0.00959536	4.20846	0.00012787
Q00577	PURA	0.222085	0.0518069	4.28678	0.00010697
Q15392	DHCR24	1.43496	0.333475	4.30305	0.00010309
Q9BQC3	DPH2	0.0750699	0.017407	4.31262	0.00010088
O15344	MID1	0.349295	0.0799892	4.36678	8.93e-05
Q9H8V3	ECT2	0.139502	0.0314569	4.43469	7.66e-05
Q96H79	ZC3HAV1L	0.282027	0.063433	4.44606	7.47e-05
P10909	CLU	0.701902	0.156936	4.47254	7.04e-05
Q9Y605	MRFAP1	0.20333	0.0448664	4.5319	6.17e-05
P54105	CLNS1A	0.275006	0.0604717	4.54768	5.96e-05
O75150	RNF40	10.5941	2.3258	4.55505	5.86e-05
Q8N6M0	OTUD6B	0.516288	0.110282	4.68153	4.44e-05
Q86WR7	PROSER2	0.564177	0.11944	4.72353	4.05e-05
Q96EN8	MOCOS	19.2653	4.02102	4.79115	3.5e-05
O75923	DYSF	0.115272	0.0238128	4.84075	3.14e-05
Q14195	DPYSL3	4.0686	0.839506	4.84643	3.1e-05
O00767	SCD	1.05036	0.216267	4.85679	3.03e-05
Q9NZ63	C9orf78	5.91682	1.2151	4.86942	2.95e-05
Q96SZ5	ADO	0.412052	0.0845535	4.87327	2.93e-05
Q92804	TAF15	0.274249	0.055334	4.95625	2.45e-05
Q6UW68	TMEM205	1.91938	0.382998	5.01147	2.18e-05
Q12986	NFX1	0.224143	0.0446241	5.02292	2.13e-05
Q9H098	FAM107B	0.222968	0.0440058	5.06678	1.94e-05
Q9Y6D6	ARFGEF1	0.214548	0.0417371	5.14047	1.66e-05
Q9UMX0	UBQLN1	0.091665	0.0172269	5.32104	1.14e-05
Q9GZY8	MFF	1.39536	0.261252	5.34104	1.09e-05
Q96S97	MYADM	0.237787	0.0444666	5.34753	1.08e-05
Q86YS6	RAB43	0.191082	0.0356859	5.35456	1.06e-05
Q6XZF7	DNMBP	0.116004	0.0216493	5.35836	1.06e-05
Q96EA4	SPDL1	0.157142	0.0287529	5.46524	8.48e-06
Q8IWB1	ITPRIP	2.3795	0.431429	5.5154	7.65e-06
Q96DB5	RMDN1	0.172242	0.0308167	5.58924	6.59e-06
P61024	CKS1B	0.304174	0.0543392	5.59768	6.48e-06
O76080	ZFAND5	0.0419182	0.00748329	5.60157	6.43e-06
Q5EBL4	RILPL1	0.427833	0.0759206	5.63527	6.01e-06
Q96DZ1	ERLEC1	0.0979991	0.0168997	5.79886	4.33e-06
P15374	UCHL3	0.255526	0.0428719	5.96022	3.16e-06
Q6NYC8	PPP1R18	0.113963	0.0188144	6.05723	2.61e-06
P51608	MECP2	0.0441636	0.00728511	6.06217	2.59e-06
Q96FJ0	STAMBPL1	0.210237	0.0345655	6.08226	2.49e-06
P49848	TAF6	1.48106	0.236812	6.25417	1.79e-06
Q8N6T3	ARFGAP1	0.0687475	0.0106266	6.46937	1.19e-06
Q2M389	WASHC4	1.41674	0.217674	6.50855	1.11e-06
Q6P1Q9	METTL2B	0.485642	0.0739939	6.56326	9.99e-07
Q15773	MLF2	0.229079	0.034552	6.62997	8.82e-07
P61254	RPL26	2.33344	0.346691	6.73059	7.33e-07
Q13415	ORC1	0.115916	0.0166619	6.95695	4.85e-07
Q8IWZ8	SUGP1	0.233945	0.0335202	6.97922	4.66e-07
Q7LBR1	CHMP1B	0.319026	0.0440979	7.2345	2.96e-07
Q676U5	ATG16L1	0.483489	0.0658843	7.33845	2.46e-07
Q9Y4G8	RAPGEF2	0.097384	0.0118109	8.2453	5.27e-08
Q93045	STMN2	0.276035	0.03325	8.3018	4.81e-08
O00499	BIN1	5.22514	0.616416	8.47664	3.61e-08
Q15750	TAB1	2.14166	0.249492	8.58409	3.04e-08
P41273	TNFSF9	0.525057	0.0611057	8.59259	3e-08
Q4VC31	MIX23	0.663209	0.0751515	8.82497	2.07e-08
P30838	ALDH3A1	0.303702	0.0326103	9.31307	9.67e-09
O15155	BET1	3.2139	0.331758	9.68747	5.48e-09
Q5J8M3	EMC4	0.957232	0.0966525	9.90385	3.97e-09
Q96L50	LRR1	0.167821	0.0168661	9.95016	3.71e-09
Q13033	STRN3	2.31522	0.222597	10.401	1.93e-09
Q96J02	ITCH	0.0991984	0.00927153	10.6993	1.26e-09
Q8IVM0	CCDC50	0.17242	0.0145639	11.8389	2.65e-10
Q15833	STXBP2	0.399003	0.0313743	12.7175	8.46e-11
Q9UEW8	STK39	1.08972	0.0846064	12.8798	6.89e-11
O14745	NHERF1	0.187961	0.0144092	13.0446	5.6e-11
Q9NZM5	NOP53	0.230064	0.0157259	14.6296	8.32e-12
Q0ZGT2	NEXN	0.534864	0.0359043	14.8969	6.11e-12
Q15147	PLCB4	0.442516	0.0283771	15.5941	2.78e-12
Q6P5R6	RPL22L1	0.745563	0.043719	17.0535	5.74e-13
P0CG38	POTEI	0.387433	0.0227064	17.0627	5.69e-13
Q9P013	CWC15	0.265026	0.014546	18.2199	1.74e-13
Q9H0U9	TSPYL1	0.242991	0.0131558	18.4703	1.35e-13
Q92504	SLC39A7	0.858447	0.0380266	22.5749	3e-15
O43150	ASAP2	0.622736	0.0262889	23.6882	1.16e-15
P42263	GRIA3	0.728829	0.0300245	24.2745	7.13e-16
Q8WZ42	TTN	0.68405	0.0281605	24.2911	7.03e-16
P36952	SERPINB5	0.472004	0.015669	30.1235	8.24e-18
Q8IU81	IRF2BP1	7.74083	0.220774	35.0623	3.03e-19
P13987	CD59	0.536323	0.0152387	35.1947	2.78e-19
Q08209	PPP3CA	7.52434	0.13978	53.83	1.27e-23
P55854	SUMO3	1.88211	0.0112233	167.697	1.46e-37

## Sheet: Sheet2
Accession	Gene Name	sgCOPS+MG132	sgCOPS	FC_sgCOPS+MG132 vs. sgCOPS	p value
Q5H8A4	PIGG	2.02856	0.0450507	45.0284	3.12e-43
P28562	DUSP1	0.431108	0.0168672	25.559	7.67e-32
O43665	RGS10	0.479331	0.0355429	13.486	3.67e-21
Q9Y2J4	AMOTL2	0.428746	0.0351721	12.19	1.1e-19
Q5R3I4	TTC38	2.41324	0.199828	12.0766	1.5e-19
P24522	GADD45A	0.362068	0.0309385	11.7028	4.18e-19
P61966	AP1S1	0.220669	0.0201073	10.9746	3.28e-18
O15530	PDPK1	0.140054	0.0133761	10.4704	1.43e-17
Q07820	MCL1	0.751403	0.0741101	10.139	3.85e-17
P40692	MLH1	0.169631	0.0175534	9.66374	1.65e-16
O60826	CCDC22	0.0423905	0.00459954	9.21626	6.74e-16
Q9UGV2	NDRG3	1.2064	0.145249	8.30573	1.34e-14
Q7Z5G4	GOLGA7	0.169043	0.0204217	8.2776	1.47e-14
Q92820	GGH	0.541003	0.0707404	7.64772	1.29e-13
Q5VTU8	ATP5F1EP2	0.280277	0.0368365	7.60867	1.48e-13
Q16236	NFE2L2	0.155688	0.0207347	7.50858	2.12e-13
Q96EL2	MRPS24	0.484752	0.0662439	7.31768	4.2e-13
Q16665	HIF1A	0.369254	0.0514378	7.17865	6.95e-13
Q9Y3A4	RRP7A	2.14677	0.299656	7.16411	7.32e-13
Q66PJ3	ARL6IP4	0.0638411	0.00898315	7.10676	9.03e-13
Q96JH7	VCPIP1	0.461846	0.0662714	6.96901	1.5e-12
Q86V21	AACS	0.266579	0.0383097	6.9585	1.56e-12
Q96FX7	TRMT61A	0.146117	0.0214882	6.79987	2.81e-12
Q05086	UBE3A	0.462683	0.0684131	6.76308	3.23e-12
Q99988	GDF15	0.300024	0.0444299	6.75276	3.36e-12
Q16533	SNAPC1	0.122671	0.0185799	6.60234	5.92e-12
Q13287	NMI	0.321173	0.04897	6.55858	7e-12
P61587	RND3	0.262368	0.0406328	6.45703	1.03e-11
Q8TDY2	RB1CC1	0.134537	0.021374	6.29442	1.93e-11
O75600	GCAT	0.0747118	0.0120166	6.21741	2.61e-11
Q16763	UBE2S	1.28576	0.221132	5.81445	1.29e-10
Q8NFH4	NUP37	3.45423	0.601838	5.73947	1.75e-10
P17066	HSPA6	37.4157	6.63467	5.63942	2.63e-10
Q96AZ6	ISG20	0.129144	0.0234449	5.50842	4.51e-10
Q9Y399	MRPS2	0.222877	0.0416998	5.3448	8.9e-10
Q9BTL4	IER2	0.120374	0.0228833	5.26034	1.27e-09
P04264	KRT1	32.7014	6.41565	5.09714	2.53e-09
O00458	IFRD1	0.360667	0.0748565	4.81811	8.45e-09
Q15011	HERPUD1	0.532441	0.113257	4.70119	1.41e-08
O15121	DEGS1	0.148326	0.0315686	4.69854	1.43e-08
P0DMV9	HSPA1B	371.365	79.6758	4.66095	1.69e-08
Q9NZ32	ACTR10	0.175603	0.0383389	4.58027	2.41e-08
P61764	STXBP1	0.246381	0.0540581	4.55771	2.67e-08
P32780	GTF2H1	0.218931	0.0481331	4.54845	2.78e-08
Q9HD15	SRA1	0.076019	0.0172806	4.39909	5.44e-08
P54652	HSPA2	0.029203	0.00667514	4.3749	6.06e-08
O43150	ASAP2	2.71709	0.622736	4.36315	6.4e-08
Q9UQB8	BAIAP2	1.30021	0.298449	4.35657	6.59e-08
O43293	DAPK3	0.256989	0.0594246	4.32462	7.62e-08
Q96AX1	VPS33A	0.0772783	0.0179633	4.302	8.44e-08
P11171	EPB41	0.0720649	0.0168244	4.28336	9.19e-08
P40123	CAP2	10.7112	2.51847	4.25303	1.06e-07
Q9H4I3	TRABD	0.207182	0.0494754	4.18757	1.43e-07
Q9BWM7	SFXN3	2.23823	0.538461	4.15672	1.64e-07
Q9BTD8	RBM42	0.144916	0.0349677	4.14426	1.74e-07
Q02809	PLOD1	10.4198	2.55285	4.08165	2.32e-07
P35527	KRT9	10.1638	2.52693	4.02222	3.06e-07
P30825	SLC7A1	0.25576	0.0642345	3.98167	3.7e-07
Q9H501	ESF1	0.27921	0.0707009	3.94916	4.31e-07
Q9P2X0	DPM3	0.0868923	0.0221181	3.92857	4.75e-07
P25685	DNAJB1	21.0077	5.39457	3.89424	5.58e-07
Q8TBC3	SHKBP1	0.0681914	0.0183159	3.72308	1.26e-06
O95602	POLR1A	2.13236	0.57673	3.69733	1.42e-06
P52756	RBM5	0.107342	0.0290849	3.69065	1.47e-06
Q9H773	DCTPP1	0.0559455	0.0151778	3.68601	1.5e-06
O75496	GMNN	0.371636	0.101608	3.65756	1.72e-06
Q9BXB5	OSBPL10	0.345138	0.0946077	3.64809	1.8e-06
Q9HBU6	ETNK1	0.184678	0.0506342	3.6473	1.8e-06
O75822	EIF3J	8.27525	2.31865	3.569	2.63e-06
Q15262	PTPRK	0.0479709	0.0134585	3.56435	2.69e-06
Q9NWU5	MRPL22	0.10508	0.0301366	3.48681	3.91e-06
Q13617	CUL2	11.514	3.30806	3.48059	4.03e-06
Q86YD1	PTOV1	0.114314	0.0329231	3.47214	4.2e-06
P29144	TPP2	7.71577	2.23659	3.44979	4.69e-06
O43708	GSTZ1	0.135194	0.0392674	3.44292	4.85e-06
Q9NR19	ACSS2	0.163605	0.0475579	3.44012	4.91e-06
Q9H568	ACTL8	0.0673547	0.0196255	3.43199	5.11e-06
Q96EU6	RRP36	0.168177	0.049382	3.40564	5.81e-06
Q9UM13	ANAPC10	0.0835325	0.0247621	3.3734	6.81e-06
Q8WWQ0	PHIP	0.469196	0.140315	3.34387	7.87e-06
Q8NBT2	SPC24	0.0902501	0.0270824	3.33242	8.32e-06
Q15004	PCLAF	0.959722	0.288201	3.33005	8.42e-06
Q9Y6W5	WASF2	0.115241	0.035076	3.28547	1.05e-05
P51809	VAMP7	0.143799	0.0438146	3.28199	1.07e-05
Q9BQE4	SELENOS	0.271552	0.0829897	3.27212	1.12e-05
Q92506	HSD17B8	0.0839237	0.0256616	3.2704	1.13e-05
Q8NI36	WDR36	3.63195	1.11945	3.2444	1.28e-05
Q9Y5K8	ATP6V1D	1.21457	0.374584	3.24246	1.3e-05
Q13509	TUBB3	0.330857	0.103024	3.21147	1.51e-05
Q8IWV8	UBR2	0.179532	0.056004	3.20569	1.55e-05
Q86V85	GPR180	0.150534	0.0471619	3.19186	1.66e-05
Q9ULX9	MAFF	0.406	0.127416	3.18641	1.71e-05
O95989	NUDT3	0.0788819	0.024775	3.18392	1.73e-05
P10909	CLU	2.23408	0.701902	3.1829	1.74e-05
A3KMH1	VWA8	0.0871808	0.0277743	3.1389	2.17e-05
Q9BXS6	NUSAP1	1.19479	0.381999	3.12773	2.29e-05
P62879	GNB2	0.0808858	0.0261848	3.08904	2.78e-05
P35998	PSMC2	34.2039	11.1561	3.06595	3.11e-05
Q9P275	USP36	0.0443038	0.0146992	3.01402	4.04e-05
Q8N6M9	ZFAND2A	0.23658	0.0786316	3.00872	4.15e-05
Q15014	MORF4L2	1.70231	0.573576	2.96789	5.09e-05
Q9H0U9	TSPYL1	0.720864	0.242992	2.96662	5.12e-05
Q5JPH6	EARS2	0.11659	0.0393018	2.96653	5.13e-05
Q96AQ6	PBXIP1	0.128837	0.0444281	2.89989	7.17e-05
Q8TF05	PPP4R1	0.0682175	0.0235913	2.89164	7.47e-05
Q8N5M4	TTC9C	0.0994382	0.0344033	2.89037	7.52e-05
P13645	KRT10	22.2142	7.7408	2.86975	8.35e-05
Q8WVV9	HNRNPLL	2.09516	0.732088	2.86189	8.68e-05
O75688	PPM1B	0.209964	0.0736133	2.85225	9.12e-05
Q9Y6M0	PRSS21	0.0818139	0.0287277	2.84791	9.32e-05
P11117	ACP2	0.148614	0.0522295	2.84541	9.44e-05
Q5K651	SAMD9	0.0980033	0.0344505	2.84475	9.47e-05
O94901	SUN1	0.136497	0.0480009	2.84364	9.52e-05
O95785	WIZ	0.149262	0.052808	2.82649	0.000103866
Q9Y4C8	RBM19	0.0261141	0.00925371	2.82202	0.000106246
O75376	NCOR1	0.124984	0.0448057	2.78947	0.000125286
Q93096	PTP4A1	0.741091	0.267729	2.76806	0.000139659
Q96GK7	FAHD2A	0.148234	0.0541892	2.73549	0.000164774
O00443	PIK3C2A	0.244779	0.089519	2.73438	0.000165705
Q13472	TOP3A	0.0956857	0.0350514	2.72987	0.000169544
Q8IXQ6	PARP9	0.104416	0.0382959	2.72656	0.000172419
Q9UKA9	PTBP2	1.42618	0.524775	2.7177	0.000180361
O15258	RER1	0.0626939	0.0231022	2.71377	0.000184005
Q96HW7	INTS4	0.0657696	0.0242531	2.7118	0.000185858
Q86YS6	RAB43	0.516104	0.191082	2.70095	0.000196394
O15234	CASC3	0.149894	0.0558594	2.6834	0.00021474
O75190	DNAJB6	0.109183	0.0406977	2.68277	0.000215431
P28288	ABCD3	3.02479	1.13107	2.67428	0.000224954
Q9BZD4	NUF2	0.045258	0.0170882	2.64849	0.000256531
Q15125	EBP	0.0883055	0.0334472	2.64015	0.000267676
Q99442	SEC62	0.118709	0.045049	2.63512	0.000274624
Q9H0C5	BTBD1	0.0910094	0.0351335	2.59039	0.000345025
Q9UHR6	ZNHIT2	0.0616799	0.023843	2.58691	0.000351199
O00399	DCTN6	0.188149	0.0727389	2.58664	0.000351683
Q9NVX0	HAUS2	0.0903956	0.0350285	2.58063	0.000362653
Q9NWU2	GID8	0.112654	0.0438007	2.57197	0.000379052
P41223	BUD31	0.137188	0.0533958	2.56926	0.000384332
Q8N3X1	FNBP4	0.212746	0.0828954	2.56644	0.000389912
Q7L273	KCTD9	0.0763544	0.02977	2.56482	0.000393151
P35908	KRT2	5.14583	2.01316	2.5561	0.00041106
Q5T6F2	UBAP2	0.436839	0.171167	2.55212	0.000419484
Q9Y3B3	TMED7	1.14217	0.455658	2.50664	0.000529281
Q9P246	STIM2	0.186694	0.0746012	2.50255	0.000540461
Q00613	HSF1	0.377775	0.152223	2.48171	0.000601259
Q9P0U4	CXXC1	0.0622403	0.0252063	2.46924	0.000640887
Q13352	ITGB3BP	0.0390084	0.0158009	2.46875	0.000642478
Q9UK61	TASOR	0.104519	0.0424058	2.46474	0.000655795
Q8N9N2	ASCC1	0.182502	0.0742629	2.45752	0.000680496
Q6R327	RICTOR	0.120216	0.0491093	2.44793	0.000714711
Q9BTY2	FUCA2	0.0544189	0.0222982	2.44051	0.000742387
Q8WUW1	BRK1	0.0950596	0.0391061	2.43081	0.000780148
Q9UJX5	ANAPC4	0.0437215	0.0180339	2.4244	0.000806174
Q96RU2	USP28	0.0942751	0.0389922	2.41779	0.000833909
Q11206	ST3GAL4	0.142935	0.0591504	2.41647	0.000839588
P33527	ABCC1	0.41061	0.169983	2.41559	0.000843374
Q5T8D3	ACBD5	0.106606	0.0442611	2.40858	0.000874193
P30038	ALDH4A1	0.0646655	0.0269193	2.4022	0.000903203
Q8WUA4	GTF3C2	0.627605	0.262459	2.39125	0.000955245
Q14562	DHX8	0.269541	0.113545	2.37388	0.00104412
O14763	TNFRSF10B	0.25474	0.107315	2.37377	0.0010447
Q9NYB0	TERF2IP	0.264141	0.111864	2.36128	0.00111365
Q10469	MGAT2	0.0491986	0.0210746	2.3345	0.00127725
Q9NXW2	DNAJB12	0.254846	0.110197	2.31264	0.0014284
Q9UL63	MKLN1	0.170648	0.0740024	2.30597	0.00147797
P49768	PSEN1	0.115478	0.0501399	2.30312	0.00149974
Q5MIZ7	PPP4R3B	0.102162	0.0444715	2.29725	0.00154543
Q6IN85	PPP4R3A	0.704562	0.306867	2.29599	0.00155544
Q06033	ITIH3	0.0932667	0.0407274	2.29002	0.00160364
Q9Y248	GINS2	1.81727	0.794156	2.2883	0.00161782
P16083	NQO2	0.0948671	0.0415475	2.28334	0.00165939
P42226	STAT6	0.121288	0.0531212	2.28323	0.00166029
O94916	NFAT5	0.12527	0.0549119	2.28129	0.00167687
P35222	CTNNB1	6.0002	2.6401	2.27272	0.00175201
O60437	PPL	2.34304	1.03208	2.27021	0.00177459
Q99996	AKAP9	0.0712984	0.0314213	2.26911	0.00178465
Q4G0F5	VPS26B	0.0791946	0.034932	2.2671	0.00180301
O95359	TACC2	0.110299	0.0487137	2.26423	0.00182972
Q96EK4	THAP11	0.0256115	0.0113348	2.25954	0.00187408
P69905	HBA2	1.07551	0.476735	2.256	0.00190832
Q9Y3A2	UTP11	0.19992	0.0886661	2.25475	0.00192056
Q9NUM4	TMEM106B	0.0567872	0.0252338	2.25044	0.00196337
P13498	CYBA	0.504423	0.22451	2.24677	0.00200046
Q14527	HLTF	2.60866	1.1669	2.23556	0.00211847
P51784	USP11	0.474541	0.213049	2.22738	0.00220883
Q9Y244	POMP	0.221472	0.0995882	2.22388	0.00224866
Q9NNW5	WDR6	0.227793	0.102479	2.22282	0.00226079
Q96ME7	ZNF512	0.0795851	0.0359395	2.21442	0.0023599
Q53FT3	HIKESHI	0.386476	0.175639	2.2004	0.00253493
Q3ZAQ7	VMA21	2.74154	1.24867	2.19556	0.00259833
Q9BYX4	IFIH1	0.598932	0.274826	2.17931	0.00282282
P04004	VTN	0.247727	0.1138	2.17686	0.00285842
Q9Y5Z0	BACE2	0.245963	0.113101	2.17472	0.00288973
O43314	PPIP5K2	0.166222	0.0764511	2.17423	0.00289692
Q5QJE6	DNTTIP2	1.86826	0.861327	2.16904	0.00297456
Q9Y6D5	ARFGEF2	2.70973	1.25064	2.16668	0.00301062
O76024	WFS1	0.113626	0.0524686	2.1656	0.00302722
Q9Y296	TRAPPC4	0.174861	0.0814573	2.14666	0.00333377
Q9Y2D4	EXOC6B	0.215724	0.100942	2.1371	0.00350006
Q12872	SFSWAP	0.0919474	0.0430245	2.13709	0.00350016
P17275	JUNB	0.338896	0.158711	2.1353	0.00353225
Q8N668	COMMD1	0.0860086	0.0403195	2.13317	0.00357066
Q9Y5J5	PHLDA3	0.0701458	0.0329102	2.13143	0.00360251
Q9UID3	VPS51	0.0413138	0.0193978	2.12982	0.00363214
P50454	SERPINH1	33.8696	15.9132	2.12839	0.00365868
P55061	TMBIM6	0.525155	0.247012	2.12603	0.00370279
O95793	STAU1	0.0724667	0.0341065	2.12471	0.00372767
Q13888	GTF2H2	0.0530763	0.0250323	2.12031	0.00381214
Q9H479	FN3K	0.0500258	0.0236441	2.11579	0.00390075
Q16270	IGFBP7	0.632713	0.299843	2.11015	0.00401417
Q9H981	ACTR8	0.128237	0.060799	2.1092	0.0040335
O95817	BAG3	3.66529	1.7481	2.09672	0.00429747
Q9BUL5	PHF23	0.18346	0.0875503	2.09549	0.00432451
Q13190	STX5	0.607582	0.290104	2.09436	0.00434934
Q12979	ABR	0.0422041	0.0202036	2.08894	0.00447055
Q9BPW8	NIPSNAP1	0.875149	0.419235	2.08749	0.00450366
Q00536	CDK16	0.260478	0.126462	2.05973	0.00518429
Q53GA4	PHLDA2	0.0986314	0.0479399	2.0574	0.00524586
Q96SB3	PPP1R9B	0.270689	0.131861	2.05284	0.00536844
Q16822	PCK2	0.226831	0.110693	2.04919	0.00546833
P12074	COX6A1	0.290668	0.141979	2.04725	0.00552227
O75937	DNAJC8	4.09288	1.99938	2.04708	0.00552721
Q9Y3E2	BOLA1	0.0905965	0.0442944	2.04533	0.00557633
Q9UBT7	CTNNAL1	0.230713	0.113408	2.03436	0.00589427
P49137	MAPKAPK2	0.814876	0.401123	2.03149	0.00598068
Q9UM54	MYO6	0.277674	0.136928	2.02788	0.00609071
Q86VX2	COMMD7	0.0536443	0.0264976	2.0245	0.00619564
Q8NC42	RNF149	0.378894	0.187242	2.02355	0.00622524
Q8IUR0	TRAPPC5	0.334888	0.165527	2.02316	0.00623775
O14757	CHEK1	0.0537248	0.0266544	2.0156	0.00648014
Q9UJ68	MSRA	0.121686	0.0604218	2.01395	0.00653448
P42684	ABL2	0.267017	0.132717	2.01192	0.00660165
O60573	EIF4E2	1.49448	0.744358	2.00775	0.00674227
Q8NGA1	OR1M1	2.76523	1.37767	2.00718	0.00676138
Q5TC82	RC3H1	0.0233061	0.0116333	2.0034	0.00689161
Q14165	MLEC	1.0353	0.518164	1.99802	0.00708116
Q9UBV2	SEL1L	0.346541	0.173873	1.99307	0.00725972
Q99661	KIF2C	0.449174	0.22551	1.99181	0.00730608
P23458	JAK1	0.0436092	0.0219878	1.98334	0.00762453
P02100	HBE1	0.239642	0.121083	1.97916	0.00778659
Q14956	GPNMB	0.0407806	0.0206092	1.97876	0.00780215
O95997	PTTG1	0.0657127	0.0332347	1.97723	0.00786225
Q9H3M7	TXNIP	0.202886	0.102615	1.97715	0.00786557
P09601	HMOX1	3.1666	1.61108	1.96551	0.00833943
P19838	NFKB1	0.619547	0.315325	1.96479	0.0083698
Q9NQ29	LUC7L	1.08037	0.550476	1.96262	0.00846155
Q03169	TNFAIP2	0.0427003	0.021798	1.95891	0.00862055
Q14493	SLBP	0.104477	0.0533437	1.95856	0.00863549
Q03060	CREM	0.204808	0.104956	1.95137	0.008953
Q9HD42	CHMP1A	0.209443	0.107605	1.94641	0.00917831
O75976	CPD	0.402127	0.206634	1.94609	0.00919313
Q14643	ITPR1	0.913126	0.469225	1.94603	0.00919592
P25106	ACKR3	0.0839704	0.0432261	1.94259	0.00935599
Q9NWY4	HPF1	0.242986	0.125394	1.93779	0.00958349
Q9Y484	WDR45	0.0925907	0.0478918	1.93333	0.0097999
Q9H2H9	SLC38A1	0.336489	0.174306	1.93045	0.00994227
Q14155	ARHGEF7	0.0596579	0.0309162	1.92967	0.0099811
P62987	UBA52	177.38	91.9898	1.92826	0.0100518
O75531	BANF1	0.0870502	0.0451739	1.927	0.0101151
Q5BJH7	YIF1B	0.302001	0.156754	1.9266	0.0101357
Q06546	GABPA	0.342142	0.178797	1.91358	0.0108168
Q49AR2	C5orf22	0.0335542	0.017624	1.90388	0.0113532
A2RRP1	NBAS	0.0758373	0.0398661	1.9023	0.0114431
Q9Y371	SH3GLB1	0.0651742	0.0343169	1.89919	0.0116221
P13861	PRKAR2A	2.66825	1.40505	1.89905	0.0116305
Q8IWZ3	ANKHD1	0.153882	0.081139	1.89652	0.0117779
P06241	FYN	0.0802857	0.0423505	1.89575	0.0118233
Q53GQ0	HSD17B12	0.837668	0.44199	1.89522	0.0118545
P50897	PPT1	1.60594	0.848003	1.89379	0.0119392
Q92598	HSPH1	24.4961	12.936	1.89364	0.0119483
Q96T60	PNKP	0.107174	0.0568567	1.88499	0.0124738
P36957	DLST	4.25861	2.26071	1.88375	0.0125508
Q6NXS1	PPP1R2B	0.133986	0.0712116	1.88152	0.0126909
Q96RU3	FNBP1	0.126742	0.0674878	1.878	0.0129146
P12694	BCKDHA	0.152123	0.0811836	1.87381	0.0131867
Q96EI5	TCEAL4	0.135525	0.072504	1.86921	0.0134911
P01023	A2M	3.02263	1.61971	1.86616	0.0136973
Q9UBU8	MORF4L1	1.0586	0.567469	1.86547	0.0137438
P32455	GBP1	0.0467355	0.0250674	1.86439	0.0138176
O60547	GMDS	1.18339	0.635641	1.86172	0.0140021
Q14651	PLS1	0.04793	0.0257563	1.86091	0.0140586
P34931	HSPA1L	3.16268	1.70248	1.8577	0.0142842
Q6PI78	TMEM65	0.200344	0.108198	1.85164	0.014719
O14578	CIT	0.151457	0.0819285	1.84865	0.0149389
Q9BUX1	CHAC1	0.0958512	0.0519664	1.84448	0.0152498
P51452	DUSP3	1.68442	0.913781	1.84335	0.0153353
O60220	TIMM8A	0.0434124	0.0235972	1.83972	0.0156129
Q92974	ARHGEF2	0.78235	0.425478	1.83875	0.0156878
Q9BT78	COPS4	5.00923	2.73268	1.83308	0.0161335
Q9ULL5	PRR12	0.0411436	0.0224726	1.83084	0.0163135
Q99650	OSMR	0.0374991	0.0205114	1.82821	0.0165263
Q9NTX5	ECHDC1	0.507911	0.278052	1.82668	0.0166516
O60239	SH3BP5	0.0829229	0.045435	1.82509	0.0167824
Q8WUX2	CHAC2	0.146505	0.0802805	1.82491	0.0167971
Q53FA7	TP53I3	0.192706	0.105813	1.8212	0.0171073
Q9NRZ9	HELLS	1.80903	0.994169	1.81963	0.0172398
Q9P016	THYN1	0.444132	0.244271	1.81819	0.0173626
P78330	PSPH	1.5431	0.849862	1.81571	0.0175762
Q2M389	WASHC4	2.57048	1.41674	1.81436	0.017693
Q96JB5	CDK5RAP3	1.08881	0.600458	1.8133	0.0177862
Q99959	PKP2	0.381953	0.21071	1.8127	0.0178389
P30291	WEE1	0.134165	0.0741908	1.80837	0.0182223
Q99633	PRPF18	0.846059	0.468062	1.80758	0.0182936
O15027	SEC16A	0.893327	0.49513	1.80423	0.0185972
Q04760	GLO1	0.40716	0.225802	1.80317	0.0186939
Q17RY0	CPEB4	0.0754035	0.0418802	1.80046	0.0189449
Q7L590	MCM10	0.0500269	0.0278074	1.79905	0.0190762
Q9Y388	RBMX2	0.0552345	0.0307078	1.79871	0.0191077
Q13637	RAB32	0.12752	0.0709783	1.79661	0.0193062
O43663	PRC1	0.933247	0.51994	1.79491	0.0194676
Q9P0V3	SH3BP4	0.135352	0.0754757	1.79331	0.0196207
P05413	FABP3	0.195406	0.108985	1.79296	0.019655
Q6PL18	ATAD2	1.15314	0.647267	1.78155	0.0207844
P24844	MYL9	0.585947	0.328931	1.78137	0.020803
Q6DD87	ZNF787	0.349942	0.196544	1.78048	0.0208937
P43378	PTPN9	0.0441257	0.0248334	1.77687	0.0212658
Q9UJX2	CDC23	0.133245	0.0749917	1.7768	0.021273
Q9H425	C1orf198	0.123623	0.0695902	1.77645	0.0213098
Q16539	MAPK14	0.859838	0.484075	1.77625	0.0213304
Q02535	ID3	0.29575	0.166574	1.77549	0.0214093
Q9Y5N6	ORC6	0.262256	0.147733	1.7752	0.02144
Q12899	TRIM26	1.43916	0.813762	1.76853	0.0221495
Q969S3	ZNF622	1.22876	0.694793	1.76852	0.0221507
Q13084	MRPL28	0.152457	0.0865703	1.76108	0.0229689
Q8N6T3	ARFGAP1	0.120908	0.0687475	1.75873	0.0232334
Q13740	ALCAM	0.603524	0.343484	1.75707	0.0234227
Q9NZN5	ARHGEF12	0.0739225	0.0421047	1.75568	0.0235808
Q9P0W2	HMG20B	0.0586756	0.0336264	1.74493	0.0248469
Q9BRT9	GINS4	0.0901208	0.0517379	1.74187	0.0252183
P52657	GTF2A2	0.13788	0.0794581	1.73525	0.0260413
O15213	WDR46	0.66552	0.38375	1.73426	0.0261675
P78345	RPP38	0.0440455	0.0254093	1.73344	0.0262707
Q9ULT8	HECTD1	2.1721	1.2545	1.73145	0.026526
Q8TCG2	PI4K2B	0.0428736	0.024794	1.72919	0.0268172
Q9Y605	MRFAP1	0.351201	0.20333	1.72725	0.0270705
P13807	GYS1	4.19376	2.43152	1.72475	0.0274
Q13492	PICALM	1.54372	0.895543	1.72378	0.0275285
P42330	AKR1C3	15.4737	8.98664	1.72185	0.0277863
O60930	RNASEH1	0.021269	0.0123604	1.72073	0.0279367
O94842	TOX4	0.409129	0.238388	1.71623	0.0285506
Q16594	TAF9	0.0567236	0.0331482	1.71121	0.0292505
P18077	RPL35A	4.17013	2.43931	1.70955	0.0294856
O43854	EDIL3	0.122153	0.0716284	1.70537	0.0300862
P09417	QDPR	6.32633	3.7112	1.70466	0.0301887
Q86TG7	PEG10	0.417012	0.244879	1.70294	0.0304401
P42167	TMPO	8.47167	4.97799	1.70182	0.0306034
Q9UK76	JPT1	0.0956124	0.0564176	1.69473	0.0316654
P53985	SLC16A1	2.76255	1.63056	1.69423	0.0317404
O14874	BCKDK	0.0298937	0.0176489	1.6938	0.031806
Q9NR50	EIF2B3	0.877002	0.518184	1.69245	0.0320131
Q96RT1	ERBIN	0.0535572	0.0317161	1.68864	0.0326034
Q9UBB9	TFIP11	0.41123	0.24353	1.68862	0.0326067
Q5JWF2	GNAS	3.23355	1.91765	1.6862	0.0329869
Q9UP83	COG5	0.0450739	0.026788	1.68261	0.033559
Q9BQ75	CMSS1	0.393605	0.234069	1.68158	0.0337258
Q13085	ACACA	6.4002	3.80937	1.68012	0.0339614
O60566	BUB1B	0.345589	0.205935	1.67814	0.0342847
Q9UNS1	TIMELESS	0.117751	0.0702339	1.67656	0.0345451
Q99717	SMAD5	0.0392402	0.0234423	1.67391	0.034986
Q8N3R9	PALS1	0.0650022	0.0388668	1.67243	0.0352327
Q8IZT6	ASPM	0.159538	0.0955459	1.66975	0.0356863
Q8TD19	NEK9	0.417644	0.250339	1.66831	0.0359324
P54619	PRKAG1	0.415761	0.250396	1.66041	0.0373112
Q9UJV9	DDX41	0.936786	0.565283	1.6572	0.0378859
Q13112	CHAF1B	0.805356	0.486377	1.65583	0.0381337
Q13415	ORC1	0.191132	0.115916	1.64889	0.039412
Q15043	SLC39A14	1.01352	0.615731	1.64604	0.039948
Q9NRN9	METTL5	0.0939715	0.0570934	1.64593	0.0399693
Q15326	ZMYND11	0.0290876	0.0176808	1.64515	0.040117
Q96H79	ZC3HAV1L	0.463247	0.282027	1.64256	0.0406111
P49005	POLD2	0.59621	0.363112	1.64194	0.0407305
Q7Z4H7	HAUS6	0.182184	0.111203	1.63831	0.0414378
Q9P021	CRIPT	0.182184	0.111203	1.63831	0.0414378
P53365	ARFIP2	0.607157	0.37068	1.63795	0.0415073
Q9NVE7	PANK4	0.282062	0.17277	1.63258	0.0425744
P29317	EPHA2	0.207776	0.127301	1.63215	0.0426607
Q8WXG1	RSAD2	1.75112	1.07326	1.63159	0.0427752
Q5VV41	ARHGEF16	0.0664638	0.0407743	1.63004	0.0430883
Q96RN5	MED15	0.0714372	0.0438281	1.62994	0.043109
Q9H853	TUBA4B	0.658306	0.404213	1.62861	0.0433804
Q9HCN4	GPN1	0.634061	0.391064	1.62137	0.0448854
Q9BZE9	ASPSCR1	0.179459	0.110878	1.61853	0.0454895
Q8N6R0	METTL13	0.246405	0.152364	1.61721	0.0457733
P01024	C3	0.221542	0.136995	1.61715	0.0457865
Q9HBH0	RHOF	1.03653	0.641142	1.6167	0.0458835
Q12888	TP53BP1	0.593256	0.367048	1.61629	0.0459721
Q9Y5Q8	GTF3C5	1.32372	0.81966	1.61496	0.0462602
P04439	HLA-A	2.16138	1.33878	1.61445	0.0463713
Q08AM6	VAC14	0.0440473	0.0273474	1.61066	0.0472037
Q9BYX2	TBC1D2	0.219593	0.136735	1.60598	0.0482508
O00764	PDXK	0.2001	0.124599	1.60596	0.0482558
O43633	CHMP2A	0.296589	0.18491	1.60397	0.0487073
P36404	ARL2	0.963956	0.601072	1.60373	0.0487621
Q53EL6	PDCD4	2.53874	1.58307	1.60368	0.0487721
Q9P0K7	RAI14	1.93732	1.20823	1.60343	0.0488289
P02042	HBD	0.779308	0.486495	1.60188	0.0491853
Q9BVK2	ALG8	0.173205	0.108333	1.59882	0.0498942
P13987	CD59	0.350862	0.536323	0.6542	0.0497209
Q86X10	RALGAPB	0.0461965	0.0707546	0.652911	0.0489659
P61254	RPL26	1.52293	2.33344	0.652655	0.0488166
O96013	PAK4	0.502231	0.771469	0.651006	0.047864
O00750	PIK3C2B	0.0429979	0.0660573	0.650918	0.0478131
Q10472	GALNT1	0.298087	0.458339	0.650363	0.0474956
Q9H2D1	SLC25A32	0.0657674	0.101145	0.650227	0.0474182
Q9NUY8	TBC1D23	0.362997	0.558484	0.649968	0.0472708
Q6IAA8	LAMTOR1	0.27238	0.419262	0.649665	0.0470983
O14733	MAP2K7	0.0294634	0.0453724	0.649368	0.0469298
Q2KHR3	QSER1	0.0355949	0.0548299	0.649188	0.0468282
Q8N961	ABTB2	0.0541259	0.0834151	0.648875	0.046651
Q8IYS1	PM20D2	0.415067	0.640212	0.648328	0.0463432
Q96LJ7	DHRS1	0.52552	0.811127	0.647889	0.0460972
Q63HN8	RNF213	1.07234	1.65574	0.647651	0.0459639
Q14160	SCRIB	0.3763	0.581086	0.64758	0.0459242
Q8TDB6	DTX3L	0.28831	0.446244	0.646083	0.0450941
Q13671	RIN1	0.0255158	0.0395358	0.645384	0.0447096
O43824	GTPBP6	0.00962156	0.0149145	0.645115	0.0445625
Q6PJI9	WDR59	0.0190649	0.0295665	0.644815	0.0443987
Q4LE39	ARID4B	0.050985	0.0791443	0.644203	0.0440657
P26006	ITGA3	0.256516	0.399198	0.64258	0.0431907
Q16666	IFI16	0.0787207	0.122563	0.642286	0.0430333
Q9Y4E8	USP15	0.80062	1.24653	0.64228	0.04303
Q9UH65	SWAP70	2.61812	4.07787	0.642032	0.0428978
Q7L7X3	TAOK1	0.467601	0.728789	0.641614	0.0426758
Q7KZI7	MARK2	0.0504765	0.0786785	0.641554	0.0426437
Q92552	MRPS27	1.93312	3.01379	0.641426	0.0425758
Q96EH3	MALSU1	0.0694049	0.108231	0.641268	0.042492
Q9Y385	UBE2J1	0.0900485	0.140521	0.640818	0.0422545
Q9BQ61	TRIR	0.689555	1.07737	0.640036	0.0418433
O43929	ORC4	0.298081	0.465778	0.639964	0.0418053
Q9Y6Q9	NCOA3	0.104082	0.162656	0.639887	0.041765
Q09028	RBBP4	0.856777	1.34084	0.638986	0.0412958
P04040	CAT	2.3013	3.60281	0.638752	0.041174
Q01831	XPC	0.0266165	0.0417356	0.637741	0.0406526
Q15643	TRIP11	0.0520897	0.0818414	0.636471	0.0400042
Q53EZ4	CEP55	0.0265462	0.0418063	0.634983	0.0392528
Q6NXE6	ARMC6	0.146615	0.23104	0.634588	0.0390553
Q9BXW9	FANCD2	0.0748641	0.118035	0.634251	0.0388873
Q9NRF8	CTPS2	0.271438	0.428501	0.633459	0.0384942
P11216	PYGB	4.7915	7.5751	0.632532	0.0380374
P50579	METAP2	12.7338	20.1901	0.630695	0.0371433
O95487	SEC24B	0.11275	0.17878	0.630662	0.0371278
Q9Y487	ATP6V0A2	0.476854	0.756459	0.630377	0.0369901
P0CG38	POTEI	0.243024	0.387433	0.627269	0.0355157
Q96CW5	TUBGCP3	0.119516	0.19093	0.625968	0.0349109
Q9UPN3	MACF1	0.671551	1.07398	0.625294	0.0346001
O95630	STAMBP	0.124021	0.198388	0.62514	0.0345297
Q6PI48	DARS2	0.32532	0.520989	0.624426	0.0342035
Q9BTZ2	DHRS4	0.119813	0.192079	0.623768	0.0339046
Q93045	STMN2	0.172181	0.276035	0.623766	0.0339037
Q9C0H6	KLHL4	0.155762	0.25024	0.622452	0.0333122
P18084	ITGB5	0.267991	0.43106	0.621703	0.0329786
Q9BVI4	NOC4L	0.302315	0.486531	0.621367	0.0328297
Q9NRF9	POLE3	0.278716	0.448772	0.621062	0.032695
O15127	SCAMP2	0.231525	0.373665	0.619607	0.0320572
Q7Z417	NUFIP2	0.963178	1.55485	0.619468	0.0319966
Q9NP92	MRPS30	0.0357877	0.0577966	0.619201	0.0318806
Q9HA77	CARS2	0.520152	0.840401	0.618934	0.031765
Q5VZK9	CARMIL1	1.48911	2.4061	0.618892	0.0317471
Q01081	U2AF1	0.0354553	0.0574045	0.61764	0.0312092
Q9H0V9	LMAN2L	0.0669518	0.108445	0.617383	0.0310995
Q75QN2	INTS8	0.165276	0.268675	0.615153	0.0301598
Q9UBK8	MTRR	0.510556	0.830594	0.614688	0.0299663
Q8WZ82	OVCA2	0.264991	0.431245	0.614477	0.0298791
Q6VMQ6	ATF7IP	0.0120285	0.019604	0.613574	0.0295066
O00471	EXOC5	0.120985	0.197618	0.612216	0.0289532
Q7Z3K3	POGZ	0.741136	1.21313	0.610927	0.0284349
Q96C19	EFHD2	0.53337	0.875399	0.609288	0.0277851
Q9Y4P1	ATG4B	0.673251	1.1054	0.609054	0.0276931
Q9Y4X5	ARIH1	0.105074	0.172576	0.608858	0.0276166
Q8NFW8	CMAS	0.113739	0.187136	0.607787	0.0271997
P51580	TPMT	0.543114	0.894261	0.607332	0.027024
Q14142	TRIM14	0.0952658	0.156877	0.607265	0.0269979
P04920	SLC4A2	0.339626	0.559739	0.606758	0.0268032
Q9Y375	NDUFAF1	0.0239741	0.039539	0.60634	0.0266436
P42695	NCAPD3	0.284876	0.47064	0.605295	0.0262473
Q01433	AMPD2	0.800953	1.32399	0.604954	0.0261187
Q6PI98	INO80C	0.0873796	0.144493	0.604732	0.0260355
P49770	EIF2B2	1.55713	2.57527	0.604649	0.0260043
Q9NP81	SARS2	0.788859	1.3061	0.603983	0.0257553
P50613	CDK7	0.0815413	0.135083	0.603637	0.0256268
Q5XKP0	MICOS13	0.118147	0.195938	0.602985	0.025386
Q8IXM3	MRPL41	0.507916	0.843219	0.602354	0.0251541
Q9Y6M9	NDUFB9	0.0426924	0.0709426	0.601789	0.0249481
O75886	STAM2	0.0393297	0.0653632	0.60171	0.0249193
Q9NT62	ATG3	0.291615	0.48493	0.601356	0.0247909
Q15818	NPTX1	0.326103	0.542482	0.601132	0.02471
Q8TCB0	IFI44	0.0251253	0.0418933	0.599744	0.0242124
O60244	MED14	0.030403	0.0507249	0.59937	0.0240795
Q96C36	PYCR2	1.00544	1.6797	0.598585	0.0238024
P04181	OAT	0.496399	0.831414	0.597054	0.0232686
P62820	RAB1A	1.63813	2.7497	0.595747	0.0228199
O00139	KIF2A	0.26848	0.450806	0.595556	0.0227548
Q9Y221	NIP7	0.445457	0.748071	0.595474	0.0227272
Q9NTI5	PDS5B	0.409535	0.68841	0.594901	0.0225328
P46934	NEDD4	0.383875	0.645325	0.594855	0.0225174
Q969F9	HPS3	0.0274357	0.0461658	0.594286	0.0223259
Q8N584	TTC39C	0.0258822	0.0435794	0.593907	0.0221991
P07199	CENPB	0.158878	0.267923	0.593	0.0218975
O60427	FADS1	0.105003	0.177931	0.590132	0.0209639
Q03154	ACY1	0.279214	0.474221	0.588785	0.0205356
Q9NZ63	C9orf78	3.48064	5.91682	0.588263	0.0203715
Q9H6R0	DHX33	0.144679	0.246277	0.587465	0.0201222
O95677	EYA4	0.0218914	0.0373617	0.585931	0.0196496
O14777	NDC80	0.424119	0.7289	0.581861	0.0184354
Q9UBF2	COPG2	0.126804	0.218679	0.579864	0.0178606
Q7L2J0	MEPCE	0.391302	0.676078	0.578783	0.017555
Q9Y394	DHRS7	0.279903	0.484244	0.578021	0.0173418
Q9NQ48	LZTFL1	0.223544	0.386837	0.577876	0.0173017
Q9P0M9	MRPL27	0.0628836	0.109082	0.576479	0.0169167
Q3B726	POLR1F	0.0716036	0.124568	0.574814	0.0164663
Q9NP80	PNPLA8	0.0283311	0.0492958	0.574716	0.0164402
Q96BJ3	AIDA	0.191239	0.332782	0.574666	0.0164268
Q9H0G5	NSRP1	0.0832894	0.145333	0.573092	0.01601
Q9BTC0	DIDO1	0.131365	0.229385	0.572682	0.0159029
Q8N8R5	C2orf69	0.0560882	0.098019	0.572217	0.015782
Q9NYV6	RRN3	0.078031	0.136431	0.571944	0.0157112
P60604	UBE2G2	0.126475	0.221446	0.571133	0.0155026
P07108	DBI	0.14283	0.25015	0.570979	0.0154632
P10620	MGST1	0.565315	0.990645	0.570653	0.0153802
P0DPB6	POLR1D	0.0600579	0.105329	0.570196	0.0152643
Q9BRX2	PELO	0.37567	0.659271	0.569827	0.015171
Q9H1E3	NUCKS1	2.35096	4.13037	0.569188	0.0150108
Q96A35	MRPL24	0.239545	0.421006	0.568982	0.0149594
Q7Z2Z1	TICRR	0.169566	0.298079	0.568861	0.0149294
O43427	FIBP	0.797465	1.41024	0.565483	0.0141068
Q9UBG0	MRC2	0.261715	0.463299	0.564894	0.013967
O75394	MRPL33	0.317313	0.562951	0.56366	0.0136774
Q5GLZ8	HERC4	0.113325	0.201087	0.563561	0.0136543
O60645	EXOC3	0.0384447	0.0684596	0.561568	0.0131968
P62310	LSM3	0.0554269	0.0989006	0.560431	0.0129412
Q86XA9	HEATR5A	0.211101	0.376801	0.560245	0.0128998
Q8TD16	BICD2	0.301509	0.539255	0.559121	0.0126514
Q6P2C8	MED27	0.0336413	0.0603643	0.557305	0.0122576
O00534	VWA5A	0.236482	0.425856	0.555309	0.0118359
Q9Y241	HIGD1A	0.0735677	0.133071	0.552846	0.0113308
O15031	PLXNB2	0.184618	0.335194	0.55078	0.0109199
Q14657	LAGE3	0.0977572	0.178156	0.548718	0.0105215
O60318	MCM3AP	0.0172707	0.0316725	0.545291	0.0098842
Q86TB3	ALPK2	0.0308705	0.0566889	0.54456	0.00975221
Q8NB46	ANKRD52	0.0284214	0.052383	0.542569	0.00939956
Q9HC52	CBX8	0.022686	0.0418494	0.542087	0.00931578
P78310	CXADR	0.0578264	0.106953	0.540673	0.00907313
Q8WVM0	TFB1M	0.0795953	0.147412	0.539952	0.00895125
Q6P1M0	SLC27A4	0.234988	0.435717	0.539313	0.00884439
Q969G6	RFK	0.137062	0.25476	0.538004	0.00862841
Q9H9L4	KANSL2	0.0834373	0.155156	0.537763	0.00858918
Q9BVQ7	SPATA5L1	0.0887437	0.165398	0.536547	0.00839297
Q96DA6	DNAJC19	0.0329268	0.0616769	0.533859	0.00797181
Q96ER3	SAAL1	0.044701	0.0837926	0.533472	0.00791248
Q05209	PTPN12	0.0418721	0.0787528	0.53169	0.00764409
Q86U86	PBRM1	0.191364	0.36028	0.531154	0.00756477
Q9P2D3	HEATR5B	0.0267799	0.0504601	0.530715	0.00750026
P50336	PPOX	0.14682	0.276649	0.530709	0.00749942
Q96GD4	AURKB	0.0728311	0.137843	0.528362	0.00716205
Q96BW9	TAMM41	0.0767873	0.14544	0.527966	0.00710625
Q8TB03	CXorf38	0.0231005	0.0438319	0.527025	0.00697522
A3KN83	SBNO1	0.0642292	0.121874	0.527013	0.00697357
O00622	CCN1	0.0365443	0.0693523	0.526938	0.00696309
P48449	LSS	0.0771845	0.147449	0.523465	0.00649633
Q9UKF6	CPSF3	0.125593	0.240462	0.522296	0.00634498
Q8N5P1	ZC3H8	0.0234332	0.0449009	0.521886	0.00629256
Q6P4I2	WDR73	0.341452	0.654499	0.5217	0.00626888
O00767	SCD	0.546245	1.05036	0.520054	0.00606241
Q15075	EEA1	0.584816	1.12495	0.519862	0.0060386
Q9Y6Y0	IVNS1ABP	0.222989	0.428988	0.519803	0.0060313
Q9UBC2	EPS15L1	0.275234	0.530209	0.519104	0.00594568
Q99525	H4C7	0.0243856	0.0469778	0.519088	0.00594367
P36405	ARL3	0.266427	0.515539	0.516793	0.00566919
O75410	TACC1	0.167067	0.323337	0.516696	0.00565784
Q99741	CDC6	0.18476	0.359757	0.51357	0.0053008
Q9H0E2	TOLLIP	0.12753	0.248702	0.512783	0.00521377
Q9Y2X0	MED16	0.0166611	0.0326414	0.510427	0.00496021
O14681	EI24	0.0318796	0.062553	0.509642	0.00487787
Q8NE01	CNNM3	0.0836588	0.164483	0.508617	0.00477208
O75676	RPS6KA4	0.0711866	0.140286	0.50744	0.00465287
P18031	PTPN1	0.629405	1.24045	0.5074	0.00464885
P18074	ERCC2	0.155832	0.309981	0.502716	0.00419814
P31949	S100A11	0.561037	1.12903	0.496919	0.00368973
O00712	NFIB	0.0748768	0.150816	0.496478	0.00365326
Q92504	SLC39A7	0.421356	0.858447	0.490835	0.00321089
P20338	RAB4A	0.199346	0.408219	0.488331	0.00302907
P00441	SOD1	0.215969	0.4439	0.486527	0.00290332
Q9NP79	VTA1	0.384117	0.790355	0.486005	0.00286777
Q17RB0	RTL8B	0.0333338	0.0691175	0.482277	0.00262389
O43493	TGOLN2	0.255198	0.53089	0.480699	0.00252587
Q6UXV4	APOOL	0.167689	0.349547	0.479733	0.00246739
Q9HCU5	PREB	0.390162	0.814731	0.478884	0.00241692
Q9UGT4	SUSD2	0.0474116	0.0991068	0.478389	0.00238786
Q7Z7E8	UBE2Q1	0.122336	0.256314	0.477289	0.0023243
Q9BPX7	C7orf25	0.0172921	0.036374	0.475398	0.00221835
O60423	ATP8B3	0.319413	0.672717	0.47481	0.00218624
P54105	CLNS1A	0.130569	0.275006	0.474787	0.00218498
P85037	FOXK1	0.0448494	0.0945627	0.474282	0.00215771
Q9H008	LHPP	0.0125908	0.0266224	0.472941	0.00208663
Q96HV5	TMEM41A	0.0125981	0.0268459	0.469275	0.00190212
Q8IV38	ANKMY2	0.0319515	0.0687309	0.464878	0.00169879
O15321	TM9SF1	0.0768657	0.165991	0.463071	0.00162064
Q15910	EZH2	0.0660297	0.142653	0.462869	0.0016121
Q9BW92	TARS2	0.0288675	0.0625361	0.461613	0.00155977
Q9Y6M7	SLC4A7	0.0866551	0.188121	0.460636	0.00152002
Q5U3C3	TMEM164	0.0154509	0.0335697	0.460262	0.00150505
Q8IWA4	MFN1	0.102457	0.223694	0.458021	0.00141782
P06865	HEXA	0.034387	0.0752518	0.45696	0.001378
Q08380	LGALS3BP	0.803543	1.76247	0.455918	0.00133983
Q9BRJ2	MRPL45	0.279785	0.615341	0.454683	0.00129572
Q92530	PSMF1	0.116361	0.257668	0.451591	0.00119054
O60343	TBC1D4	0.0344298	0.0763401	0.451006	0.00117146
O15270	SPTLC2	0.216465	0.48066	0.450348	0.00115033
P47895	ALDH1A3	0.0355869	0.0794111	0.448135	0.00108152
Q9H269	VPS16	0.0406021	0.0908053	0.447134	0.00105156
Q9Y6E0	STK24	0.478627	1.07407	0.445619	0.00100753
P62995	TRA2B	4.02252	9.03025	0.44545	0.00100271
Q9GZN8	C20orf27	0.376344	0.848732	0.443419	0.000946367
Q9UJA5	TRMT6	0.284353	0.64178	0.44307	0.000936953
P08754	GNAI3	0.204181	0.461362	0.442561	0.000923357
Q96GQ5	RUSF1	0.0246821	0.0559557	0.441101	0.000885307
Q9H4L5	OSBPL3	0.0643305	0.146712	0.438481	0.000820311
Q96S55	WRNIP1	0.385746	0.883882	0.436422	0.000772117
Q86U06	RBM23	0.0293777	0.0674728	0.4354	0.000749097
Q9H3S7	PTPN23	0.119112	0.273807	0.435022	0.000740709
Q9UHB7	AFF4	0.0381803	0.0878979	0.434371	0.000726486
O76071	CIAO1	0.0732398	0.169408	0.432328	0.000683338
Q8IZ73	RPUSD2	0.0762219	0.176328	0.432274	0.000682222
Q66K74	MAP1S	0.113996	0.263887	0.431987	0.00067635
O60925	PFDN1	0.105065	0.243253	0.431917	0.000674919
Q9UBX3	SLC25A10	0.280749	0.653622	0.429529	0.00062773
P50748	KNTC1	0.0434629	0.101304	0.429037	0.000618363
P27361	MAPK3	0.0433867	0.101173	0.428838	0.000614607
O60524	NEMF	5.32569	12.4637	0.427295	0.000586148
Q9P0S3	ORMDL1	0.0152597	0.0357995	0.426255	0.000567608
Q147X3	NAA30	0.0170857	0.0403817	0.423104	0.00051444
P35916	FLT4	0.66715	1.578	0.422783	0.000509265
P28065	PSMB9	0.115867	0.274428	0.422214	0.00050021
Q6ZRS2	SRCAP	0.413299	0.979111	0.422116	0.000498663
Q8IUG5	MYO18B	0.0222745	0.0531378	0.419184	0.000454243
Q9H0J9	PARP12	0.0153265	0.036629	0.418427	0.000443337
Q8NB78	KDM1B	0.0234333	0.0564507	0.415112	0.000398184
Q9NY33	DPP3	0.773317	1.87397	0.412662	0.00036739
Q9Y3I1	FBXO7	0.0447794	0.109311	0.40965	0.000332344
Q99569	PKP4	0.0153857	0.0379046	0.405906	0.00029281
Q13547	HDAC1	0.15593	0.385641	0.40434	0.000277512
O00401	WASL	0.0831217	0.2058	0.403896	0.000273302
Q9Y5P6	GMPPB	0.0619592	0.153459	0.403749	0.000271922
Q8NFF5	FLAD1	0.150118	0.372174	0.403355	0.00026825
Q13206	DDX10	0.0522576	0.129601	0.403218	0.000266975
O15084	ANKRD28	0.11015	0.274481	0.401304	0.000249804
O95822	MLYCD	0.0381269	0.0952193	0.400411	0.000242122
Q9GZM5	YIPF3	0.0452957	0.114356	0.396093	0.000207778
Q8N4C8	MINK1	0.0287841	0.0726797	0.39604	0.000207386
Q8TDX7	NEK7	0.0797197	0.202287	0.394093	0.000193352
Q96EA4	SPDL1	0.0618958	0.157142	0.393886	0.00019191
Q9NQX3	GPHN	0.160816	0.410179	0.392063	0.000179608
Q9GZT9	EGLN1	0.17679	0.460126	0.384221	0.000134131
Q8TEW0	PARD3	0.0616475	0.160599	0.383861	0.000132307
P21359	NF1	0.0650314	0.170423	0.381587	0.000121288
Q9P013	CWC15	0.101021	0.265026	0.381173	0.00011937
Q9P2E3	ZNFX1	0.032177	0.0847571	0.379638	0.000112487
Q96KM6	ZNF512B	0.0129156	0.0340973	0.378787	0.000108821
Q8IUF8	RIOX2	0.0768048	0.203948	0.37659	9.98e-05
Q15334	LLGL1	0.212715	0.569787	0.373323	8.77e-05
O96028	NSD2	0.0154119	0.0413638	0.372593	8.51e-05
Q9Y5L4	TIMM13	0.0572936	0.155081	0.369443	7.49e-05
Q86WJ1	CHD1L	0.0487154	0.132166	0.368591	7.24e-05
Q13614	MTMR2	0.0175626	0.0480969	0.365149	6.27e-05
Q9NVM4	PRMT7	0.0770479	0.213323	0.361179	5.31e-05
P52735	VAV2	0.0250355	0.0693587	0.360957	5.26e-05
Q5T447	HECTD3	0.0404401	0.112186	0.360474	5.15e-05
Q9H3Z4	DNAJC5	0.111368	0.313417	0.355336	4.12e-05
O95067	CCNB2	0.0567664	0.159931	0.354942	4.05e-05
O43379	WDR62	0.0469935	0.13254	0.35456	3.98e-05
P21580	TNFAIP3	0.0211188	0.0595732	0.354501	3.97e-05
Q05932	FPGS	0.0151576	0.0429893	0.352589	3.65e-05
Q9NYY8	FASTKD2	0.149494	0.424865	0.351862	3.53e-05
Q96DB5	RMDN1	0.0603314	0.172242	0.350271	3.29e-05
O60870	KIN	0.0322327	0.092346	0.349042	3.11e-05
O15091	PRORP	0.0402098	0.118046	0.340629	2.1e-05
Q12802	AKAP13	0.0203547	0.0597667	0.340569	2.1e-05
Q7LBR1	CHMP1B	0.108457	0.319026	0.339963	2.04e-05
Q9BZQ6	EDEM3	0.0644751	0.190172	0.339036	1.95e-05
Q13303	KCNAB2	0.115127	0.340605	0.338008	1.85e-05
Q96P48	ARAP1	0.0117597	0.0349883	0.336104	1.69e-05
Q6YHU6	THADA	0.0224584	0.0668654	0.335875	1.67e-05
Q9C0E8	LNPK	0.0579854	0.17285	0.335466	1.64e-05
Q14678	KANK1	0.0406634	0.121961	0.333414	1.48e-05
P45954	ACADSB	0.0381191	0.115341	0.330491	1.28e-05
P19174	PLCG1	0.0495142	0.150028	0.330032	1.25e-05
P10606	COX5B	0.0353137	0.107707	0.327867	1.12e-05
Q7Z4H3	HDDC2	0.0587872	0.179315	0.327843	1.12e-05
Q9BUE6	ISCA1	0.0643601	0.196817	0.327005	1.07e-05
Q9NV06	DCAF13	0.0282098	0.0870219	0.324169	9.27e-06
Q9BV86	NTMT1	0.0797077	0.248746	0.320438	7.62e-06
Q5T1J5	CHCHD2P9	0.064901	0.203943	0.318231	6.77e-06
Q8NC56	LEMD2	0.0576854	0.181636	0.317588	6.54e-06
P82933	MRPS9	0.277491	0.876524	0.316581	6.19e-06
O94927	HAUS5	0.0116652	0.0370832	0.314568	5.55e-06
Q92692	NECTIN2	0.624801	1.99249	0.313578	5.26e-06
Q5JSZ5	PRRC2B	0.0221447	0.0707903	0.312822	5.04e-06
Q9Y608	LRRFIP2	0.0294183	0.0943955	0.31165	4.72e-06
Q9H6E5	TUT1	0.0271502	0.0874834	0.310347	4.39e-06
Q8NBQ5	HSD17B11	0.0631216	0.204207	0.309106	4.09e-06
Q8NDF8	TENT4B	0.0688889	0.224468	0.306899	3.61e-06
P20585	MSH3	0.0534932	0.174409	0.306711	3.57e-06
Q9UEE9	CFDP1	0.0225346	0.0738285	0.305229	3.28e-06
Q9UQR0	SCML2	0.0186027	0.0609636	0.305145	3.26e-06
Q9Y276	BCS1L	0.158138	0.532756	0.29683	1.99e-06
P0DPD7	EEF1AKMT4	0.0287572	0.0975123	0.294909	1.77e-06
Q03164	KMT2A	0.0158031	0.0548731	0.287994	1.15e-06
Q969L2	MAL2	0.0160229	0.0559075	0.286598	1.05e-06
Q9BW83	IFT27	0.0554157	0.194219	0.285326	9.65e-07
Q9GZY8	MFF	0.396081	1.39536	0.283856	8.77e-07
O75925	PIAS1	0.027643	0.0975663	0.283325	8.46e-07
Q16775	HAGH	0.0295895	0.105897	0.279416	6.52e-07
Q2TAL8	QRICH1	0.0852744	0.305324	0.279292	6.47e-07
Q96T37	RBM15	0.159873	0.573435	0.278799	6.25e-07
O14981	BTAF1	0.194763	0.70286	0.277101	5.57e-07
Q86UY6	NAA40	0.0171389	0.0619073	0.276848	5.47e-07
Q9HAF1	MEAF6	0.0313647	0.114286	0.27444	4.63e-07
O15344	MID1	0.0932398	0.349295	0.266937	2.71e-07
P78563	ADARB1	0.0238752	0.0908443	0.262815	2e-07
Q8IVP5	FUNDC1	0.0174176	0.0665328	0.26179	1.85e-07
Q96PU4	UHRF2	0.0176329	0.0673888	0.261659	1.83e-07
Q92536	SLC7A6	0.035712	0.137046	0.260585	1.69e-07
Q15751	HERC1	0.0133771	0.0520387	0.25706	1.29e-07
Q9BTX3	TMEM208	0.0270473	0.105582	0.256173	1.2e-07
Q8IXS6	PALM2	0.026758	0.104914	0.255046	1.1e-07
P17568	NDUFB7	0.0289741	0.11398	0.254203	1.03e-07
P05067	APP	0.117711	0.470321	0.250278	7.51e-08
Q8ND24	RNF214	0.0369017	0.147903	0.2495	7.05e-08
P22681	CBL	0.121137	0.48735	0.248563	6.53e-08
O75150	RNF40	2.61615	10.5941	0.246943	5.71e-08
P24386	CHM	0.0220377	0.0898287	0.245331	4.99e-08
Q6UX04	CWC27	0.0294433	0.122264	0.240817	3.39e-08
O95155	UBE4B	0.0244782	0.101718	0.240648	3.34e-08
Q9NQZ2	UTP3	0.0620371	0.264582	0.234472	1.93e-08
O43815	STRN	0.229914	0.981819	0.234172	1.88e-08
Q92503	SEC14L1	0.0114227	0.0494886	0.230816	1.38e-08
Q8IWC1	MAP7D3	0.0244544	0.105952	0.230807	1.38e-08
Q4J6C6	PREPL	0.0744809	0.329227	0.22623	8.94e-09
Q8TCY9	URGCP	0.0217358	0.0967203	0.224728	7.73e-09
Q6NYC8	PPP1R18	0.0254756	0.113963	0.223543	6.89e-09
Q8NBN7	RDH13	0.0739477	0.331464	0.223095	6.59e-09
Q8WUX9	CHMP7	0.063759	0.286288	0.222709	6.35e-09
Q96R06	SPAG5	0.0270341	0.123355	0.219157	4.45e-09
Q6P5R6	RPL22L1	0.161189	0.745563	0.216198	3.29e-09
A2RU67	FAM234B	0.0496804	0.234574	0.21179	2.07e-09
Q309B1	TRIM16L	0.0316449	0.150043	0.210906	1.88e-09
Q9BQ13	KCTD14	0.0744671	0.353301	0.210775	1.85e-09
Q96IJ6	GMPPA	0.0377236	0.17903	0.210711	1.84e-09
Q96GG9	DCUN1D1	0.036613	0.17425	0.210117	1.73e-09
Q9NX20	MRPL16	0.0212536	0.102257	0.207845	1.35e-09
Q99595	TIMM17A	0.0148979	0.0717028	0.207773	1.34e-09
P62891	RPL39	0.370396	1.82902	0.202511	7.39e-10
P30305	CDC25B	0.0164484	0.0827299	0.19882	4.8e-10
Q96J42	TXNDC15	0.0139814	0.071513	0.195509	3.23e-10
Q7Z7H8	MRPL10	0.0246946	0.126461	0.195276	3.14e-10
P62487	POLR2G	0.0276039	0.142002	0.194391	2.82e-10
Q460N5	PARP14	0.0208347	0.108041	0.19284	2.33e-10
Q9UMR2	DDX19B	0.0174537	0.094102	0.185476	9.06e-11
O75592	MYCBP2	0.0831739	0.453452	0.183424	6.9e-11
P08047	SP1	0.0182357	0.102493	0.177921	3.23e-11
P49006	MARCKSL1	0.0384941	0.218843	0.175898	2.43e-11
O43169	CYB5B	0.172402	1.00036	0.17234	1.45e-11
Q8IVD9	NUDCD3	0.0378497	0.220186	0.171899	1.35e-11
Q92667	AKAP1	0.0155982	0.0915435	0.170392	1.08e-11
Q86W50	METTL16	0.0135438	0.0816965	0.165782	5.32e-12
Q9BX40	LSM14B	0.0914701	0.576552	0.15865	1.67e-12
Q9H6H4	REEP4	0.0190627	0.12144	0.156972	1.26e-12
P16455	MGMT	0.0170117	0.109139	0.155872	1.04e-12
Q96SZ5	ADO	0.0621672	0.412052	0.150872	4.3e-13
Q7Z434	MAVS	0.0381783	0.253101	0.150842	4.28e-13
Q5JPE7	NOMO2	0.0300309	0.201788	0.148824	2.96e-13
O00165	HAX1	0.0192231	0.130196	0.147648	2.38e-13
P49406	MRPL19	0.0241682	0.164579	0.146849	2.04e-13
Q8WVB6	CHTF18	0.0278816	0.197771	0.14098	6.53e-14
P42126	ECI1	0.0100202	0.0721499	0.13888	4.27e-14
Q6P1Q9	METTL2B	0.0656028	0.485642	0.135085	1.93e-14
Q6ZXV5	TMTC3	0.0721656	0.55358	0.130362	6.84e-15
Q9Y6I9	TEX264	0.0366719	0.287209	0.127684	3.71e-15
Q9BRU9	UTP23	0.0184208	0.152083	0.121123	7.61e-16
Q5J8M3	EMC4	0.108511	0.957232	0.11336	9.87e-17
Q8IWZ8	SUGP1	0.0258667	0.233945	0.110567	4.5e-17
O95714	HERC2	0.0201333	0.183115	0.109949	3.77e-17
Q12986	NFX1	0.0238151	0.224143	0.106249	1.26e-17
Q9UEW8	STK39	0.114544	1.08972	0.105114	8.93e-18
P08962	CD63	0.020134	0.193716	0.103936	6.2e-18
Q12841	FSTL1	0.0167898	0.170584	0.098425	1.03e-18
O00214	LGALS8	0.0339365	0.347494	0.0976606	7.97e-19
Q9H2V7	SPNS1	0.0298834	0.314236	0.0950985	3.27e-19
Q5EBL4	RILPL1	0.037068	0.427833	0.0866413	1.33e-20
Q99519	NEU1	0.00760606	0.0939162	0.0809877	1.21e-21
Q9UKY1	ZHX1	0.0470114	0.582256	0.08074	1.08e-21
P55957	BID	0.0135841	0.185463	0.0732443	3.04e-23
Q70IA6	MOB2	0.0420606	0.685373	0.0613689	3.28e-26
Q8IU81	IRF2BP1	0.302695	7.74083	0.0391037	1.27e-34
Q676U5	ATG16L1	0.0137716	0.483489	0.0284838	2.81e-41

## Sheet: Sheet3
Gene Name	sgCOPS+MG132	sgCOPS	con	FC_sgCOPS vs. con	p value_sgCOPS vs. con	FC_sgCOPS+MG132 vs. sgCOPS	p value_sgCOPS+MG132 vs. sgCOPS
RAB32	0.12752	0.0709783	0.294533	0.240986	0.000219597	1.79661	0.0193062
DEGS1	0.148326	0.0315686	0.173518	0.181933	1.16e-05	4.69854	1.42812e-08
RGS10	0.479331	0.0355429	0.52748	0.0673824	6.74e-12	13.486	3.66959e-21
MLH1	0.169631	0.0175534	0.230669	0.0760975	5.47e-11	9.66374	1.65105e-16
INTS4	0.0657696	0.0242531	0.0579614	0.418436	0.0174728	2.7118	0.000185858
SFSWAP	0.0919474	0.0430245	0.113572	0.37883	0.00907805	2.13709	0.00350016
SPC24	0.0902501	0.0270824	0.153586	0.176334	8.11e-06	3.33242	8.31977e-06
AP1S1	0.220669	0.0201073	0.089739	0.224064	0.000107419	10.9746	3.27731e-18
ISG20	0.129144	0.0234449	0.0602845	0.388904	0.0108513	5.50842	4.50649e-10
GCAT	0.0747118	0.0120166	0.246551	0.0487386	1.61e-14	6.21741	2.61082e-11
ETNK1	0.184678	0.0506342	0.251815	0.201077	3.49e-05	3.6473	1.80395e-06
RBM19	0.0261141	0.00925371	0.0572981	0.161501	2.87e-06	2.82202	0.000106246
BCKDK	0.0298937	0.0176489	0.0528104	0.334193	0.00365969	1.6938	0.031806
C5orf22	0.0335542	0.017624	0.0408686	0.431237	0.0210675	1.90388	0.0113532
MGAT2	0.0491986	0.0210746	0.089085	0.236567	0.000183667	2.3345	0.00127725
NFE2L2	0.155688	0.0207347	0.0487041	0.425727	0.0194636	7.50858	2.11694e-13
USP36	0.0443038	0.0146992	0.0336575	0.436729	0.022754	3.01402	4.03892e-05
SH3GLB1	0.0651742	0.0343169	0.108036	0.317642	0.00246623	1.89919	0.0116221
TRABD	0.207182	0.0494754	0.251182	0.19697	2.8e-05	4.18757	1.42537e-07
PTPN9	0.0441257	0.0248334	0.0649663	0.382251	0.00965451	1.77687	0.0212658
NUDT3	0.0788819	0.024775	0.0807876	0.306669	0.00185977	3.18392	1.73133e-05
NBAS	0.0758373	0.0398661	0.0968001	0.411839	0.0157978	1.9023	0.0114431
PBXIP1	0.128837	0.0444281	0.232891	0.190768	1.97e-05	2.89989	7.16892e-05
PARP9	0.104416	0.0382959	0.399695	0.0958129	2.23e-09	2.72656	0.000172419
RER1	0.0626939	0.0231022	0.124866	0.185015	1.4e-05	2.71377	0.000184005
DPM3	0.0868923	0.0221181	0.112547	0.196523	2.73e-05	3.92857	4.74744e-07
TACC2	0.110299	0.0487137	0.654711	0.0744048	3.74e-11	2.26423	0.00182972
ARL6IP4	0.0638411	0.00898315	0.31791	0.0282569	1.38e-19	7.10676	9.03152e-13
NCOR1	0.124984	0.0448057	0.18116	0.247327	0.000281189	2.78947	0.000125286
VAMP7	0.143799	0.0438146	0.30797	0.142269	5.91e-07	3.28199	1.06623e-05
PTOV1	0.114314	0.0329231	0.0862239	0.381833	0.00958274	3.47214	4.20384e-06
SLC7A1	0.25576	0.0642345	0.231673	0.277264	0.000794488	3.98167	3.70211e-07
RBM5	0.107342	0.0290849	0.0975283	0.29822	0.00147827	3.69065	1.46571e-06
ERBIN	0.0535572	0.0317161	0.222115	0.142792	6.2e-07	1.68864	0.0326034
TRMT61A	0.146117	0.0214882	0.109396	0.196426	2.71e-05	6.79987	2.81327e-12
SHKBP1	0.0681914	0.0183159	0.0393483	0.46548	0.0330733	3.72308	1.25539e-06
SRA1	0.076019	0.0172806	0.0397261	0.434994	0.0222117	4.39909	5.43558e-08
GPNMB	0.0407806	0.0206092	0.184838	0.111499	2.13e-08	1.97876	0.00780215
ANAPC10	0.0835325	0.0247621	0.0783172	0.316178	0.00237742	3.3734	6.80552e-06
TMEM106B	0.0567872	0.0252338	0.0794892	0.31745	0.00245444	2.25044	0.00196337
ALDH4A1	0.0646655	0.0269193	0.0827332	0.325375	0.00297878	2.4022	0.000903203
RNASEH1	0.021269	0.0123604	0.0875499	0.141181	5.35e-07	1.72073	0.0279367
PTPRK	0.0479709	0.0134585	0.0565081	0.238169	0.000196083	3.56435	2.68914e-06
ZNHIT2	0.0616799	0.023843	0.0815554	0.292354	0.00125202	2.58691	0.000351199
ACTL8	0.0673547	0.0196255	0.540397	0.0363169	3.76e-17	3.43199	5.1113e-06
PLS1	0.04793	0.0257563	0.0799056	0.322334	0.00276823	1.86091	0.0140586
PDPK1	0.140054	0.0133761	0.0511947	0.261279	0.000467696	10.4704	1.43035e-17
MRPL22	0.10508	0.0301366	0.216362	0.139288	4.5e-07	3.48681	3.91458e-06
ITIH3	0.0932667	0.0407274	0.100032	0.407144	0.0146766	2.29002	0.00160364
PRSS21	0.0818139	0.0287277	0.094177	0.30504	0.00178076	2.84791	9.32042e-05
RPP38	0.0440455	0.0254093	0.0704855	0.360489	0.00640686	1.73344	0.0262707
CCDC22	0.0423905	0.00459954	0.0531694	0.0865072	4.49e-10	9.21626	6.74489e-16
SMAD5	0.0392402	0.0234423	0.048946	0.478942	0.0388017	1.67391	0.034986
HAUS2	0.0903956	0.0350285	0.0818344	0.428042	0.0201268	2.58063	0.000362653
EPB41	0.0720649	0.0168244	0.0376627	0.446713	0.0260492	4.28336	9.19253e-08
VPS33A	0.0772783	0.0179633	0.0705231	0.254715	0.000370266	4.302	8.4435e-08
ABR	0.0422041	0.0202036	0.0521997	0.387043	0.0105064	2.08894	0.00447055
VWA8	0.0871808	0.0277743	0.134443	0.206589	4.66e-05	3.1389	2.16522e-05
UTP11	0.19992	0.0886661	1.88456	0.0470486	8.03e-15	2.25475	0.00192056
GOLGA7	0.169043	0.0204217	0.124077	0.164589	3.61e-06	8.2776	1.4692e-14
RRP7A	2.14677	0.299656	2.39029	0.125364	1.1e-07	7.16411	7.32394e-13
NDRG3	1.2064	0.145249	0.556765	0.260881	0.000461246	8.30573	1.33599e-14
SAMD9	0.0980033	0.0344505	0.279408	0.123298	8.79e-08	2.84475	9.4702e-05
TTC9C	0.0994382	0.0344033	0.253994	0.135449	3.12e-07	2.89037	7.52155e-05
MRPS24	0.484752	0.0662439	0.607591	0.109027	1.54e-08	7.31768	4.19599e-13
ACP2	0.148614	0.0522295	0.399869	0.130617	1.92e-07	2.84541	9.43889e-05
TUBB3	0.330857	0.103024	0.406011	0.253746	0.000357401	3.21147	1.51047e-05
HMG20B	0.0586756	0.0336264	0.0890443	0.377636	0.00888283	1.74493	0.0248469
ARHGEF7	0.0596579	0.0309162	0.222663	0.138847	4.31e-07	1.92967	0.0099811
STXBP1	0.246381	0.0540581	0.301046	0.179568	9.99e-06	4.55771	2.66683e-08
GGH	0.541003	0.0707404	0.326401	0.216728	7.66e-05	7.64772	1.293e-13
FABP3	0.195406	0.108985	0.73511	0.148257	1e-06	1.79296	0.019655
ZFAND2A	0.23658	0.0786316	0.176228	0.446192	0.0258698	3.00872	4.14774e-05
HSD17B8	0.0839237	0.0256616	0.140503	0.182642	1.21e-05	3.2704	1.12892e-05
ESF1	0.27921	0.0707009	0.15547	0.454757	0.0289249	3.94916	4.31036e-07
RBM42	0.144916	0.0349677	0.113493	0.308104	0.00193165	4.14426	1.73996e-07
FAHD2A	0.148234	0.0541892	0.27393	0.197821	2.93e-05	2.73549	0.000164774
VPS26B	0.0791946	0.034932	0.197674	0.176715	8.31e-06	2.2671	0.00180301
NMI	0.321173	0.04897	0.14153	0.346003	0.00475107	6.55858	6.99806e-12
PDXK	0.2001	0.124599	0.638914	0.195016	2.51e-05	1.60596	0.0482558
GNB2	0.0808858	0.0261848	0.125799	0.208148	5.04e-05	3.08904	2.77569e-05
CDK16	0.260478	0.126462	0.512551	0.246731	0.000274856	2.05973	0.00518429
ARHGEF16	0.0664638	0.0407743	0.264238	0.154309	1.65e-06	1.63004	0.0430883
WIZ	0.149262	0.052808	0.165027	0.319997	0.00261442	2.82649	0.000103866
MSRA	0.121686	0.0604218	0.263985	0.228883	0.000132835	2.01395	0.00653448
STAT6	0.121288	0.0531212	0.185215	0.286808	0.00106434	2.28323	0.00166029
PKP2	0.381953	0.21071	0.848081	0.248455	0.00029351	1.8127	0.0178389
IFIH1	0.598932	0.274826	0.918804	0.299113	0.00151537	2.17931	0.00282282
KCTD9	0.0763544	0.02977	0.0816063	0.3648	0.00697385	2.56482	0.000393151
CHEK1	0.0537248	0.0266544	0.0753907	0.35355	0.00556737	2.0156	0.00648014
SEC62	0.118709	0.045049	0.113719	0.396144	0.0122716	2.63512	0.000274624
ITPR1	0.913126	0.469225	1.90042	0.246907	0.000276706	1.94603	0.00919592
EIF4E2	1.49448	0.744358	4.24847	0.175206	7.53e-06	2.00775	0.00674227
PIK3C2A	0.244779	0.089519	0.25195	0.355305	0.0057714	2.73438	0.000165705
ACSS2	0.163605	0.0475579	0.11314	0.420344	0.0179796	3.44012	4.91287e-06
USP28	0.0942751	0.0389922	0.124911	0.312159	0.00214648	2.41779	0.000833909
POLD2	0.59621	0.363112	1.51302	0.239991	0.000211039	1.64194	0.0407305
ASCC1	0.182502	0.0742629	0.229779	0.323193	0.00282651	2.45752	0.000680496
WDR45	0.0925907	0.0478918	0.134291	0.356627	0.00592869	1.93333	0.0097999
TPP2	7.71577	2.23659	8.05209	0.277765	0.000807109	3.44979	4.68662e-06
ACTR8	0.128237	0.060799	0.15252	0.39863	0.0127885	2.1092	0.0040335
CDC23	0.133245	0.0749917	0.216224	0.346824	0.00483523	1.7768	0.021273
GSTZ1	0.135194	0.0392674	0.129815	0.302486	0.00166228	3.44292	4.84624e-06
ARFIP2	0.607157	0.37068	1.01571	0.364945	0.00699358	1.63795	0.0415073
GMDS	1.18339	0.635641	2.06434	0.307916	0.00192207	1.86172	0.0140021
GBP1	0.0467355	0.0250674	0.132514	0.189167	1.79e-05	1.86439	0.0138176
PRKAR2A	2.66825	1.40505	3.95026	0.355684	0.0058162	1.89905	0.0116305
KIF2C	0.449174	0.22551	0.45552	0.495061	0.0464399	1.99181	0.00730608
TBC1D2	0.219593	0.136735	0.36171	0.378023	0.00894569	1.60598	0.0482508
TMED7	1.14217	0.455658	1.09356	0.416674	0.017014	2.50664	0.000529281
MLEC	1.0353	0.518164	1.39104	0.372501	0.00807818	1.99802	0.00708116
TASOR	0.104519	0.0424058	0.138768	0.305588	0.00180706	2.46474	0.000655795
THYN1	0.444132	0.244271	0.700569	0.348675	0.00502895	1.81819	0.0173626
OSBPL10	0.345138	0.0946077	0.308344	0.306825	0.00186747	3.64809	1.79712e-06
MAPKAPK2	0.814876	0.401123	1.18306	0.339057	0.004083	2.03149	0.00598068
ECHDC1	0.507911	0.278052	0.679788	0.409027	0.0151193	1.82668	0.0166516
PPP4R3A	0.704562	0.306867	1.06003	0.289488	0.00115198	2.29599	0.00155544
GTF2H2	0.0530763	0.0250323	0.0506916	0.493816	0.0458193	2.12031	0.00381214
ZNF512	0.0795851	0.0359395	0.0821078	0.437711	0.0230647	2.21442	0.0023599
HPF1	0.242986	0.125394	0.344755	0.363717	0.00682809	1.93779	0.00958349
TRAPPC4	0.174861	0.0814573	0.17073	0.477112	0.0379884	2.14666	0.00333377
PICALM	1.54372	0.895543	1.81753	0.492727	0.0452805	1.72378	0.0275285
CHAC2	0.146505	0.0802805	0.18629	0.430943	0.0209797	1.82491	0.0167971
TRAPPC5	0.334888	0.165527	0.366134	0.452095	0.0279513	2.02316	0.00623775
ID3	0.29575	0.166574	0.36445	0.457055	0.0297835	1.77549	0.0214093
GINS2	1.81727	0.794156	2.57627	0.308258	0.00193949	2.2883	0.00161782
PCK2	0.226831	0.110693	0.286872	0.385861	0.0102913	2.04919	0.00546833
CXXC1	0.0622403	0.0252063	0.05577	0.451969	0.0279057	2.46924	0.000640887
HECTD1	2.1721	1.2545	2.61561	0.479622	0.0391063	1.73145	0.026526
WDR46	0.66552	0.38375	0.817416	0.469467	0.0347086	1.73426	0.0261675
ACACA	6.4002	3.80937	8.09248	0.470729	0.0352372	1.68012	0.0339614
GABPA	0.342142	0.178797	0.367506	0.486514	0.0422831	1.91358	0.0108168
TP53I3	0.192706	0.105813	0.238139	0.444331	0.0252358	1.8212	0.0171073
DNAJC8	4.09288	1.99938	4.19434	0.476685	0.0378002	2.04708	0.00552721
ARL2	0.963956	0.601072	1.23343	0.487317	0.0426635	1.60373	0.0487621
PPP4R3B	0.102162	0.0444715	0.0958445	0.463996	0.0324773	2.29725	0.00154543
ANAPC4	0.0437215	0.0180339	0.0545777	0.330427	0.00335568	2.4244	0.000806174
PPM1B	0.209964	0.0736133	0.22313	0.329912	0.00331568	2.85225	9.1179e-05
COX6A1	0.290668	0.141979	0.306195	0.46369	0.0323552	2.04725	0.00552227
EBP	0.0883055	0.0334472	0.0725885	0.460778	0.0312096	2.64015	0.000267676
ZMYND11	0.0290876	0.0176808	0.0427149	0.413927	0.0163153	1.64515	0.040117
HSPA2	0.029203	0.00667514	0.0244541	0.272966	0.000692533	4.3749	6.06419e-08
