# Supplementary material for: COPS5 Triggers Ferroptosis Defense by Stabilizing MK2 in Hepatocellular Carcinoma
Source: Adv Sci (Weinh). 2025 Apr 8;12(22):2416360. doi: 10.1002/advs.202416360 (PMC12165036; doi:10.1002/advs.202416360)
Supplement: Supplementary file 4 — Supplemental Table 3 [file ADVS-12-2416360-s006.xlsx]

## Sheet: Sheet1
Clinicopathological characteristics of HCC patients.
Patient #	Gender	Age	Pathology diagnosis	Differentiation	Survival time (months)	Status
1	female	66	hepatocellullar carcinoma	well	124	alive
2	male	71	hepatocellullar carcinoma	well & moderate	72	dead
3	male	65	hepatocellullar carcinoma	well & moderate	16	dead
4	male	60	hepatocellullar carcinoma	well & moderate	113	alive
5	male	51	hepatocellullar carcinoma	moderate & poor	6	dead
6	female	59	hepatocellullar carcinoma	well	113	alive
7	male	53	hepatocellullar carcinoma	well & moderate	19	dead
8	male	54	hepatocellullar carcinoma	moderate	57	dead
9	male	50	hepatocellullar carcinoma	moderate & poor	120	dead
10	male	57	hepatocellullar carcinoma	well	68	dead
11	male	65	hepatocellullar carcinoma	well & moderate	119	alive
12	male	67	hepatocellullar carcinoma	well & moderate	118	alive
13	male	33	hepatocellullar carcinoma	well & moderate	45	dead
14	male	54	hepatocellullar carcinoma	moderate	9	dead
15	male	53	hepatocellullar carcinoma	moderate	17	dead
16	male	57	hepatocellullar carcinoma	moderate	24	dead
17	male	59	hepatocellullar carcinoma	moderate & poor	46	dead
18	male	53	hepatocellullar carcinoma	moderate & poor	4	dead
19	male	66	hepatocellullar carcinoma	well & moderate	1	dead
20	male	46	hepatocellullar carcinoma	well & moderate	102	alive
21	male	45	hepatocellullar carcinoma	well & moderate	5	dead
22	male	64	hepatocellullar carcinoma	well & moderate	5	dead
23	male	43	hepatocellullar carcinoma	well & moderate	9	dead
24	female	66	hepatocellullar carcinoma	moderate	102	alive
25	male	45	hepatocellullar carcinoma	moderate	101	alive
26	male	39	hepatocellullar carcinoma	moderate & poor	6	dead
27	male	56	hepatocellullar carcinoma	moderate & poor	69	dead
28	male	22	hepatocellullar carcinoma	moderate	111	alive
29	male	51	hepatocellullar carcinoma	well & moderate	60	dead
30	male	56	hepatocellullar carcinoma	well & moderate	42	dead
31	male	54	hepatocellullar carcinoma	moderate & poor	55	dead
32	male	70	hepatocellullar carcinoma	moderate	30	dead
33	male	37	hepatocellullar carcinoma	well & moderate	6	dead
34	male	32	hepatocellullar carcinoma	moderate	14	dead
35	male	50	hepatocellullar carcinoma	well & moderate	6	dead
36	male	43	hepatocellullar carcinoma	well & moderate	4	dead
37	male	53	hepatocellullar carcinoma	moderate & poor	107	alive
38	male	27	hepatocellullar carcinoma	well & moderate	4	dead
39	male	53	hepatocellullar carcinoma	well & moderate	94	dead
40	male	68	hepatocellullar carcinoma	moderate & poor	66	dead
41	male	29	hepatocellullar carcinoma	moderate & poor	86	dead
42	male	22	hepatocellullar carcinoma	moderate & poor	12	dead
43	male	58	hepatocellullar carcinoma	moderate	7	dead
44	male	45	hepatocellullar carcinoma	moderate & poor	91	alive
45	male	76	hepatocellullar carcinoma	well & moderate	11	dead
46	male	54	hepatocellullar carcinoma	well & moderate	30	dead
47	female	34	hepatocellullar carcinoma	well & moderate	91	alive
48	male	47	hepatocellullar carcinoma	well & moderate	90	alive
49	male	58	hepatocellullar carcinoma	well & moderate	10	dead
50	male	50	hepatocellullar carcinoma	moderate & poor	9	dead
51	male	68	hepatocellullar carcinoma	moderate & poor	90	alive
52	male	27	hepatocellullar carcinoma	moderate	89	alive
53	male	54	hepatocellullar carcinoma	moderate & poor	65	dead
54	male	39	hepatocellullar carcinoma	moderate	99	alive
55	male	43	hepatocellullar carcinoma	moderate	98	alive
56	female	58	hepatocellullar carcinoma	moderate & poor	98	alive
57	male	51	hepatocellullar carcinoma	moderate & poor	1	dead
58	male	67	hepatocellullar carcinoma	moderate	85	dead
59	male	48	hepatocellullar carcinoma	moderate & poor	97	alive
60	male	62	hepatocellullar carcinoma	well & moderate	29	dead
61	male	55	hepatocellullar carcinoma	well & moderate	6	dead
62	male	43	hepatocellullar carcinoma	well & moderate	86	dead
63	male	64	hepatocellullar carcinoma	moderate & poor	13	dead
64	female	56	hepatocellullar carcinoma	well & moderate	94	alive
65	male	53	hepatocellullar carcinoma	moderate & poor	47	dead
66	male	48	hepatocellullar carcinoma	moderate & poor	28	dead
67	male	57	hepatocellullar carcinoma	moderate & poor	24	dead
68	male	65	hepatocellullar carcinoma	moderate	93	alive
69	male	61	hepatocellullar carcinoma	moderate	5	dead
70	male	61	hepatocellullar carcinoma	moderate	75	dead
71	male	51	hepatocellullar carcinoma	moderate	6	dead
72	male	43	hepatocellullar carcinoma	moderate & poor	78	alive
73	male	51	hepatocellullar carcinoma	moderate	78	alive
74	male	34	hepatocellullar carcinoma	moderate	1	dead
75	male	46	hepatocellullar carcinoma	moderate & poor	4	dead
76	male	73	hepatocellullar carcinoma	moderate	86	alive
77	male	35	hepatocellullar carcinoma	moderate & poor	9	dead
78	female	48	hepatocellullar carcinoma	poor	10	dead
79	male	N/A	hepatocellullar carcinoma	moderate	51	dead
80	male	71	hepatocellullar carcinoma	moderate	85	alive
81	male	53	hepatocellullar carcinoma	moderate	85	alive
82	male	57	hepatocellullar carcinoma	moderate	85	alive
83	male	61	hepatocellullar carcinoma	moderate & poor	1	dead
84	male	50	hepatocellullar carcinoma	moderate	5	dead
85	male	55	hepatocellullar carcinoma	moderate & poor	1	dead
86	male	36	hepatocellullar carcinoma	moderate	84	alive
87	female	72	hepatocellullar carcinoma	moderate	84	alive
88	male	66	hepatocellullar carcinoma	moderate	50	dead
89	female	50	hepatocellullar carcinoma	moderate	12	dead
90	male	49	hepatocellullar carcinoma	moderate	83	alive
91	male	58	hepatocellullar carcinoma	well & moderate	39	dead
92	male	24	hepatocellullar carcinoma	poor	2	dead
93	male	40	hepatocellullar carcinoma	moderate & poor	82	alive
94	male	61	hepatocellullar carcinoma	moderate & poor	70	dead
95	male	56	hepatocellullar carcinoma	moderate & poor	32	dead
96	female	40	hepatocellullar carcinoma	poor	81	alive
97	male	45	hepatocellullar carcinoma	moderate & poor	7	dead
98	male	64	hepatocellullar carcinoma	moderate & poor	79	alive
99	male	69	hepatocellullar carcinoma	moderate	2	dead
100	male	43	hepatocellullar carcinoma	moderate	66	alive
101	male	56	hepatocellullar carcinoma	moderate & poor	66	alive
102	male	N/A	hepatocellullar carcinoma	moderate & poor	66	alive
103	male	50	hepatocellullar carcinoma	moderate	24	dead
104	male	58	hepatocellullar carcinoma	moderate	65	alive
105	female	37	hepatocellullar carcinoma	moderate & poor	65	alive
106	male	53	hepatocellullar carcinoma	moderate	65	alive
107	male	41	hepatocellullar carcinoma	moderate	75	alive
108	male	64	hepatocellullar carcinoma	moderate & poor	75	alive
109	male	49	hepatocellullar carcinoma	moderate & poor	7	dead
110	male	N/A	hepatocellullar carcinoma	poor	72	alive
111	male	64	hepatocellullar carcinoma	moderate & poor	72	alive
112	male	40	hepatocellullar carcinoma	moderate	71	alive
113	male	59	hepatocellullar carcinoma	moderate	71	alive
114	male	69	hepatocellullar carcinoma	moderate	71	alive
115	male	28	hepatocellullar carcinoma	moderate	70	alive
116	male	49	hepatocellullar carcinoma	moderate & poor	70	alive
117	male	45	hepatocellullar carcinoma	moderate & poor	31	dead
118	male	75	hepatocellullar carcinoma	well & moderate	28	dead
119	male	N/A	hepatocellullar carcinoma	moderate & poor	69	alive
120	male	51	hepatocellullar carcinoma	moderate & poor	20	dead
121	male	75	hepatocellullar carcinoma	moderate	63	alive
122	female	65	hepatocellullar carcinoma	moderate	64	alive
123	male	N/A	hepatocellullar carcinoma	moderate & poor	55	alive
124	female	58	hepatocellullar carcinoma	moderate	54	alive
125	male	33	hepatocellullar carcinoma	moderate	35	dead
126	male	N/A	hepatocellullar carcinoma	moderate & poor	53	alive
127	male	51	hepatocellullar carcinoma	moderate	13	dead
128	male	57	hepatocellullar carcinoma	moderate & poor	42	dead
129	male	57	hepatocellullar carcinoma	well & moderate	52	alive
130	male	58	hepatocellullar carcinoma	moderate	53	alive
131	male	36	hepatocellullar carcinoma	moderate & poor	63	alive
132	female	35	hepatocellullar carcinoma	poor	63	alive
133	male	59	hepatocellullar carcinoma	well & moderate	62	alive
134	male	38	hepatocellullar carcinoma	moderate	26	dead
135	female	57	hepatocellullar carcinoma	poor	62	alive
136	male	56	hepatocellullar carcinoma	poor	16	dead
137	male	63	hepatocellullar carcinoma	moderate	42	dead
138	male	60	hepatocellullar carcinoma	moderate	6	dead
139	male	53	hepatocellullar carcinoma	poor	1	dead
140	male	N/A	hepatocellullar carcinoma	moderate & poor	59	alive
141	male	37	hepatocellullar carcinoma	moderate & poor	58	alive
142	male	45	hepatocellullar carcinoma	moderate & poor	52	dead
143	male	28	hepatocellullar carcinoma	moderate & poor	6	dead
144	male	41	hepatocellullar carcinoma	moderate	58	alive
145	male	75	hepatocellullar carcinoma	moderate	57	alive
146	male	58	hepatocellullar carcinoma	moderate	23	dead
147	male	73	hepatocellullar carcinoma	moderate & poor	27	dead
148	male	49	hepatocellullar carcinoma	moderate	57	alive
149	male	56	hepatocellullar carcinoma	moderate & poor	57	alive
150	male	50	hepatocellullar carcinoma	moderate	56	alive
151	male	N/A	hepatocellullar carcinoma	moderate & poor	17	dead
152	male	42	hepatocellullar carcinoma	moderate & poor	43	alive
153	male	N/A	hepatocellullar carcinoma	well	43	alive
154	male	46	hepatocellullar carcinoma	moderate	43	alive
155	male	53	hepatocellullar carcinoma	moderate & poor	42	alive
156	male	63	hepatocellullar carcinoma	well	42	alive
157	male	52	hepatocellullar carcinoma	moderate & poor	42	alive
158	female	40	hepatocellullar carcinoma	moderate	42	alive
159	female	N/A	hepatocellullar carcinoma	moderate & poor	41	alive
160	male	61	hepatocellullar carcinoma	moderate	41	alive
161	male	37	hepatocellullar carcinoma	moderate & poor	41	alive
162	male	61	hepatocellullar carcinoma	moderate	41	alive
163	male	58	hepatocellullar carcinoma	moderate & poor	51	alive
164	male	41	hepatocellullar carcinoma	poor	50	alive
165	male	64	hepatocellullar carcinoma	moderate	50	alive
166	female	28	hepatocellullar carcinoma	moderate	49	alive
167	female	44	hepatocellullar carcinoma	poor	48	alive
168	male	65	hepatocellullar carcinoma	poor	48	alive
169	male	22	hepatocellullar carcinoma	moderate & poor	7	dead
170	male	50	hepatocellullar carcinoma	well & moderate	2	dead
171	male	54	hepatocellullar carcinoma	moderate	48	alive
172	female	54	hepatocellullar carcinoma	moderate	43	dead
173	male	74	hepatocellullar carcinoma	moderate	48	alive
174	male	65	hepatocellullar carcinoma	poor	43	alive
175	male	67	hepatocellullar carcinoma	moderate & poor	44	alive
