# Supplementary material for: COPS5 Triggers Ferroptosis Defense by Stabilizing MK2 in Hepatocellular Carcinoma
Source: Adv Sci (Weinh). 2025 Apr 8;12(22):2416360. doi: 10.1002/advs.202416360 (PMC12165036; doi:10.1002/advs.202416360)
Supplement: Supplementary file 5 — Supplemental Table 4 [file ADVS-12-2416360-s002.xlsx]

## Sheet: Sheet1
Sequences of sgRNA, shRNA and siRNA.
Name	Sense strand (5’-3’)	Antisense strand (5’-3’)
sgRNA
sgCOPS5-1 (human)	CACCGAGTTTGTTCCCGTGGTGCGG	AAACCCGCACCACGGGAACAAACTC
sgCOPS5-2 (human)	CACCGTACTGCAAAATCTCAGCAT	AAACATGCTGAGATTTTGCAGTAC
sgMK2-1 (human)	CACCGACGAGAATCTGTACGCAGGGAGG	AAACCCTCCCTGCGTACAGATTCTCGTC
sgMK2-2 (human)	CACCGTGTACGAGAATCTGTACGCAGG	AAACCCTGCGTACAGATTCTCGTACAC
sgCops5-1 (mouse)	CACCGAACCGATTGCATTCTCAAGG	AAACCCTTGAGAATGCAATCGGTTC
sgCops5-2 (mouse)	CACCGCAGTTTCGCTTTGCCTGTAG	AAACCTACAGGCAAAGCGAAACTGC
sgMK2-1 (mouse)	CACCGCTTATTTAGTGCCAATGAT	AAACATCATTGGCACTAAATAAGC
sgMK2-2 (mouse)	CACCGTGGAAATGTAAACTTTGCT	AAACAGCAAAGTTTACATTTCCAC
shRNA
shCOPS5-1 (human)	GATCGCACTGAAACCCGAGTAAATGCTCGAGCATTTACTCGGGTTTCAGTGCTTTTTG	AATTCAAAAACGTGACTTTGGGCTCATTTACGAGCTCGTAAATGAGCCCAAAGTCACG
shCOPS5-2 (human)	GATCGCAGTTCCAGGAACCATTTGTCTCGAGACAAATGGTTCCTGGAACTGCTTTTTG	AATTCAAAAACGTCAAGGTCCTTGGTAAACAGAGCTCTGTTTACCAAGGACCTTGACG
shATF4-1 (human)	GATCGCATGATCCCTCAGTGCATAAATCAAGAGTTTATGCACTGAGGGATCATGTTTTTT	AATTAAAAAACATGATCCCTCAGTGCATAAACTCTTGATTTATGCACTGAGGGATCATGC
shATF4-2 (human)	GATCGCCTAGGTCTCTTAGATGATTATCAAGAGTAATCATCTAAGAGACCTAGGTTTTTT	AATTAAAAAACCTAGGTCTCTTAGATGATTACTCTTGATAATCATCTAAGAGACCTAGGC
shFOXO3-1 (human)	GATCGCTTGCTCATATCCCATATAATTCAAGAGATTATATGGGATATGAGCAAGTTTTTT	AATTAAAAAACTTGCTCATATCCCATATAATCTCTTGAATTATATGGGATATGAGCAAGC
shFOXO3-2 (human)	GATCGATGTGACATGGAGTCCATTATTCAAGAGATAATGGACTCCATGTCACATTTTTTT	AATTAAAAAAATGTGACATGGAGTCCATTATCTCTTGAATAATGGACTCCATGTCACATC
shTFEB-1 (human)	GATCGAGACCTATGGGAACAAGTTTGTCAAGAGCAAACTTGTTCCCATAGGTCTTTTTTT	AATTAAAAAAAGACCTATGGGAACAAGTTTGCTCTTGACAAACTTGTTCCCATAGGTCTC
shTFEB-2 (human)	GATCGGGAGTTGGATGATGTCATTGTCAAGAGCAATGACATCATCCAACTCCCTTTTTT	AATTAAAAAAGGGAGTTGGATGATGTCATTGCTCTTGACAATGACATCATCCAACTCCC
shTP53-1 (human)	GATCGCTTCGAGATGTTCCGAGATCAAGAGTCTCGGAACATCTCGAAGCTTTTTTGGAATT	AATTAATTCCAAAAAAGCTTCGAGATGTTCCGAGACTCTTGATCTCGGAACATCTCGAAGC
shTP53-2 (human)	GATCGCATCTTATCCGAGTGGAATCAAGAGTTCCACTCGGATAAGATGCTTTTTTGGAATT	AATTAATTCCAAAAAAGCATCTTATCCGAGTGGAACTCTTGATTCCACTCGGATAAGATGC
shMT1G-1 (human)	GATCGCAAGTGCAAAGAGTGCAAATCTCGAGATTTGCACTCTTTGCACTTGCTTTTTTG	AATTCAAAAAAGCAAGTGCAAAGAGTGCAAATCTCGAGATTTGCACTCTTTGCACTTGC
shMT1G-2 (human)	GATCGATGCACCTCCTGCAAGAAGAGCTCGAGCTCTTCTTGCAGGAGGTGCATTTTTTTG	AATTCAAAAAAATGCACCTCCTGCAAGAAGAGCTCGAGCTCTTCTTGCAGGAGGTGCATC
siRNA
siHSP27-1	CGGACGAGCUGACGGUCAAGA	UUGACCGUCAGCUCGUCCGGG
siHSP27-2	CAAAUAAAGUUCAAAGCAACC	UUGCUUUGAACUUUAUUUGAG
