# Supplementary material for: COPS5 Triggers Ferroptosis Defense by Stabilizing MK2 in Hepatocellular Carcinoma
Source: Adv Sci (Weinh). 2025 Apr 8;12(22):2416360. doi: 10.1002/advs.202416360 (PMC12165036; doi:10.1002/advs.202416360)
Supplement: Supplementary file 6 — Supplemental Table 5 [file ADVS-12-2416360-s001.xlsx]

## Sheet: Sheet1
Sequences of qPCR primers.
Name	Forward sequence (5’-3’)	Reverse sequence (5’-3’)
COPS5	AGAGTTTGTTCCCGTGGTGC	CGAGGAAGCGGAGAAGTTGT
MK2	GGGAGGATGTCAAGGGGTGT	AATCCTCTGCTCACAACCTGG
GAPDH	AGAAGGCTGGGGCTCATTTG	AGGGGCCATCCACAGTCTTC
ATF2	CCAGCGTTTTACCAACGAGG	TGTTGGTGTTGGGGTCTGAT
ATF4	TCAGTCCCTCCAACAACAGC	CCAACGTGGTCAGAAGGTCA
NRF2	ACACACGGTCCACAGCTC	GGAATGTGGGCAACTCCAAGA
HIF1A	GGCGCGAACGACAAGAAA	TCCAGAAGTTTCCTCACACGC
FOXO3	GCGTGCCCTACTTCAAGGAT	GCTCTTGCCAGTTCCCTCAT
TFEB	ATACCCCCGTCCACTTCCAG	TACTCCCGCACCTTCTGATG
TP53	ACACGCTTCCCTGGATTGG	GGAGCTTCATCTGGACCTGG
COPS5 ChIP primer 1	TCTAACAGGCTGGAGTGGCG	GTGGCTCACGCCTGTAAT
COPS5 ChIP primer 2	GCGGAAGACTATACCACTCCC	CGGGACATGACGATATAAACAGC
